# Supplementary material for: A transcriptome-based global map of signaling pathways in the ovarian cancer microenvironment associated with clinical outcome
Source: Genome Biol. 2016 May 23;17:108. doi: 10.1186/s13059-016-0956-6 (PMC4877997; doi:10.1186/s13059-016-0956-6)
Supplement: Additional file 3: — Datasets S1–S7. (XLS 26437 kb) [file 13059_2016_956_MOESM3_ESM.xls]

## Sheet: S1
Dataset S1: RNA-Seq data before and after adjustment.
stable_id	Gene	Description	Exon length sum	Adjusted TPM OC27L	Adjusted TPM OC27s	Adjusted TPM OC28s	Adjusted TPM OC34s	Adjusted TPM OC65L	Adjusted TPM OC65s	Adjusted TPM OC66L	Adjusted TPM OC66s	Adjusted TPM OC70L	Adjusted TPM OC70m	Adjusted TPM OC70sc	Adjusted TPM OC87L	Adjusted TPM OC87m	Adjusted TPM OC92L	Adjusted TPM OC105L	Adjusted TPM OC108L	Adjusted TPM OC108s	Adjusted TPM OC112L	Adjusted TPM OC114s	Adjusted TPM OC116s	Adjusted TPM OC117s	Adjusted TPM OC28s_cu	Adjusted TPM OC65L_cu	Adjusted TPM OC65s_cu	Adjusted TPM OC66s_cu	Adjusted TPM TAM22	Adjusted TPM TAM24	Adjusted TPM TAM29	Adjusted TPM TAM30	Adjusted TPM TAM31	Adjusted TPM TAM43	Adjusted TPM TAM52	Adjusted TPM TAM66	Adjusted TPM TAM69	Adjusted TPM TAM70	Adjusted TPM TAM72	Adjusted TPM TAM92	Adjusted TPM TAM105	Adjusted TPM TAM108	Adjusted TPM TAM112	Adjusted TPM TAM114	Adjusted TPM TAM116	Adjusted TPM TAM117	Fragment count OC27L	Fragment count OC27s	Fragment count OC28s
ENSG00000121410	A1BG	alpha-1-B glycoprotein [Source:HGNC Symbol;Acc:5]	4006	3.93866	3.89382	2.47413	0.234924	1.72244	2.20171	0.99783	0.246097	2.01523	1.14566	1.59997	4.78079	3.61769	3.95592	3.51964	0.810708	1.00731	0.898013	0.243174	0.15002	1.16913	2.01844	0.86938	1.44529	1.15948	0.393727	0.714353	0.799595	1.28682	0.898558	1.31579	0.868147	0.0350663	0.573416	2.01419	0.576863	0.647605	0.186791	1.2687	0.773653	1.07959	0.362936	0.823168	159	238	71
ENSG00000148584	A1CF	APOBEC1 complementation factor [Source:HGNC Symbol;Acc:24086]	9603	0	0	0.727463	0.149135	0.255608	0.134699	0.12914	0	0.0849476	0	0	0	0	0	0.023947	0.0112869	0	0	0.0326483	0	0	0.0416173	0.43469	0	0.0708793	0	0	0	0	0	0.0278604	0.0697156	0.086186	0	0	0	0	0	0	0	0.017926	0	0	0	0	20
ENSG00000175899	A2M	alpha-2-macroglobulin [Source:HGNC Symbol;Acc:7]	6384	38.6464	34.9911	51.0817	0	6.98767	22.7624	14.9552	10.4181	19.597	8.50463	1.7376	337.29	352.337	128.837	5.57622	50.8508	72.1358	112.151	136.267	35.1601	47.7323	14.5869	2.31835	16.0867	24.0769	227.66	325.675	632.01	602.557	146.629	447.544	573.445	440.245	648.272	241.456	523.256	199.859	571.642	355.252	1126.92	656.596	365.014	166.334	1560	2241	3605
ENSG00000166535	A2ML1	alpha-2-macroglobulin-like 1 [Source:HGNC Symbol;Acc:23336]	7303	0.148637	0.0163583	5.38877	0.507115	1.15055	0.884368	0.452139	0.246097	0.297439	0.371792	0.670956	0.155373	0.116002	0.629351	3.51365	0.0225738	0.031682	0.0335473	0.429114	2.44162	0.0553706	5.09812	0.507138	0.0628388	0.0177071	0	0	0	0	0.0378351	0	0.125914	0.165041	0	0.30188	0	0.0347749	0.0583238	0	0.0163011	0.0355281	0.0406271	0	6	1	148
ENSG00000184389	A3GALT2	alpha 1,3-galactosyltransferase 2 [Source:HGNC Symbol;Acc:30005]	1055	0.024759	0.0324161	0.204801	0.0890124	0.0316823	0.0365672	0	0.0273441	0.042145	0	0.017204	0.051632	0.0209155	0.0179814	0	0	0.0626621	0.0999125	0	0	0.0133276	0	0.0362242	0	0.0151254	0.242717	0.579587	0.138263	0.0697272	0.150956	0	0.06354	0	0.0329204	0.0479824	0.082409	0.112613	0.161576	0.0743497	0.258087	0.252779	0.268044	0.223402	1	2	6
ENSG00000128274	A4GALT	alpha 1,4-galactosyltransferase [Source:HGNC Symbol;Acc:18149]	2943	1.48639	1.63697	2.01911	12.5282	6.61543	6.89633	5.39307	5.57819	6.96838	7.93141	9.54822	11.6185	12.9767	0.773202	5.68312	4.41277	7.94501	21.014	7.09624	3.11549	7.6264	0.790728	7.82442	4.90142	1.53222	0.0113295	0.325801	0.0126993	0.256015	0.00443118	0.108812	1.2509	2.31831	0.313991	6.29619	0.123614	0	0.253924	2.39056	0.71948	0.221823	0	0.299355	60	100	56
ENSG00000118017	A4GNT	alpha-1,4-N-acetylglucosaminyltransferase [Source:HGNC Symbol;Acc:17968]	1771	0	0.0162402	0.175748	0.0296032	0.0318715	0	0	0	0	0.0309326	0	0.0171922	0	0	0	0	0	0	0.0157776	0.0126441	0.0137945	0.0832345	0	0	0	0.0607025	0.0725101	0	0	0.053126	0.0282921	0.0355552	0	0.0357627	0.0298191	0.0412045	0.0189095	0.0147101	0.0976546	0.0516376	0	0.062427	0.0410162	0	1	5
ENSG00000094914	AAAS	achalasia, adrenocortical insufficiency, alacrimia [Source:HGNC Symbol;Acc:13666]	4138	21.65	22.7398	8.5529	6.81027	10.3226	8.08903	10.9747	8.72276	22.8445	17.9905	14.6406	13.8976	16.7619	15.2662	22.7524	15.3664	19.2788	29.4501	19.3252	16.6575	14.6564	8.15698	5.18005	11.1225	8.73979	6.89034	7.00018	8.43318	9.55665	4.49613	9.88422	8.58309	11.8824	11.6284	18.0519	8.57054	9.88335	14.0646	13.1754	16.1303	12.8389	11.3598	12.3783	874	1391	275
ENSG00000081760	AACS	acetoacetyl-CoA synthetase [Source:HGNC Symbol;Acc:21298]	16089	25.515	22.9887	34.8775	15.9122	29.1828	28.2711	15.758	15.0939	21.1692	22.8245	22.1588	31.9054	34.896	35.9269	20.4078	12.3546	18.7316	14.475	14.1795	17.3142	33.7623	35.2706	26.5523	27.7119	15.402	7.32389	6.97603	7.33397	13.8376	11.6458	7.6832	10.4625	17.3168	8.64385	23.3241	8.03488	14.9073	6.68712	11.7709	12.0617	9.5756	13.3655	11.7704	1030	1406	995
ENSG00000114771	AADAC	arylacetamide deacetylase [Source:HGNC Symbol;Acc:17]	1668	0.668861	0.556229	1.10827	0.208095	4.69776	6.21473	1.03298	2.46097	0.849341	0.557537	0.240856	0.586739	0.578007	0.863109	0.0948026	0.22532	0.236738	2.48489	0.129138	1.80336	2.99452	14.1291	2.101	1.88516	8.22687	0.0523106	0.543085	0.233573	0	0.544643	0.805457	6.77205	0	0.915093	15.2468	0.123614	0.045717	0.200958	0	0.111373	0.210884	0.0341397	0.341646	27	34	31
ENSG00000197953	AADACL2	arylacetamide deacetylase-like 2 [Source:HGNC Symbol;Acc:24427]	5071	0	0	0.327711	0.0298307	0	0.27226	0.0322968	0.0820323	0	0	0	0.0517923	0	0	0	0	0	0.0503962	0	0	0	0	0	0	0	0	0	0	0	0.0486053	0	0.018423	0	0	0.180327	0	0	0.0145531	0.00959961	0	0	0	0	0	0	9
ENSG00000188984	AADACL3	arylacetamide deacetylase-like 3 [Source:HGNC Symbol;Acc:32037]	4049	0	0	0.400536	0.178984	0.159802	0.748715	0.322968	0.0546882	0.127479	0.0309826	0	0.0690564	0.0930441	1.99594	0	0.124156	0.158605	1.02472	0.0330183	2.15604	0.249611	0.187278	5.90454	0.50271	0.0443949	0	0	0	0	0	0	0	0.377693	0	0.0407	0	0.0749904	0	0.110565	0	0	0.0623419	0	0	0	11
ENSG00000204518	AADACL4	arylacetamide deacetylase-like 4 [Source:HGNC Symbol;Acc:32038]	1575	0.0743203	0.0163744	0.254887	0	0	0	0	0.0273441	0.233712	0.433757	0.25806	0.0172641	0	0	0.107928	0.0112869	0	0.722345	0	0.0129882	0.0138673	0	0.0362242	0	0.017758	0	0	0	0.0336568	0	0	0	0	0	0.318541	0	0	0	0	0	0	0	0	3	1	7
ENSG00000109576	AADAT	aminoadipate aminotransferase [Source:HGNC Symbol;Acc:17929]	2981	2.60121	2.29241	1.1652	3.16205	2.74859	2.38227	2.19618	1.47658	0.828616	0.46474	0.34408	0.966789	1.16305	0.539443	1.70287	0.316034	0.237907	1.44469	0.462256	2.0911	1.15098	1.58146	1.81121	2.01084	1.38512	0	0.108765	0	0.488259	0.0248788	0.132971	0.473834	1.86982	0	0.502518	0	0.077063	0	0	0	0.0507963	0.0185094	0	105	140	32
ENSG00000158122	AAED1	AhpC/TSA antioxidant enzyme domain containing 1 [Source:HGNC Symbol;Acc:16881]	3084	4.1106	3.82002	18.0404	14.791	9.74335	12.498	4.9273	6.15242	2.50301	2.37211	3.73327	8.17891	9.07032	3.79408	5.59438	2.6824	3.71851	6.72017	5.93151	2.09981	4.258	15.3152	7.71575	9.99137	14.9441	9.0237	11.3228	13.4179	15.2736	13.5194	22.0177	17.3643	11.3456	21.4614	16.2054	11.1664	16.0303	14.3374	10.5842	9.87443	10.4805	11.1132	8.45232	166	236	546
ENSG00000103591	AAGAB	alpha- and gamma-adaptin binding protein [Source:HGNC Symbol;Acc:25662]	3833	18.4525	18.5584	36.0372	56.5778	62.9284	54.8869	73.1504	77.876	23.5783	24.5908	24.4985	21.6214	24.7488	7.1746	28.6511	26.7505	33.6655	46.2573	25.9618	32.3261	18.1726	44.1767	66.0366	56.8691	63.8996	30.025	42.3641	33.3457	48.7287	42.6494	38.0514	46.6888	45.8963	43.2236	11.1459	33.252	16.6247	15.0879	14.0462	19.179	20.066	25.2868	19.7592	745	1141	1137
ENSG00000115977	AAK1	AP2 associated kinase 1 [Source:HGNC Symbol;Acc:19679]	14926	30.5553	26.5193	94.8896	13.2269	10.2555	10.4905	12.514	21.7385	14.4768	21.6681	16.1546	30.3464	36.6715	16.3272	21.8231	16.2699	29.623	27.0114	15.7275	12.4038	11.3268	32.191	22.2779	21.8679	10.8963	82.5724	73.8034	98.8477	52.286	107.879	45.1879	115.779	133.907	45.8397	21.1255	41.7814	26.1229	22.4642	24.5562	40.1796	23.8528	32.3495	23.7914	1234	1632	2812
ENSG00000087884	AAMDC	adipogenesis associated, Mth938 domain containing [Source:HGNC Symbol;Acc:30205]	1943	3.8148	4.00552	11.1417	4.08016	8.67702	8.51177	4.23934	4.78522	5.03215	4.57753	5.96979	1.43847	1.34984	1.49246	3.70864	2.19023	2.34229	8.50938	7.36896	1.56829	2.78122	6.32582	10.505	9.48866	8.8159	3.01881	2.63599	2.53651	7.78579	3.25331	3.97759	3.54726	5.17314	5.04651	9.41842	6.51031	2.14456	2.23756	1.63723	2.90841	2.11741	2.7287	1.80861	154	246	334
ENSG00000127837	AAMP	angio-associated, migratory cell protein [Source:HGNC Symbol;Acc:18]	3136	77.8342	76.0724	40.2372	29.4182	76.2486	66.9215	53.0199	58.489	38.8024	34.4094	35.6983	63.724	71.4454	84.297	54.0647	53.3682	69.3462	100.107	65.5806	103.676	70.0377	38.7873	100.196	45.0554	33.0948	31.5783	27.9968	29.3105	47.1192	29.496	37.67	27.3394	17.4645	32.6376	35.1092	35.6419	27.6975	30.5227	32.4576	34.2257	30.7345	34.256	42.3184	3142	4654	1263
ENSG00000129673	AANAT	aralkylamine N-acetyltransferase [Source:HGNC Symbol;Acc:19]	2190	0.0495397	0.130963	0.108714	0.11931	0	0	0	0.0273441	0.0424673	0.0309826	0.017204	0.0172558	0	0.0179814	0.0119673	0.0338607	0.031643	0.0502959	0.0327716	0.0256544	0.0275375	0	0	0	0.0265352	0	0	0	0	0	0.0561391	0	0.0563695	0	0	0	0	0.0292766	0.0159887	0	0	0	0.0600622	2	8	3
ENSG00000131043	AAR2	AAR2 splicing factor homolog (S. cerevisiae) [Source:HGNC Symbol;Acc:15886]	3101	31.1619	31.7087	14.0359	11.1945	8.46185	7.66766	10.4216	12.1408	22.9262	20.3454	21.8663	16.141	19.0012	31.4855	24.3092	14.464	20.4581	28.7144	19.5065	19.8716	15.2102	10.1962	5.83209	9.99137	12.1037	9.85311	8.59534	10.7364	10.6614	7.67772	10.9257	13.3858	11.9817	14.9571	26.5478	8.40572	16.2906	9.13147	16.4579	20.2142	17.8411	18.1469	20.793	1258	1939	427
ENSG00000205002	AARD	alanine and arginine rich domain containing protein [Source:HGNC Symbol;Acc:33842]	2412	0.86706	0.916916	90.3383	0.238627	1.21442	1.2918	0.839669	1.03908	1.59345	3.00532	3.88811	13.466	15.3979	0.341647	3.58558	1.0384	1.12598	3.2756	9.17871	0.402151	2.14913	35.562	3.91221	0.565549	0.754561	0.026808	0	0.170083	1.92314	0.0438032	0	0	1.21367	0.0612474	2.88882	0	0.025125	0.0272947	0.0886958	0.0994269	0.0878119	0.017368	0.0939504	35	56	2481
ENSG00000090861	AARS	alanyl-tRNA synthetase [Source:HGNC Symbol;Acc:20]	4498	74.9853	70.176	92.3421	94.5115	113.098	104.777	150.728	124.716	58.293	59.5482	55.741	60.6927	67.9809	122.759	216.722	68.541	95.8578	129.528	87.0141	38.9717	89.205	118.089	164.494	134.098	136.49	53.7214	38.913	56.7096	50.4919	46.0294	50.6188	64.2582	108.437	56.0367	23.4321	51.382	30.5665	41.9446	31.5913	55.324	36.9805	37.9363	46.6957	3027	4297	2760
ENSG00000124608	AARS2	alanyl-tRNA synthetase 2, mitochondrial [Source:HGNC Symbol;Acc:21022]	4298	22.4421	19.1277	17.1004	6.08144	15.2675	12.342	11.126	12.2775	26.5527	22.1396	15.9481	10.5094	12.6558	15.3741	18.1989	12.6503	17.2574	22.805	13.3721	14.9103	27.5738	10.6124	12.5698	13.7617	6.67006	8.94211	6.83379	12.0903	11.7228	9.57939	9.15988	9.32469	16.3604	16.5055	16.6369	10.7132	8.79765	10.8872	10.1859	15.2221	9.98445	9.79253	11.0098	906	1171	520
ENSG00000266967	AARSD1	alanyl-tRNA synthetase domain containing 1 [Source:HGNC Symbol;Acc:28417]	3704	8.86772	7.32699	8.48394	9.83827	11.6442	8.95364	7.95109	8.25791	6.17785	4.88785	4.42143	4.58026	5.28369	3.81207	5.74785	4.84405	5.93639	12.0117	4.52361	6.29976	9.67807	8.6772	12.5698	12.5678	8.72705	6.01174	8.15337	7.17913	8.79366	7.90651	9.32687	8.71924	3.74807	7.02148	4.86417	6.09827	3.35808	4.8972	3.82567	5.71841	4.95323	4.76242	5.75012	358	449	261
ENSG00000157426	AASDH	aminoadipate-semialdehyde dehydrogenase [Source:HGNC Symbol;Acc:23993]	4643	7.7771	6.52056	14.4107	14.3711	43.333	40.3281	16.7466	12.8791	8.11071	8.59912	5.02357	7.21144	8.46198	3.21868	6.50233	5.51402	7.45873	6.58273	5.26469	12.0465	7.57224	11.9858	37.6731	19.103	13.7514	9.48638	8.93084	13.6069	11.4797	10.6107	14.7372	17.2427	17.3054	14.5349	5.17266	11.5785	6.87497	6.49903	8.32535	9.66018	5.87431	12.5844	8.15048	314	401	448
ENSG00000149313	AASDHPPT	aminoadipate-semialdehyde dehydrogenase-phosphopantetheinyl transferase [Source:HGNC Symbol;Acc:14235]	6183	8.9168	8.05922	35.7373	39.1608	27.2142	25.2839	26.7407	24.9105	23.0919	24.6106	17.4105	15.4372	19.1449	4.17169	18.0531	14.785	18.6963	31.9735	14.8315	16.3841	15.9003	37.5804	23.437	31.4822	45.0357	13.0572	16.5485	21.3621	25.0132	17.4424	19.9634	26.7985	25.4631	23.9351	20.3769	16.9351	9.66776	11.6408	12.2826	12.2663	11.7222	16.3938	12.7395	360	496	1056
ENSG00000008311	AASS	aminoadipate-semialdehyde synthase [Source:HGNC Symbol;Acc:17366]	4591	5.47419	4.67707	1.09427	4.76708	1.30344	3.75781	0.801309	1.80471	3.2451	3.43807	2.27093	0.394787	0.437994	0.809165	5.15896	0.550273	0.953221	1.84753	2.05662	4.47984	4.41578	7.2206	4.05711	21.3652	26.5045	0.479466	0.337101	0.772864	0.3382	1.03195	0.38436	2.90506	0.79113	1.61074	9.63948	0.82409	0.254394	0.47258	0.265442	0.303142	0.347115	0.704385	0.696999	221	286	35
ENSG00000108270	AATF	apoptosis antagonizing transcription factor [Source:HGNC Symbol;Acc:19235]	4714	16.4667	16.5557	37.1942	41.0094	30.1162	5.31699	31.9731	39.102	28.748	25.9037	23.7759	19.801	24.3384	12.605	18.5089	20.1429	24.8875	34.2365	19.3964	23.3759	28.0324	53.7903	47.5623	40.9709	21.9391	82.7256	86.9688	67.0572	76.4409	80.4706	83.046	71.0998	70.7199	61.98	22.4294	74.7038	25.4142	24.7771	21.3099	31.7845	30.4227	32.6786	33.7208	665	1028	1351
ENSG00000181409	AATK	apoptosis-associated tyrosine kinase [Source:HGNC Symbol;Acc:21]	6225	2.22951	2.21813	0.329222	0.403348	1.14433	0.157918	0.0553149	0.164065	5.79075	5.66672	4.93755	2.72315	2.56131	0.215777	1.75257	0.499275	1.29595	1.95974	0.776525	0.623404	0.810799	0.208086	0.615811	0.439871	0.242865	5.40197	4.92711	8.40065	3.98586	6.68783	5.45525	5.14331	3.74867	2.77156	4.66857	2.55468	3.85182	4.32313	4.17592	4.47465	5.90849	2.25031	3.18433	90	136	20
ENSG00000183044	ABAT	4-aminobutyrate aminotransferase [Source:HGNC Symbol;Acc:23]	9744	7.57952	6.01488	0.659017	5.38968	4.77139	5.37028	1.10186	2.81644	12.6131	11.5793	12.6277	6.18463	8.53272	0.881091	4.98643	5.63176	9.83304	1.30546	12.1888	21.712	4.03354	6.09693	6.08566	28.9058	6.66459	10.7651	11.3084	6.67647	5.7831	8.16536	9.16112	9.75226	7.59136	8.62851	21.2743	6.79875	5.90057	8.08532	6.71178	10.8851	7.56891	13.7022	10.6572	306	369	49
ENSG00000165029	ABCA1	ATP-binding cassette, sub-family A (ABC1), member 1 [Source:HGNC Symbol;Acc:29]	11350	69.1416	66.5809	0	33.6429	115.254	205.263	126.965	215.8	10.6707	9.23707	7.38052	77.6159	74.0882	13.4142	42.7834	123.126	185.281	155.504	37.1117	21.6567	70.9621	109.37	84.8007	128.128	145.82	793.86	992.807	961.556	610.271	555.392	803.993	1242.28	949.616	1281.61	258.392	1119.4	424.797	861.761	465.979	777.156	523.585	543.51	152.887	2791	4289	4479
ENSG00000154263	ABCA10	ATP-binding cassette, sub-family A (ABC1), member 10 [Source:HGNC Symbol;Acc:30]	8405	0.519929	0.652904	4.89776	2.56376	0.956187	1.45002	0.514658	0.13672	0.699273	0.960212	0.447304	0.534469	0.24994	0.12587	0.872576	0.146033	0.502584	1.22025	0.464377	0.295988	0.212941	2.08086	1.1954	0.314194	0.380178	0.485154	1.18567	1.18568	0.468603	1.70148	0.835456	0.855435	1.29591	0.43892	1.45569	0.206023	0.100525	0.11345	0.188206	0.188832	0.266497	0.259061	0.0878254	21	40	136
ENSG00000144452	ABCA12	ATP-binding cassette, sub-family A (ABC1), member 12 [Source:HGNC Symbol;Acc:14637]	9416	0.520242	0.720472	2.11192	5.42918	2.62075	2.38227	0.258374	1.01173	0.191219	0.0619653	0.17204	0.138113	0.0697831	0.611369	2.50634	0.112869	0.158605	2.31822	0.627347	4.27312	0.582426	1.26933	1.77498	2.07368	0.763593	0.148306	0	0	0.219912	0.156748	0	1.24646	0.105853	0	0.0671101	0	0.101477	0.0127738	0	0.0478905	0.0157264	0	0.0137426	21	44	58
ENSG00000179869	ABCA13	ATP-binding cassette, sub-family A (ABC1), member 13 [Source:HGNC Symbol;Acc:14638]	18580	10.9994	8.57935	12.7832	20.7013	12.1443	13.7389	3.35801	5.85163	0.976485	2.0446	1.54836	0.431206	0.436399	11.7059	7.31326	1.01513	1.7586	26.3215	5.29467	11.2186	5.5734	3.59989	8.33156	2.45071	1.31644	0.55672	0.107653	0.570334	3.70435	1.5745	0.700654	8.12472	3.24003	0	0.294578	0.206023	2.00958	0.0766511	0	0.597979	0.871617	0.0894633	0.372204	444	524	352
ENSG00000107331	ABCA2	ATP-binding cassette, sub-family A (ABC1), member 2 [Source:HGNC Symbol;Acc:32]	11508	41.8504	32.0718	4.19725	2.27669	6.45888	6.12327	0.494202	0.792979	24.0409	24.5955	21.4534	24.6272	23.3565	11.2384	23.0419	3.36169	6.38726	30.8795	12.5151	10.9857	9.76878	2.55946	4.3469	3.58181	1.51376	4.54999	2.57935	5.37809	5.97341	5.61904	1.58922	5.24448	4.28299	3.05354	21.2755	3.87322	4.01837	3.86089	5.53655	12.6311	6.74484	6.41081	8.73053	1690	1964	165
ENSG00000167972	ABCA3	ATP-binding cassette, sub-family A (ABC1), member 3 [Source:HGNC Symbol;Acc:33]	7804	10.4032	9.58576	7.12867	3.12554	7.43383	8.10718	3.41381	5.03131	22.6404	25.5908	26.0985	21.5252	23.3924	5.01682	10.9131	22.0861	36.0595	9.46264	12.8085	11.2594	8.1078	3.07968	5.28873	5.15278	0.604326	1.28795	1.24885	1.76521	1.68401	0.846965	1.06543	4.95939	5.15663	1.27863	22.4004	0.700477	0.864419	1.02869	8.24413	3.35502	1.88166	1.77519	2.01648	420	586	202
ENSG00000198691	ABCA4	ATP-binding cassette, sub-family A (ABC1), member 4 [Source:HGNC Symbol;Acc:34]	8669	0.421149	0.425599	4.25394	0.596386	1.66185	0.73392	31.8445	42.3286	4.84407	5.05012	2.70103	18.6624	21.795	7.37239	2.90172	0.214312	0.491363	3.20822	4.9355	3.07786	1.12318	3.49585	0.796931	1.19394	6.08089	0	0	0	0	0	0	0	57.0496	0	0	0.0412045	0.103882	0	0	0	0	0	0	17	26	117
ENSG00000154265	ABCA5	ATP-binding cassette, sub-family A (ABC1), member 5 [Source:HGNC Symbol;Acc:35]	13161	6.33776	4.69688	31.9112	34.5089	20.2545	18.5291	8.97478	10.8009	6.63813	9.56753	5.40206	12.5892	15.2519	1.04292	21.588	3.13206	4.92794	10.8858	3.36445	4.92465	4.20165	17.7914	10.4326	14.83	11.8585	6.03342	8.66445	12.5887	15.9229	17.7687	11.3681	10.4231	12.4322	7.28069	11.7478	5.02695	1.13713	2.2792	2.75501	2.42139	1.70606	2.76334	1.76329	256	289	906
ENSG00000154262	ABCA6	ATP-binding cassette, sub-family A (ABC1), member 6 [Source:HGNC Symbol;Acc:36]	14151	0.148558	0.289406	4.45758	1.69179	0.443579	2.7768	0.12356	0.218753	0.525382	0.803698	0.137632	0.118094	0	0.0359629	0.370394	0.141576	0.384074	0.607834	0.267261	0.139422	0.147581	0.873963	2.2459	1.00542	8.57539	6.06951	20.4088	7.31635	4.39783	18.436	13.5756	3.00136	2.90205	12.8892	10.3186	1.52457	5.61054	2.51396	9.77537	11.8414	13.5722	4.95904	4.49755	6	18	129
ENSG00000064687	ABCA7	ATP-binding cassette, sub-family A (ABC1), member 7 [Source:HGNC Symbol;Acc:37]	8365	6.72693	6.10288	1.79852	4.39264	7.13077	5.89907	2.1255	3.52739	5.24946	6.37527	5.62571	4.24086	4.88856	4.42344	8.20871	4.64158	7.49224	3.21912	11.7866	3.10223	6.72135	0.541025	5.14383	2.76491	0.659279	6.27068	5.95239	4.27629	2.29635	6.11087	4.5871	6.14274	8.02801	4.78044	8.46347	5.89225	8.81101	10.3808	7.46659	22.1567	8.51054	11.7993	14.9554	272	377	97
ENSG00000141338	ABCA8	ATP-binding cassette, sub-family A (ABC1), member 8 [Source:HGNC Symbol;Acc:38]	11288	0.0495181	0.377297	9.31536	4.95529	4.4959	19.1078	8.34824	3.74614	0.513862	0.180093	0.395692	0.00889189	0	0.0179814	0.366665	0.0515642	0.375875	0.228983	0.0132108	0	0.00463481	19.6017	9.67185	19.3543	7.29929	5.02554	3.44324	2.54201	2.17662	3.39229	3.2309	5.79161	9.08076	5.53489	39.4313	4.77972	0.124786	0.286667	0	0.158251	0.713884	0.259822	0.285768	2	24	276
ENSG00000154258	ABCA9	ATP-binding cassette, sub-family A (ABC1), member 9 [Source:HGNC Symbol;Acc:39]	9139	0.247706	0.0648322	3.57748	0.685146	0.319048	1.09411	0.257679	0.164065	0.296756	0.278644	0.154836	0.0514717	0.0883531	0.0179814	0.238329	0.0558774	0.109464	0.653391	0.095142	0.0362999	0.0405225	0.520216	0.181121	0.125678	0.687296	0.667168	2.86316	0.907244	0.539923	3.8022	1.32763	0.74423	1.12914	2.20305	2.89091	0.164818	0.545392	0.308233	0.936225	2.2026	2.29466	0.577536	0.895033	10	4	99
ENSG00000085563	ABCB1	ATP-binding cassette, sub-family B (MDR/TAP), member 1 [Source:HGNC Symbol;Acc:40]	5552	0.217703	0.26577	2.41808	1.92066	2.64447	5.23176	2.361	1.09376	0.166309	0.090897	0.017204	0.0255645	0	0.0899072	0.195319	0.152306	0.295127	3.45743	0.33485	0.569224	0.726906	0.707494	0.43469	0.879743	1.9448	0.512242	3.66279	7.12738	2.58754	8.30834	1.53786	5.351	8.15095	2.08971	1.95462	1.68939	0.23224	0.357933	0.90942	0.4779	0.322976	2.25397	0.938718	9	18	84
ENSG00000135776	ABCB10	ATP-binding cassette, sub-family B (MDR/TAP), member 10 [Source:HGNC Symbol;Acc:41]	4256	7.1817	6.97211	18.7139	16.8402	17.6289	14.7468	11.7981	11.4845	6.63816	7.9163	5.5913	10.0228	13.868	4.87297	8.01398	7.15857	10.0751	9.95634	11.5251	6.15631	11.6247	18.1451	13.6203	12.6934	15.1667	11.4033	14.3043	14.3096	20.4007	21.3916	19.0407	23.6487	20.1401	22.4712	7.31845	12.5674	10.4164	11.9192	10.44	13.1251	11.0354	15.4427	13.0263	290	429	572
ENSG00000073734	ABCB11	ATP-binding cassette, sub-family B (MDR/TAP), member 11 [Source:HGNC Symbol;Acc:42]	5151	0.0990938	0.0818718	1.92986	0.178984	0	0.13613	0.0968904	0.382817	0.0849863	0	0.017204	0.0690564	0.023261	0	0.0359761	0.349894	0.459954	0.436767	0.132073	0.103906	0.0138673	0.353747	0.326017	0.691227	0.275249	0	0.0725101	0.0336568	0	0.0851552	0.0543831	0.204491	0	0.00581898	0.0165278	0	0	0	0.0903703	0.0157947	0	0.0202128	0	4	5	53
ENSG00000005471	ABCB4	ATP-binding cassette, sub-family B (MDR/TAP), member 4 [Source:HGNC Symbol;Acc:45]	7494	0.123366	0.192121	0.330388	0.773182	1.83795	4.22204	0.301135	0.382817	0.105225	0	0.034408	0.0585624	0	0.755221	0.129426	0.00335219	0.0625564	0.48372	0.393688	0.787349	0.322941	0.14566	4.56424	1.69665	0.215994	1.45556	8.90157	9.7505	7.27884	9.35441	2.21287	6.25536	2.92611	3.95103	1.01403	5.68622	1.1876	0.993212	2.96484	4.14681	2.30575	1.85019	2.44128	5	13	34
ENSG00000004846	ABCB5	ATP-binding cassette, sub-family B (MDR/TAP), member 5 [Source:HGNC Symbol;Acc:46]	9257	0.0990758	0.0976292	1.35711	1.04313	0.0954001	0.00650022	0.128539	0.13672	0.211808	0.0617652	0.034408	0.03422	0.112523	0.0719258	1.04183	0.0107298	0.0461388	0.149579	0.0624937	0.036783	0.0269508	0.353747	0.181121	0.0628388	0.447716	0.181641	0.289423	0.277639	0.583652	0.249452	0.168247	0.0402322	0.371969	0.0241892	0.00955917	0.164818	0.130097	0.0142203	0.0219302	0.0167062	0.0536585	0	0.0560262	4	6	38
ENSG00000115657	ABCB6	ATP-binding cassette, sub-family B (MDR/TAP), member 6 [Source:HGNC Symbol;Acc:47]	5205	9.53726	9.51978	6.95144	8.09986	18.0489	17.1104	9.51702	8.75011	7.85077	6.0697	6.29667	17.7427	17.7647	20.8405	22.4508	9.19076	13.2039	11.4298	6.72507	7.21726	8.71798	6.34663	16.0835	9.48866	9.8223	1.79124	0.852331	1.65313	5.84042	1.55327	2.05087	2.30113	5.7466	5.94211	8.72935	2.38986	2.90318	3.22761	3.00593	2.42899	2.15957	1.3347	1.9268	385	582	202
ENSG00000131269	ABCB7	ATP-binding cassette, sub-family B (MDR/TAP), member 7 [Source:HGNC Symbol;Acc:48]	2819	6.85892	7.28095	15.1623	19.5891	14.1831	14.752	30.0412	29.7777	13.7393	13.3264	11.0622	18.378	22.0235	3.02088	12.5088	8.9879	11.849	24.2119	11.3765	12.5235	23.7909	12.9638	12.8596	14.83	21.6877	22.753	24.2859	23.1587	27.0986	26.0924	23.0938	30.1524	28.9562	23.1149	10.5053	22.3328	10.533	12.7135	10.7411	14.8302	13.0615	16.2493	16.9721	277	450	517
ENSG00000197150	ABCB8	ATP-binding cassette, sub-family B (MDR/TAP), member 8 [Source:HGNC Symbol;Acc:49]	9339	7.0078	6.73156	7.04542	4.38032	7.31799	7.21274	7.49325	9.46105	13.3977	11.5811	11.6127	14.5581	18.8117	12.4971	14.8859	14.339	22.0042	16.8632	11.3236	13.5984	13.4824	6.9917	7.42595	8.73459	5.1805	7.4645	2.83103	5.17235	4.09788	5.11943	6.61266	6.01762	11.0957	6.90586	16.2053	5.31538	8.22933	11.3873	11.9389	16.2825	12.0456	12.1593	11.1656	283	413	222
ENSG00000150967	ABCB9	ATP-binding cassette, sub-family B (MDR/TAP), member 9 [Source:HGNC Symbol;Acc:50]	13037	11.9898	10.1161	6.22117	2.47363	3.19165	3.64942	3.19409	2.92582	11.0878	11.7731	9.90951	9.23522	10.5337	7.75	6.12391	6.43271	9.01674	10.7582	5.40812	3.92155	18.8578	3.47504	2.68059	4.14736	1.33449	1.17372	0.45229	0.898437	0.679554	0.688182	0.441982	1.41511	3.95717	0.638128	7.49052	0.247227	0.947532	0.796429	2.26461	0.798153	1.21465	0.671807	2.1417	484	618	173
ENSG00000103222	ABCC1	ATP-binding cassette, sub-family C (CFTR/MRP), member 1 [Source:HGNC Symbol;Acc:51]	7575	61.8139	60.2121	18.4328	29.0892	9.97433	9.24034	27.5602	36.2036	75.1793	83.2686	66.2182	40.8122	44.4342	73.652	75.9856	31.2219	49.4014	18.7179	48.1329	50.5626	25.2912	24.9079	11.7729	21.428	18.7841	63.0375	44.8666	42.4044	20.1899	49.6982	42.1997	62.7768	90.8319	36.5749	81.1613	36.054	43.4734	46.9629	32.122	52.5019	38.7282	44.8938	40.368	2496	3690	699
ENSG00000124574	ABCC10	ATP-binding cassette, sub-family C (CFTR/MRP), member 10 [Source:HGNC Symbol;Acc:52]	8083	32.4733	29.2656	12.6765	4.30721	8.38929	6.64498	7.22112	8.50401	19.1003	16.6289	11.2686	8.78667	9.27571	13.6299	12.4894	12.6168	20.3703	15.8338	10.6894	13.8741	17.5537	5.45186	7.24483	9.11162	3.48476	13.0827	5.96638	12.3989	8.28994	9.76688	8.50614	12.4456	16.9338	14.9489	14.6528	7.25199	17.1269	16.5909	15.0694	26.7168	16.6889	19.277	15.7671	1311	1790	388
ENSG00000121270	ABCC11	ATP-binding cassette, sub-family C (CFTR/MRP), member 11 [Source:HGNC Symbol;Acc:14639]	7246	0.148623	0.114406	0.757039	0.148895	0.35135	0.0508852	0.0966689	0.0273441	0.191006	0.0928979	0.08602	0.0862279	0	0.0539443	0.275402	0.0450084	0.0629351	0.0834032	0.0977066	0.271603	0.12424	0.291321	0	0.251355	0.0340471	0.121312	0.0718924	0.10273	0.107228	0.0429754	0.0839995	0.0630751	0	0.0327445	0.166712	0.0412045	0.112483	0.0438498	0.015641	0.0859615	0.0177637	0.0177284	0.0999909	6	7	21
ENSG00000140798	ABCC12	ATP-binding cassette, sub-family C (CFTR/MRP), member 12 [Source:HGNC Symbol;Acc:14640]	7456	0	0	0.91031	0.178984	0.0639208	0.13613	0.0322968	0	0.0424931	0	0	0.0517923	0	0	0.011992	0	0	0	0	0	0	0.0208086	0.0362242	0	0.017758	0	0	0	0	0	0	0	0	0	0	0	0	0	0	0	0	0	0	0	0	25
ENSG00000023839	ABCC2	ATP-binding cassette, sub-family C (CFTR/MRP), member 2 [Source:HGNC Symbol;Acc:53]	6232	1.70885	1.61673	2.27084	0.830958	0.762107	0.866497	1.06138	0.492194	0.675808	0.773816	0.4301	0.947853	1.20397	0.341647	0.0888575	0.122067	0.195894	0.609236	0.334467	0.296357	0.414606	0.873963	0.507138	0.314194	0.462802	0.999913	1.46867	0.666647	0.727057	1.05209	0.68375	1.50135	0.698527	0.901769	0.943598	0.618068	0.807464	0.36024	0.744023	1.08257	1.02198	1.05623	0.775364	69	99	66
ENSG00000108846	ABCC3	ATP-binding cassette, sub-family C (CFTR/MRP), member 3 [Source:HGNC Symbol;Acc:54]	9614	0.247724	0.648788	2.89631	4.58969	0.187007	5.20182	1.71767	3.03519	2.16977	1.99326	1.18708	56.9937	56.7318	0.233759	3.08032	1.81624	2.9483	1.64059	15.0848	1.18253	0.344129	1.22771	1.26785	0.377033	9.71916	32.1013	23.5292	43.1489	26.2931	26.1249	22.6724	62.5818	38.6244	43.8575	28.677	16.9763	23.2791	53.2152	47.8345	58.4254	38.0031	37.845	37.8571	10	43	151
ENSG00000125257	ABCC4	ATP-binding cassette, sub-family C (CFTR/MRP), member 4 [Source:HGNC Symbol;Acc:55]	8072	59.3055	47.6581	35.7141	10.3572	7.65618	9.42653	22.2253	27.6722	26.9871	23.8391	12.3869	18.0305	24.1128	3.12877	15.0745	18.4955	28.1146	109.815	13.4873	31.6814	74.3964	57.2862	3.80354	25.7639	34.2688	11.4695	22.2951	21.8446	69.7767	21.3959	14.3531	22.2788	29.9572	20.0457	18.1783	14.4628	3.48953	6.06844	8.3964	15.9568	10.1361	7.02055	12.7356	2394	2914	1046
ENSG00000114770	ABCC5	ATP-binding cassette, sub-family C (CFTR/MRP), member 5 [Source:HGNC Symbol;Acc:56]	11441	61.9285	54.7506	41.0622	11.0737	21.3426	12.1528	74.2197	90.5089	62.344	56.6323	36.6273	79.795	86.1212	9.4942	37.5384	63.9681	97.5621	44.5187	42.6468	12.7521	34.9536	42.5745	21.5896	23.5645	25.9381	110.2	89.086	114.289	58.8557	82.361	123.96	80.1396	123.664	131.075	30.2392	105.319	37.4718	98.2319	68.8975	97.3804	88.158	86.547	40.8345	2500	3366	1581
ENSG00000091262	ABCC6	ATP-binding cassette, sub-family C (CFTR/MRP), member 6 [Source:HGNC Symbol;Acc:57]	7559	0.346828	0.16361	0.612697	0.0892645	0.0957922	0.257465	0.936465	1.06642	1.01969	0.650585	0.51612	0.500587	0.325088	0.323666	2.85375	0.29332	0.348619	1.20917	0.659634	0.11655	0.263406	0.0416173	0.108672	0	0.114212	0.178471	0.181275	0.416831	0.287226	0.47249	0.0787447	0.275054	1.36017	0.23845	0.435821	0.0412045	0.271015	0.395132	0.144326	0.546852	0.557829	0.123193	0.524971	14	10	17
ENSG00000006071	ABCC8	ATP-binding cassette, sub-family C (CFTR/MRP), member 8 [Source:HGNC Symbol;Acc:59]	6835	0	0	0.582337	0.0894858	0.0958561	0.067588	0	0.0273441	0	0	0	0.0345241	0.0229581	0	0.0959239	0	0	0.184736	0.0163858	0	0	0	0	0	0	0	0	0	0	0	0	0.0649347	0	0	0.0198033	0	0	0	0	0	0	0	0	0	0	16
ENSG00000069431	ABCC9	ATP-binding cassette, sub-family C (CFTR/MRP), member 9 [Source:HGNC Symbol;Acc:60]	11421	0.0247734	0.0163744	2.54887	0.149153	0.383525	0.068065	0.0645936	0.218753	0.0849863	0.0309826	0	0.138113	0.279132	0.12587	0.0239841	0.169304	0.190326	0.151189	0.148582	0.155858	0.762701	0.31213	0.253569	0.125678	2.26414	0.0599566	0	0	0.307232	0.200449	0.0836185	0.0609796	0	0	0.282077	0	0	0	0.0321093	0.0164024	0.035641	0.0204683	0	1	1	70
ENSG00000101986	ABCD1	ATP-binding cassette, sub-family D (ALD), member 1 [Source:HGNC Symbol;Acc:61]	4233	15.5812	18.0116	5.50183	0.848638	5.33155	4.95979	5.34171	7.92979	3.32544	2.92709	2.44297	8.31373	8.05895	5.66415	9.15068	3.6907	6.78409	13.0924	17.0696	5.55879	4.61464	2.06005	10.7224	5.46697	1.94014	18.8818	11.0864	19.5787	10.7685	18.3403	13.7099	19.7964	31.6234	20.9895	12.4466	13.3915	38.3786	20.6657	18.7251	35.3252	20.5507	23.0364	17.9303	629	1103	210
ENSG00000173208	ABCD2	ATP-binding cassette, sub-family D (ALD), member 2 [Source:HGNC Symbol;Acc:66]	6238	0	0.0276518	0.575304	0.0772054	0.0332328	0.543915	0.0754975	0.0273441	0.0880699	0.0608147	0.017204	0.0281616	0.594365	0.0359629	0.0257049	0.0193702	0.0275713	0.0524475	0	0.0028664	0.0659859	0.187278	0.398466	0.251355	0.384517	0.151663	1.05521	3.42336	1.3876	4.87581	1.36313	1.88067	2.03718	0.512093	0	0.947704	0.191413	0.18316	0.137664	0.137599	0.359145	0.782913	0.671854	0	3	28
ENSG00000117528	ABCD3	ATP-binding cassette, sub-family D (ALD), member 3 [Source:HGNC Symbol;Acc:67]	7669	17.315	13.7512	73.0011	57.6514	41.7834	42.1791	43.7023	42.9302	17.5916	19.7877	14.7094	33.5175	39.7291	4.63921	35.5356	20.9692	28.1947	23.4674	15.0906	11.9946	13.2492	102.17	46.4394	46.5007	45.12	48.3853	44.9723	37.1786	45.7874	36.1042	32.5345	52.9721	30.0346	33.4688	11.1841	33.9525	8.31969	14.1511	11.058	15.143	13.8312	19.9859	13.4224	699	847	2151
ENSG00000119688	ABCD4	ATP-binding cassette, sub-family D (ALD), member 4 [Source:HGNC Symbol;Acc:68]	8769	17.1149	14.7332	14.9084	26.2203	50.0531	40.0909	20.6102	19.9612	11.5808	10.7747	7.84503	10.334	12.3636	7.06671	16.4349	13.1557	19.0412	13.9027	12.444	14.2676	25.0994	9.65521	51.6919	30.6025	8.10502	23.0899	14.1262	23.0931	22.9971	19.5049	26.5639	29.6826	31.3885	26.5532	7.93408	31.4803	11.0376	15.7742	13.66	21.3729	14.0028	13.8309	11.183	691	907	549
ENSG00000164163	ABCE1	ATP-binding cassette, sub-family E (OABP), member 1 [Source:HGNC Symbol;Acc:69]	6265	19.4186	16.6984	86.2156	59.5555	105.79	101.117	122.435	118.373	25.1982	27.965	19.7502	34.417	49.7562	5.86195	24.1058	18.4164	25.6492	26.6059	16.9923	20.4764	44.3572	148.178	106.535	103.244	120.805	55.4123	91.4498	82.2353	67.5331	72.9338	57.9867	96.4215	37.6379	63.1893	7.45349	61.2299	14.345	21.7316	16.0736	28.8746	32.9841	36.8591	32.1513	784	1033	2633
ENSG00000204574	ABCF1	ATP-binding cassette, sub-family F (GCN20), member 1 [Source:HGNC Symbol;Acc:70]	4523	51.3704	53.6567	53.9175	41.3506	141.902	98.3147	60.9208	77.2197	44.3092	38.0639	39.8101	29.8923	37.3998	34.902	33.6304	25.4822	39.7053	69.7619	46.4121	46.7054	63.5622	80.7167	264.835	143.272	40.8588	100.108	94.2919	73.1257	80.5045	82.7689	83.421	86.7222	84.1079	89.3645	44.8687	87.8892	39.9002	33.9005	30.982	49.0796	40.7521	43.7473	45.9532	2074	3297	1870
ENSG00000033050	ABCF2	ATP-binding cassette, sub-family F (GCN20), member 2 [Source:HGNC Symbol;Acc:71]	4448	18.427	19.4219	43.0037	27.8756	61.1437	66.279	54.6896	54.6608	25.866	24.5036	21.677	50.598	58.3182	60.9031	29.3604	28.1095	41.9724	30.5287	33.1028	29.9172	48.2947	56.4746	77.8095	57.8745	50.372	40.3022	32.8766	34.8789	34.9834	34.5499	36.515	37.6128	35.6756	29.9122	17.7632	28.5547	16.7789	19.1096	15.7983	23.3443	22.2788	19.8737	24.4342	744	1193	1310
ENSG00000161204	ABCF3	ATP-binding cassette, sub-family F (GCN20), member 3 [Source:HGNC Symbol;Acc:72]	5207	69.956	64.3748	49.8846	18.6059	50.9527	42.073	81.9859	110.197	55.9566	54.0007	51.3884	36.1159	41.5132	24.7604	34.577	59.1191	83.444	67.9197	49.0978	24.4047	51.7836	33.6684	68.2101	28.5288	28.1187	17.4404	19.5783	20.9234	11.5771	15.2817	19.2573	11.4286	25.6056	18.283	12.5787	27.2362	16.3748	20.124	20.7416	23.655	19.9839	20.6346	18.9389	2824	3938	1493
ENSG00000160179	ABCG1	ATP-binding cassette, sub-family G (WHITE), member 1 [Source:HGNC Symbol;Acc:73]	6124	1.13632	1.76498	15.8268	5.90429	17.5828	27.2849	5.94767	10.09	4.69685	5.47629	5.96979	6.86368	5.94151	4.98086	8.2905	8.35766	12.0317	7.83991	6.7695	2.95287	0.991951	7.32464	11.4106	12.9448	6.14625	31.2577	29.7264	17.4192	22.3947	18.4427	39.0814	29.437	44.3002	45.8653	21.776	31.8099	52.7664	52.6752	41.9153	51.738	40.0027	36.4132	8.99845	46	115	575
ENSG00000118777	ABCG2	ATP-binding cassette, sub-family G (WHITE), member 2 [Source:HGNC Symbol;Acc:74]	4848	0.173335	0.0907835	1.15253	0.136963	0.186498	0.498607	0.0567061	0.0820323	0.119337	0.0283314	0.017204	0.134212	0.31221	0	0.124915	0	0	0.0144944	0.189643	0.017183	0	4.07849	0.289793	1.82232	1.64815	0.667448	0.758638	2.86443	3.35654	1.07309	1.35438	0.754854	0.687208	1.16988	0.764682	2.18384	1.14965	0.19007	1.06172	0.688198	0.468654	0.423494	0.276927	7	6	41
ENSG00000172350	ABCG4	ATP-binding cassette, sub-family G (WHITE), member 4 [Source:HGNC Symbol;Acc:13884]	6268	1.43686	1.08069	0.618749	0.447454	0.511341	0.612108	0.129171	0.0820323	0.467412	0.371792	0.292468	2.36518	2.53515	0.107889	2.09859	0.124156	0.126845	0.386321	0.396096	0.20765	0.734868	0.0416173	0.652035	0.314194	0.106497	0	0	0	0.0245389	0	0	0.0890684	0.171568	0.0291703	0.149961	0	0.0367176	0.0145075	0.00948372	0.0513338	0.0359088	0.0408827	0.0384423	58	66	17
ENSG00000138075	ABCG5	ATP-binding cassette, sub-family G (WHITE), member 5 [Source:HGNC Symbol;Acc:13886]	3720	0	0.0325985	0.357549	0.029597	0.0318464	0.052793	0	0	0.042332	0	0.017204	0.120773	0.0689133	0	0.0356106	0.0111476	0.0155096	0.0332077	0	0.012483	0.013696	0	0	0	0	0.0303513	0	0	0	0.0513973	0	0	0.08717	0	0	0.0412045	0	0	0	0	0	0	0	0	2	10
ENSG00000143921	ABCG8	ATP-binding cassette, sub-family G (WHITE), member 8 [Source:HGNC Symbol;Acc:13887]	2665	0.346828	0.294739	0.218474	0	0	0	0	0.0273441	0.0637397	0.0309826	0	0.103585	0.0930441	0	0.0239841	0.0112869	0.0475815	0.167987	0.0165091	0.0259764	0.0832037	0	0	0	0	0	0	0	0	0	0	0	0.0573535	0	0.02035	0	0	0	0	0	0	0	0.019771	14	18	6
ENSG00000143994	ABHD1	abhydrolase domain containing 1 [Source:HGNC Symbol;Acc:17553]	1661	0.39635	0.211413	0.918168	0.146836	0.190698	0.189036	0.579809	0.13672	0.635824	0.340309	0.17204	0.396326	0.387649	0.12587	0.10431	0.13405	0.0759101	0.617806	0.0578579	0.0343961	0.636478	0.478599	0	0.691227	0.0851671	0.0905876	0	0.0312619	0.392811	0.0334903	0.0547907	0.217078	0.107999	0.309939	0.157561	0.412045	0.0541993	0.0435492	0.0216984	0.137194	0.0354853	0.0163429	0.0963174	16	13	27
ENSG00000144827	ABHD10	abhydrolase domain containing 10 [Source:HGNC Symbol;Acc:25656]	3021	13.7479	13.6304	53.7524	18.167	13.688	14.8841	25.3709	20.0159	11.2222	11.252	8.30953	8.85252	12.5527	3.47042	13.9285	7.41163	9.75386	12.0531	8.42713	8.21869	13.197	44.7802	13.0407	13.0076	24.0227	14.8949	12.2446	16.6517	22.9788	14.9903	23.9081	18.5092	14.362	21.8652	3.95849	21.1791	8.73457	12.1983	5.95159	10.0813	8.59281	12.7074	12.246	555	837	1568
ENSG00000106077	ABHD11	abhydrolase domain containing 11 [Source:HGNC Symbol;Acc:16407]	2289	31.6349	29.1464	25.0081	36.7282	50.7391	50.4783	61.476	62.7273	82.6109	81.8823	81.8222	72.8121	85.5738	79.0105	42.5471	35.879	54.1886	43.1797	42.9095	35.4419	85.5606	12.4852	35.2099	14.7043	13.404	7.0097	3.88886	3.8754	3.35364	4.82928	9.31244	0	3.82674	4.10348	36.3965	3.95563	7.05767	7.78413	9.80241	5.27569	7.95912	7.67849	9.46918	1277	1781	705
ENSG00000100997	ABHD12	abhydrolase domain containing 12 [Source:HGNC Symbol;Acc:15868]	3429	25.7869	25.9381	39.0663	17.431	30.2558	32.1417	33.4145	27.4535	27.5138	29.4573	32.5672	27.3307	31.6626	32.025	35.8161	22.0879	28.934	16.8524	21.6946	21.6725	17.9346	36.3943	23.2921	21.3023	13.7746	75.2382	60.7225	69.694	52.824	51.4357	94.8702	81.9038	53.4183	80.14	35.3869	56.9446	60.4822	75.6318	47.521	62.6553	42.7415	40.7793	25.5093	1041	1596	1317
ENSG00000131969	ABHD12B	abhydrolase domain containing 12B [Source:HGNC Symbol;Acc:19837]	4444	0.0743167	0.130711	0.0963485	0.95412	0.0637179	0.242193	0.0319965	0.218753	0.360882	0.123831	0.206448	0	0.0450855	0.215777	0.0232654	0	0.0151976	0	0	0.0121389	0.0829596	0.0624259	0.0724483	0.0628388	0.0685519	0.0903078	0.108642	0	0.116868	0.092468	0.0268904	0.131625	0	0.161527	0.848093	0.082409	0	0.0142458	0	0.102465	0.0898145	0	0.0142486	3	8	3
ENSG00000139826	ABHD13	abhydrolase domain containing 13 [Source:HGNC Symbol;Acc:20293]	5338	4.80428	3.65088	42.4957	28.4483	18.4753	20.2632	19.6465	24.1175	3.65062	6.29265	4.21498	5.37893	8.63117	1.99594	9.5471	9.73088	12.4006	2.40715	1.82748	2.2623	5.76314	36.0197	14.2723	14.2644	25.3329	25.1093	33.9828	34.8124	36.553	32.1415	41.1537	41.9877	22.38	36.5436	2.83035	22.9097	9.25659	9.09583	12.1207	8.035	7.89053	12.1495	8.50305	194	228	1267
ENSG00000248487	ABHD14A	abhydrolase domain containing 14A [Source:HGNC Symbol;Acc:24538]	2309	2.62473	3.10243	1.76616	1.21567	2.06663	2.01166	4.60964	4.48443	3.85896	3.40694	3.50962	3.50152	5.23126	2.94896	4.16079	6.83667	8.03635	2.4609	4.46363	3.57259	4.19346	1.4566	1.1954	1.82232	1.78339	0.864895	0.57322	0.730709	1.06188	0	1.02738	0.643394	2.48429	1.80514	2.43095	0.947704	1.58446	2.06433	3.18611	1.96283	1.81592	2.09076	0.983085	106	190	55
ENSG00000114786	ABHD14A-ACY1	ABHD14A-ACY1 readthrough (NMD candidate) [Source:HGNC Symbol;Acc:38856]	2164	10.6268	9.09137	4.33831	4.1603	14.6894	14.2542	14.4557	13.8088	16.687	14.5277	13.7804	11.147	13.7929	16.8126	8.50076	35.2741	47.4403	13.0345	22.1916	21.8721	39.3381	3.87041	9.09226	5.46697	4.82876	1.40977	1.16318	1.33023	1.9813	0.208384	2.08868	0	3.93515	3.27139	12.4556	2.59588	4.68016	9.40518	13.3554	8.55513	7.13016	5.45429	7.91805	429	556	132
ENSG00000114779	ABHD14B	abhydrolase domain containing 14B [Source:HGNC Symbol;Acc:28235]	3161	11.1182	9.88493	5.13282	11.5119	7.35854	4.8214	17.9334	15.2307	17.794	15.6344	12.6105	15.9465	16.5132	14.547	14.7334	25.1144	31.529	12.3979	30.7404	22.3435	29.3537	6.36744	8.51268	7.03794	9.69276	9.81222	6.93204	7.09952	13.0626	5.27989	10.0081	7.39998	9.68829	7.93087	11.4001	9.72427	6.87889	12.4543	12.5044	12.7669	9.31177	9.17153	10.502	449	607	192
ENSG00000168792	ABHD15	abhydrolase domain containing 15 [Source:HGNC Symbol;Acc:26971]	3592	3.39102	3.35502	4.13503	6.49171	4.72748	6.0383	2.54817	2.98051	5.21378	4.57748	4.83433	7.89215	8.73415	1.7442	7.75255	4.49262	7.95982	6.33893	3.64605	3.96996	3.59663	3.76636	5.57852	4.46155	1.94068	4.57288	3.23453	8.22939	7.68446	9.57983	3.96764	8.2065	9.70669	8.59962	8.54045	6.55152	6.28769	9.43032	6.55608	17.4081	9.53208	7.76013	8.68807	137	207	147
ENSG00000204427	ABHD16A	abhydrolase domain containing 16A [Source:HGNC Symbol;Acc:13921]	4153	41.5414	41.1633	10.3912	15.9303	54.6992	44.315	22.2122	27.973	32.3591	30.1458	28.7995	18.5616	20.9725	27.7813	23.2952	35.4329	52.6128	63.4883	40.4434	55.0689	75.8477	7.69919	38.3614	20.4226	5.80437	16.871	18.5828	18.8458	17.9229	17.3253	20.7148	22.0258	20.1304	27.7108	35.742	25.7528	37.9615	38.9116	41.7886	47.1965	38.3834	39.3169	39.5679	1677	2520	401
ENSG00000183260	ABHD16B	abhydrolase domain containing 16B [Source:HGNC Symbol;Acc:16128]	1776	0	0.01609	0.132761	0.0293696	0	0.106063	0.0642933	0.0273441	0	0.0618652	0	0.0343803	0.0218245	0.0539443	0.0232654	0.0335822	0	0	0	0.0121389	0.0274905	0	0.289793	0.125678	0.0419149	0	0.0361315	0.0344906	0	0	0.027991	0.10049	0.319848	0.212262	0.0198033	0.082409	0.0373652	0	0	0.0171113	0.0179614	0	0	0	1	4
ENSG00000129968	ABHD17A	abhydrolase domain containing 17A [Source:HGNC Symbol;Acc:28756]	6139	9.84833	10.2894	4.09796	5.45989	6.95636	2.776	4.62166	3.9102	11.5995	11.0456	11.1826	6.57721	9.51532	12.1015	10.1067	10.7255	13.1198	14.3184	18.1558	7.77246	10.4108	6.84604	5.75964	7.10078	5.70279	8.72783	12.694	11.14	7.46959	7.55137	14.7679	7.76246	6.54437	10.1838	17.7754	12.485	19.9989	22.7212	23.0042	19.4701	16.7869	20.7583	18.2824	398	634	188
ENSG00000107362	ABHD17B	abhydrolase domain containing 17B [Source:HGNC Symbol;Acc:24278]	2959	5.05108	5.62744	10.7043	12.152	7.92209	5.96082	5.1926	7.82041	1.87375	2.19006	2.5806	8.6668	10.7583	2.10383	5.18671	4.62319	5.25523	7.92629	4.30559	5.68314	4.12764	11.7361	6.12188	5.46697	5.98591	3.919	5.05556	5.85896	6.68582	5.12573	8.90057	11.209	4.11206	9.413	6.12574	7.99368	5.10453	6.49681	5.62634	5.75445	5.18633	7.06498	5.21856	204	346	333
ENSG00000136379	ABHD17C	abhydrolase domain containing 17C [Source:HGNC Symbol;Acc:26925]	3627	2.89815	2.6334	5.08257	14.4948	12.8768	15.5978	9.68611	13.3166	5.26644	5.42146	3.38919	4.95368	5.05971	7.83991	8.08992	5.51791	7.971	20.6543	7.52565	19.8662	6.20246	7.07494	11.4831	6.53523	10.6822	0.531264	0.96715	2.04514	4.19281	4.52076	0.928278	0.339116	8.86175	0.336424	2.22482	0.412045	0.605251	0.573294	0.993951	0.89737	0.850042	0.816326	0.775545	117	161	142
ENSG00000140526	ABHD2	abhydrolase domain containing 2 [Source:HGNC Symbol;Acc:18717]	10345	42.1511	42.928	18.2914	85.7053	25.6525	22.9308	25.9488	31.309	65.8958	78.8125	68.7644	28.1483	31.093	14.9606	67.3137	14.1277	22.661	65.8236	51.7696	59.2713	24.8951	41.3259	14.2723	59.4455	38.8522	153.987	208.119	218.055	205.662	175.389	158.149	257.84	117.415	211.335	157.765	184.679	68.1499	163.333	91.5223	245.455	121.114	173.752	137.744	1702	2662	1306
ENSG00000158201	ABHD3	abhydrolase domain containing 3 [Source:HGNC Symbol;Acc:18718]	4366	4.18328	3.00301	12.6053	10.9934	5.37985	4.28257	2.47024	2.21487	2.17975	2.01024	2.23652	4.95292	7.29818	2.44548	6.43541	3.35741	4.53693	5.76483	6.11221	1.99856	1.4368	10.5292	6.48412	5.0271	3.08005	23.1201	17.0312	26.2261	28.1734	19.6437	29.3308	28.9261	26.9699	39.3203	7.68866	28.5135	21.7473	27.6368	18.6252	24.1926	20.1007	27.8438	15.2432	169	190	473
ENSG00000100439	ABHD4	abhydrolase domain containing 4 [Source:HGNC Symbol;Acc:20154]	3117	10.503	11.5375	5.94082	5.99276	20.979	20.7008	10.7633	18.9495	6.15885	6.06569	5.83216	13.6621	11.6342	5.87993	12.9353	8.27666	12.0798	29.5391	25.901	5.03986	13.9835	5.70157	26.0452	28.0261	11.983	5.42896	5.76782	4.85358	6.94255	4.01924	6.16176	9.07374	11.5628	7.69761	7.66475	5.68622	5.22465	7.55667	4.51075	10.2401	6.63032	7.17465	4.17077	424	706	189
ENSG00000011198	ABHD5	abhydrolase domain containing 5 [Source:HGNC Symbol;Acc:21396]	3172	3.98725	5.17855	16.4941	12.5179	21.3575	20.1178	15.4404	23.8987	3.39092	3.49253	4.35261	6.25318	6.72818	2.0319	14.0382	5.5972	7.79997	6.42562	14.3105	6.2617	13.9726	15.9186	21.336	13.8245	12.064	4.62295	19.2077	8.23051	9.23319	14.1682	14.6084	12.6218	0.511403	8.40382	10.734	7.00477	5.58965	7.96982	6.9483	11.7021	12.6152	10.7973	10.6299	161	318	485
ENSG00000163686	ABHD6	abhydrolase domain containing 6 [Source:HGNC Symbol;Acc:21398]	3589	2.20435	2.08261	2.3478	3.97967	1.9599	2.95994	1.32515	1.6133	1.47636	1.78674	1.7376	4.55969	4.05285	0.701276	4.12313	1.52904	2.18294	1.41864	2.7884	1.07649	1.85763	2.8924	2.20967	4.27304	5.51544	6.33791	7.41549	11.5706	9.09864	5.36047	5.48811	12.1508	5.50849	12.8675	7.23922	8.44693	5.99534	8.25778	6.80052	10.3388	8.52061	7.71823	4.07035	89	129	101
ENSG00000127220	ABHD8	abhydrolase domain containing 8 [Source:HGNC Symbol;Acc:23759]	2210	6.29205	5.47799	1.52641	0.765359	3.06168	2.59279	3.86788	3.85552	3.3493	2.97223	3.07952	13.1	13.7131	4.02784	6.98714	4.62178	6.31091	10.9161	2.99327	2.52635	1.66395	2.03925	3.11528	3.26762	1.79905	1.68652	1.14645	2.00221	1.92034	0.976913	1.85743	2.76981	3.12316	3.0406	4.47854	1.73059	5.76403	7.41615	6.18041	10.3993	7.25144	5.66984	4.77777	254	335	50
ENSG00000136754	ABI1	abl-interactor 1 [Source:HGNC Symbol;Acc:11320]	4236	55.7034	52.2389	78.3203	91.2392	96.1714	70.4052	64.2456	75.9619	17.4681	20.919	18.9932	30.243	35.8635	12.587	28.4179	33.9082	44.3956	43.605	34.0069	33.8542	33.7334	60.4699	83.0258	50.4595	41.8105	127.945	133.223	128.226	137.667	142.026	172.512	156.446	134.365	159.481	28.6721	122.872	62.7121	64.5	64.3601	63.1469	58.1469	69.641	53.8551	2249	3218	2692
ENSG00000138443	ABI2	abl-interactor 2 [Source:HGNC Symbol;Acc:24011]	23220	85.515	74.6891	59.6042	33.0257	35.2756	42.0049	18.5255	15.7502	31.0821	35.7427	24.4641	33.5072	44.8196	31.1439	51.8116	17.3617	26.0356	36.2346	18.9997	61.2244	43.9314	38.0382	29.9212	44.427	30.9645	12.3903	24.4071	23.1877	51.8079	31.0245	12.4097	41.6622	50.1646	18.7225	41.7783	9.31222	8.95361	5.24279	12.8612	11.4569	6.9719	13.5441	9.34764	3452	4564	1682
ENSG00000108798	ABI3	ABI family, member 3 [Source:HGNC Symbol;Acc:29859]	2456	0.0220272	0.421974	0	0	0	0	0	0.109376	0.371742	0.395075	0.017204	0.0593847	0	0.37761	0.0595175	0.205091	0.484616	1.14313	2.04968	0.483722	0.166743	0.104043	0	0.0628388	0	58.8811	51.7143	46.7991	46.1038	64.4467	45.44	72.9021	67.7926	68.3073	19.0771	82.9035	75.3674	70.4999	69.5262	114.084	67.1805	113.674	72.2785	1	43	311
ENSG00000154175	ABI3BP	ABI family, member 3 (NESH) binding protein [Source:HGNC Symbol;Acc:17265]	10978	0.718325	4.51483	9.59794	0.470288	0.156407	11.4537	0.479725	4.10161	0.441356	0.463239	0.550528	0.135836	0.20682	0.143852	3.03502	0.187699	0.655652	0.509118	0.420224	0.920157	0.0365608	20.4341	13.6927	41.2222	59.549	1.29112	7.28368	2.07501	0.971114	3.70828	2.57511	25.6541	12.5335	3.14306	103.497	1.23614	0.306941	1.63836	0.769583	0.501185	2.19411	0.600262	0.760767	29	276	269
ENSG00000097007	ABL1	c-abl oncogene 1, non-receptor tyrosine kinase [Source:HGNC Symbol;Acc:76]	6276	24.1971	24.4517	5.57695	11.2434	15.3275	12.2401	10.869	13.1525	12.0979	10.3924	9.15253	10.3253	12.411	27.17	27.3255	11.1019	19.7544	60.179	17.4764	30.6124	31.0234	11.9025	19.8146	32.6133	18.5113	29.1227	16.9594	26.4753	15.1669	24.2239	19.2116	34.8754	35.9813	18.6416	53.6386	14.6688	29.465	32.0184	24.6996	44.8244	29.9549	34.9327	27.5312	977	1498	228
ENSG00000143322	ABL2	c-abl oncogene 2, non-receptor tyrosine kinase [Source:HGNC Symbol;Acc:77]	13257	28.8054	26.3717	35.5595	49.925	20.1351	24.2996	18.5179	25.512	20.817	19.7011	17.8233	48.514	57.4021	20.9484	23.7141	26.0475	43.7262	27.0847	23.2772	28.1975	26.0426	69.6881	30.6819	61.959	70.0394	63.3775	254.989	96.1555	63.0981	293.526	64.2555	106.874	88.3509	57.2497	465.431	54.2251	45.7668	42.6798	67.3572	74.6768	44.952	54.0688	34.2556	1163	1623	1217
ENSG00000099204	ABLIM1	actin binding LIM protein 1 [Source:HGNC Symbol;Acc:78]	9871	102.11	99.3586	259.25	247.492	100.263	110.437	89.6379	83.1534	283.179	258.67	164.298	254.984	325.356	84.7286	109.567	45.9369	66.9375	194.728	113.841	105.208	106.919	252.367	69.9126	73.5214	24.483	2.50876	4.53305	14.4825	64.7634	18.2285	1.46728	16.5834	86.5122	48.6131	165.123	3.58479	6.2679	1.10053	3.22491	3.71976	2.22448	2.7584	7.76096	4123	6077	7196
ENSG00000163995	ABLIM2	actin binding LIM protein family, member 2 [Source:HGNC Symbol;Acc:19195]	6048	5.79662	6.26907	0.852057	3.30944	3.99205	5.52677	1.80629	2.51566	3.48238	4.33732	6.09022	5.23024	6.50261	6.61717	4.72183	2.33569	4.00717	8.66133	6.25724	4.50175	1.65366	0.166469	1.30407	1.50813	0.574753	0.477042	0.0961639	0.503698	2.93387	0.694428	0.112318	1.91605	1.63219	0.142915	8.16791	0.206023	0.562051	0.314154	0.816413	0.369359	0.260235	0.225433	0.264355	234	383	25
ENSG00000173210	ABLIM3	actin binding LIM protein family, member 3 [Source:HGNC Symbol;Acc:29132]	7216	0.297231	0.816771	1.10469	4.44589	1.22325	0.0707139	0.0924095	1.88674	2.04388	3.55015	4.69669	0.274956	0.292053	0.0359629	1.6599	0.257663	0.870913	0.298388	1.4942	0.727559	0	3.57909	2.46324	5.65549	3.67381	25.5493	4.82019	12.3284	5.088	7.84072	20.5272	19.5103	9.12256	12.4742	7.44978	10.5896	3.83337	12.5876	1.76211	7.29113	5.09189	2.02784	1.01048	12	52	75
ENSG00000159842	ABR	active BCR-related [Source:HGNC Symbol;Acc:81]	11709	1.15358	2.40674	0	28.7599	5.42676	2.92424	2.82629	3.36332	7.71176	8.54685	7.24289	14.6922	15.0612	2.48144	19.8606	0.21115	1.03141	12.9301	16.6509	5.64443	0.929792	15.2527	9.81675	33.7444	17.6366	159.151	133.774	149.452	96.5189	159.869	111.927	166.226	116.827	127.421	82.0069	131.195	106.334	118.479	106.569	206.383	129.528	147.546	134.671	47	176	527
ENSG00000174429	ABRA	actin-binding Rho activating protein [Source:HGNC Symbol;Acc:30655]	2755	0	0	0.302457	0.0587515	0.127486	0.21308	0.0963214	0	0	0	0	0.0342406	0	0	0	0	0	0	0.013583	0	0	0.0832345	0.0362242	0.188516	0.00402069	0	0	0	0.0759548	0.053126	0	0	0.087662	0	0	0.164818	0	0	0	0	0	0	0	0	0	9
ENSG00000146386	ABRACL	ABRA C-terminal like [Source:HGNC Symbol;Acc:21230]	1200	11.5169	13.1054	36.5712	38.7372	33.8262	47.0862	19.2762	19.9612	3.12245	4.0974	2.94188	5.18438	7.24749	2.76914	10.9998	4.14919	5.24625	4.66626	9.77659	13.3096	3.2152	54.04	55.6041	42.2277	24.2502	32.6202	44.6077	45.637	36.9642	39.5967	72.1743	63.7049	23.8706	65.6807	3.04528	44.7069	20.4265	23.6542	12.5333	16.0026	18.2612	17.2114	15.6314	465	810	1198
ENSG00000146109	ABT1	activator of basal transcription 1 [Source:HGNC Symbol;Acc:17369]	2255	15.5534	15.0769	7.13748	11.5972	15.7469	18.8239	13.6242	11.9767	14.753	12.3246	12.3869	10.9657	12.1944	18.2512	8.60985	14.2035	17.3278	19.7857	14.0051	15.816	22.3652	6.47149	14.2723	10.5569	9.75344	8.0326	8.08177	6.82426	5.89098	5.50176	9.51936	7.14562	3.57969	10.1891	13.4762	5.31538	11.7854	9.74872	9.97338	10.8684	10.4141	10.677	12.1626	628	923	227
ENSG00000114626	ABTB1	ankyrin repeat and BTB (POZ) domain containing 1 [Source:HGNC Symbol;Acc:18275]	6154	15.1334	11.0925	2.06328	1.9735	1.40868	0.952415	1.65327	2.48831	9.64306	9.10454	7.00203	7.55183	6.8515	3.63225	2.47684	5.29273	7.48854	16.3728	5.1615	4.50573	5.03885	0.645068	2.42702	1.50813	0.977715	2.60172	2.35786	1.82491	1.31878	2.18395	1.41656	2.7736	4.17748	1.0471	7.96626	3.58479	5.32224	5.70719	8.77746	7.39218	9.83787	7.60384	5.54439	611	679	78
ENSG00000166016	ABTB2	ankyrin repeat and BTB (POZ) domain containing 2 [Source:HGNC Symbol;Acc:23842]	4973	2.25374	2.53287	4.03326	3.45538	0.920854	0.820214	5.90506	13.9181	0.951265	1.45533	1.46234	1.79351	1.63419	2.08585	4.11704	1.55523	1.81168	5.27685	4.81917	4.64108	2.87939	4.93165	2.02855	1.31961	2.90031	0.589915	0.159161	0.285309	0	0.676698	1.05419	0.281094	6.04975	0.417647	1.37419	0.700477	9.02084	0.597731	2.51292	0.877929	0.916791	1.88804	0.933959	91	155	115
ENSG00000264194	AC000003.2	CDNA FLJ25865 fis, clone CBR01927 [Source:UniProtKB/TrEMBL;Acc:Q8N7A4]	1447	0	0	0.0728248	0	0.0639208	0.068065	0	0.0273441	0	0	0	0.0172641	0.023261	0	0	0	0	0	0	0	0	0.0208086	0	0	0	0.0606093	0.0362551	0	0	0.104745	0.084719	0.172065	0.145016	0.176675	0	0	0	0	0	0	0	0	0.019771	0	0	2
ENSG00000260869	AC002310.13	Uncharacterized protein [Source:UniProtKB/TrEMBL;Acc:H3BQ85]	377	1.18875	0.994899	0.593971	0.472788	0.539234	0.584203	0.480401	1.01173	0.846013	0.71175	0.60214	0.775237	0.773294	1.79814	1.20392	0.844151	0.878869	1.13137	0.833335	1.53615	1.30601	0.478599	0.978052	0.251355	0.391426	2.21219	0.676121	1.31518	0.778445	0.722453	0.743247	1.3408	2.50971	0.939867	0.487907	0.700477	1.27938	0.993651	1.11556	1.47653	1.34813	1.41328	1.43248	48	61	20
ENSG00000215611	AC002321.1	Uncharacterized protein [Source:UniProtKB/TrEMBL;Acc:A8MTS3]	589	0	0	0	0	0	0	0	0	0.0212466	0	0	0.0172641	0	0	0.011992	0	0	0.0167987	0	0	0	0	0	0	0	0	0	0	0	0	0	0	0	0	0	0	0	0	0	0	0	0	0	0	0	0
ENSG00000215616	AC002321.2	Uncharacterized protein [Source:UniProtKB/TrEMBL;Acc:A8MZ67]	1617	0.123856	0.0818236	0.0356275	0.0298121	0.095806	0.0666341	0.0322492	0.0820323	0.106194	0	0.051612	0.483382	0.720183	0.0359629	0.419684	0.0564346	0.063325	1.19256	0.0656665	0	0.235448	0	0	0	0	0	0	0	0.0235854	0	0	0	0	0	0.0594099	0	0.0364575	0.0144162	0.0287829	0.36116	0.126182	0.0188585	0	5	5	1
ENSG00000234469	AC002365.1	Homo sapiens uncharacterized LOC100288814 (LOC100288814), mRNA. [Source:RefSeq mRNA;Acc:NM_001195081]	642	0.123867	0.0818718	0.109237	0.089492	0	0	0	0.0273441	0	0.0619653	0.034408	0.0172641	0	0.0179814	0.0959363	0	0.0158605	0.0167987	0.0330183	0.0129882	0.0138673	0.0416173	0	0	0.00887899	0	0	0	0	0	0	0.100955	0.232678	0	0.0799883	0	0.0185857	0	0	0	0	0.0207664	0	5	5	3
ENSG00000188223	AC002398.9	Uncharacterized protein [Source:UniProtKB/TrEMBL;Acc:K7ERS5]	1037	26.1101	28.6546	13.2575	14.0598	9.88137	10.1297	18.7618	20.262	12.3302	12.4754	14.1761	13.9674	14.5833	14.9426	13.0287	10.8962	14.5297	18.5428	14.5012	13.6464	12.0751	8.80205	12.28	7.2893	8.97921	7.0938	4.60371	7.42828	4.13744	5.43225	6.57399	4.83813	8.42663	6.90982	8.29604	8.73536	8.17373	9.36204	7.88323	10.7172	10.9274	10.8988	10.912	1054	1752	403
ENSG00000269449	AC002451.1	Protein LOC100996577 [Source:UniProtKB/TrEMBL;Acc:M0R3I6]	2398	0.0495433	0.0325985	0.430373	0.14892	0.0318464	0	0	0	0	0.0309326	0	0.0689803	0.0456523	0	0	0	0	0	0.0156543	0.012483	0.013696	0	0	0	0	0	0	0	0	0	0	0.0706454	0	0	0	0.0412045	0	0	0	0.0172125	0	0.0202014	0.0201456	2	2	12
ENSG00000269103	AC002472.1	Uncharacterized protein [Source:UniProtKB/TrEMBL;Acc:H0YHC8]	192	0	0	0	0	0	0.134699	0.064546	0	0.0424544	0	0	0	0	0	0	0	0	0.0166483	0.0161391	0	0.0135717	0	0	0	0.0176054	0.0303513	0.0721395	0.0687107	0.112502	0.101066	0.0278604	0.0697156	0.086186	0.0352351	0	0	0	0	0.0191833	0	0.0360003	0	0	0	0	0
ENSG00000187905	AC002472.13	Leucine-rich repeat-containing protein LOC400891 [Source:UniProtKB/Swiss-Prot;Acc:Q6ZQY2]	5542	0.148597	0.0980531	1.34412	0.6562	0.0316597	0.266536	0.225887	0.13672	0.0635848	0.0619653	0.034408	0.155327	0.182453	0.0179814	0.155748	0.0112869	0.0946951	0.268178	0	0.075997	0.359367	0.0832345	0.507138	0.0628388	0.0171476	0.181641	0.143538	0.0990303	0.276495	0.0779727	0.138947	0.0725331	0.631511	0.0944835	0	0	0.0724586	0.0433211	0.00158809	0.0511313	0	0.0549229	0	6	6	37
ENSG00000227782	AC002553.1	Uncharacterized protein [Source:UniProtKB/TrEMBL;Acc:H7C0V1]	81	0	0.0490909	0.0358891	0.059649	0	0.067111	0	0	0	0.0309826	0.017204	0	0.0459161	0	0	0	0.0157825	0.0166984	0	0	0	0	0.0724483	0.0628388	0	0.0607025	0.036008	0.0691819	0.0370239	0	0	0.105736	0	0	0	0	0.0186494	0	0	0	0	0	0.0402912	0	3	1
ENSG00000268193	AC002985.3		685	9.48603	10.7975	11.3843	8.20428	3.83037	4.02373	5.9631	6.09773	16.3373	15.82	19.4061	50.5639	59.9703	22.9803	20.4973	11.05	13.3662	25.8748	20.0869	19.2487	14.7879	9.50955	9.09226	7.54065	6.21881	10.8146	7.39306	9.437	8.12563	7.586	8.47781	11.3845	8.45676	10.3947	28.7154	9.97149	21.7644	25.1	20.6945	24.3848	22.7112	21.76	26.5002	383	662	359
ENSG00000268133	AC003002.4	Uncharacterized protein [Source:UniProtKB/TrEMBL;Acc:M0R2Z0]	456	1.33721	1.43094	2.59171	2.07445	0.758185	0.322721	1.53982	1.64065	2.28433	1.98009	2.18491	2.8957	2.48001	1.72622	2.37671	0.646841	1.35635	1.65308	1.12857	1.29356	0.979097	1.18609	1.34029	1.69665	1.11388	0.449674	2.04739	1.35849	1.33787	0.226019	1.43945	1.71861	0.384439	2.02594	2.56758	2.30745	1.03826	0.916524	0.916205	1.31929	1.18144	1.44313	1.58125	54	88	82
ENSG00000269533	AC003002.6	Uncharacterized protein [Source:UniProtKB/TrEMBL;Acc:M0R1H3]	1210	3.46731	3.63519	3.33615	2.39437	2.28644	1.14046	2.69597	2.81644	4.72129	3.68248	3.23435	5.86227	5.68271	2.21172	4.34231	1.40975	2.18214	2.84556	1.83304	1.97787	1.57543	1.64388	2.28212	1.50813	1.70719	0.779529	1.96055	1.6852	2.38802	1.60759	1.47258	1.56134	1.30331	1.73475	3.49849	3.6672	2.106	1.77688	1.83461	2.48539	2.40203	2.16156	2.49189	140	223	109
ENSG00000268107	AC003005.4	Uncharacterized protein [Source:UniProtKB/TrEMBL;Acc:M0R143]	603	1.75873	1.21023	0.647187	0.893474	0.765352	0.855087	0.902806	1.14845	1.06094	1.14611	1.03224	2.77895	2.33138	1.00696	2.37204	0.462067	1.04328	2.64999	0.650541	0.756532	0.757411	0.749111	0.362242	0.314194	0.914799	0.512055	0.175098	0.147535	0.6302	0	0.382291	0.234677	0.192696	0.75968	0.499355	0.206023	0.67955	0.716315	0.519219	0.632611	0.699762	0.696147	0.44311	71	74	19
ENSG00000269026	AC003006.7	Uncharacterized protein [Source:UniProtKB/TrEMBL;Acc:M0R1X1]	833	5.05316	4.30771	5.78247	4.36311	2.67216	2.02766	4.82869	5.44147	4.65837	3.5584	4.04294	3.89436	3.71025	1.88805	6.2372	1.16102	2.01056	4.37814	1.26511	1.87572	1.51553	6.07612	2.97038	3.83317	2.73849	4.29132	4.14796	3.96572	4.83029	2.11048	4.07446	4.08086	3.96462	4.83683	2.73249	3.79082	1.69056	1.98227	1.43051	2.59615	2.41885	2.54996	1.63633	204	264	176
ENSG00000268413	AC003043.1		57	0	0	0	0	0	0	0.0322968	0	0	0	0	0	0	0	0	0	0	0	0	0	0	0	0	0	0	0	0	0	0	0	0	0	0	0	0	0	0	0	0	0	0	0	0	0	0	0
ENSG00000228768	AC003101.1	Uncharacterized protein [Source:UniProtKB/TrEMBL;Acc:F2Z313]	459	0.0495469	0.0491231	0.436949	0.178984	0	0	0	0.109376	0.212466	0.278844	0.068816	0.0345282	0.0465221	0.143852	0.167888	0.0902953	0.253768	0.100792	0.330183	0.181835	0.0693364	0.208086	0	0.251355	0.133185	0.212086	0.14502	0.0346606	0	0.365854	0	0	0.229414	0.170258	0.647964	0	0.131071	0	0.143006	0.257783	0.162415	0.0830657	0.0380677	2	3	12
ENSG00000214921	AC003102.1		1433	0.0495397	0.113918	0.732569	0.148004	0.510871	0.537656	0	0.164065	0	0	0	0.0514246	0	0	0.0461776	0	0.0142228	0.0317991	0.0126048	0.0239337	0.0133063	0.249704	0.579586	1.19394	0.100373	0.69752	0.253538	0.138704	0.31492	0.200005	0.0836451	0.320357	0.781447	0.201392	0	0.206023	0.0356162	0	0	0.0338175	0	0	0	2	7	21
ENSG00000268948	AC004017.1	Uncharacterized protein [Source:UniProtKB/TrEMBL;Acc:M0R3E0]	261	0	0	0.181015	0	0	0	0.0322334	0	0	0.0309826	0	0	0	0	0	0.0112869	0	0	0	0	0	0.0208086	0.0362242	0.0628388	0.00867555	0.151756	0	0.138364	0	0.0462111	0.0277165	0.0336956	0	0.142347	0	0	0	0	0.0190674	0.0172125	0.0540252	0.0183786	0	0	0	5
ENSG00000268533	AC004076.7		521	0.619199	0.800928	0.862487	0.475691	0.158316	0.50569	0.64448	0.328129	0.444798	0.309526	0.309672	2.7444	2.45076	1.07889	1.43646	0.202329	0.393159	1.44075	0.271579	0.823061	1.60442	0.790728	0.470914	0.251355	0.283786	0.423799	0.357856	0.261388	0.271833	0.394359	0.445318	0.518243	0.494221	0.682905	0.402341	0.247227	0.274815	0.115319	0.346489	0.446311	0.340772	0.309344	0.572114	25	49	25
ENSG00000268163	AC004076.9	Uncharacterized protein [Source:UniProtKB/TrEMBL;Acc:M0R036]	1028	1.70932	2.04335	1.81108	3.72329	1.08417	0.591152	2.80619	2.18753	1.75973	2.07464	1.20428	2.69141	2.12217	1.63631	4.17657	0.594864	0.927736	1.46944	0.624573	2.14553	1.06465	1.66469	1.55764	0.754065	1.25759	0.994132	0.795882	1.77354	2.11621	0.439631	1.48489	1.10106	3.35412	1.43575	0.4574	0.988908	0.634109	0.78952	0.339001	0.6804	0.482238	0.529121	1.08441	69	125	54
ENSG00000005189	AC004381.6	Putative RNA exonuclease NEF-sp [Source:UniProtKB/Swiss-Prot;Acc:Q96IC2]	4111	1.78349	1.89465	3.66223	2.52867	1.49818	1.65473	3.99981	3.55473	3.24572	2.29126	2.09889	1.4824	1.99061	3.93794	1.26023	1.56484	1.97137	5.68216	2.00263	5.54011	4.92922	2.97563	1.84743	1.88516	1.36486	1.74825	0.790817	1.22327	1.80468	0.452785	1.13162	1.18757	3.92241	2.35872	1.27357	1.19493	0.593678	1.09394	0.832779	2.1384	1.66994	1.04311	0.786593	72	116	106
ENSG00000268069	AC004466.1	Uncharacterized protein [Source:UniProtKB/TrEMBL;Acc:M0QZU2]	1082	0.445893	0.409096	0.865491	0.178707	0.511077	0.321714	0.128918	0.328129	1.01958	1.14631	0.567732	0.776779	0.718101	0.575406	0.107476	0.214312	0.427609	1.51114	0.41101	0.855589	2.67553	0.31213	0.941828	0.188516	0.193716	0.302394	0.0715218	0.0300881	0.248158	0.0212132	0.619388	0.283304	0.333658	0.473605	0.508199	0.0412045	0.14635	0.131398	0.0765332	0.17091	0.143438	0.140291	0.111303	18	25	24
ENSG00000269169	AC004528.1	Uncharacterized protein [Source:UniProtKB/TrEMBL;Acc:M0QY07]	60	0	0.0327326	0.0361508	0	0	0	0	0	0.0212337	0	0.017204	0.01726	0.0229581	0	0	0	0	0.0167486	0	0	0	0	0	0	0	0	0	0	0	0	0	0	0	0	0	0	0.0187795	0	0	0.0172125	0	0.0202014	0.0201456	0	2	1
ENSG00000267901	AC004817.1	HCG2028611; Uncharacterized protein [Source:UniProtKB/TrEMBL;Acc:M0QX34]	432	0	0	0	0	0	0	0.064546	0.0546882	0	0	0	0	0	0	0	0	0	0	0	0	0.0135717	0	0	0	0	0	0.0358844	0.138634	0	0.151178	0	0	0.113231	0	0	0	0.0178718	0	0.0320933	0.0342225	0.0177991	0	0.0179463	0	0	0
ENSG00000269468	AC004824.2	Uncharacterized protein [Source:UniProtKB/TrEMBL;Acc:M0QXB7]	339	0.0247734	0.0327487	0.0728248	0	0	0	0.0322968	0	0.0212466	0.0309826	0	0.0690564	0.023261	0	0.0359761	0.0112869	0	0	0.0330183	0.0129882	0	0	0	0	0.00887899	0.0607025	0	0	0	0.053126	0	0	0.087662	0	0	0	0.075638	0.0294202	0.0585928	0	0	0.020809	0	1	2	2
ENSG00000267970	AC004899.1	Uncharacterized protein [Source:UniProtKB/TrEMBL;Acc:M0R023]	3860	0	0	0.509773	0.149153	0	0.068065	0	0.0546882	0.0212466	0	0	0	0	0	0.0239841	0	0	0	0	0	0	0	0	0	0.0443949	0	0	0	0	0	0	0	0	0	0	0	0	0	0	0	0	0	0	0	0	14
ENSG00000213888	AC005003.1	CDNA FLJ20464 fis, clone KAT06158; HCG1777549; Uncharacterized protein [Source:UniProtKB/TrEMBL;Acc:Q9NX35]	1796	0.817322	0.685213	0.492185	0.533877	0.636737	0.680595	0.707935	0.382817	0.911101	0.959862	0.223652	1.62173	1.37189	0.413573	0.966424	0.348223	0.565051	0.681864	0.578644	0.896027	0.936585	0.374555	0.941828	0.628388	0.257826	0.878881	0.246867	0.357892	0.0647231	0.360228	0.272661	0.249567	1.12604	0.246309	0.522658	0.494454	0.215099	0.349755	0.259659	0.428896	0.375904	0.235895	0.256494	33	42	16
ENSG00000237896	AC005008.2	Uncharacterized protein [Source:UniProtKB/TrEMBL;Acc:C9IYQ3]	942	0	0	0.218474	0	0	0	0	0	0	0	0	0	0.023261	0	0	0	0	0	0	0.0129882	0	0	0	0	0	0	0	0	0	0	0	0	0	0	0	0	0	0	0	0	0	0	0	0	0	6
ENSG00000214871	AC005082.1	Uncharacterized protein [Source:UniProtKB/TrEMBL;Acc:H7BYU3]	258	0.173364	0.195328	0.0977921	0.117644	0.0629474	0	0	0.13672	0.0837677	0.0616151	0.137632	0.17208	0.317445	0.0719258	0.237195	0.0893203	0.140015	0.114512	0.0426799	0.0862542	0.0258456	0.0208086	0.0724483	0	0.0174229	0.15129	0	0.203274	0.123632	0.0213893	0.110368	0.142714	0.192217	0.0941317	0.123916	0.288432	0.091108	0.0285198	0.118542	0.0683438	0.0351393	0.0953257	0	7	12	4
ENSG00000273452	AC005358.1	myocardin isoform 3 [Source:RefSeq peptide;Acc:NP_001139785]	2055	0	0	0.109237	0	0	0	0.0322968	0	0	0.0309826	0.017204	0	0	0	0	0	0	0	0	0	0.0138673	0	0	0	0.035516	0	0	0	0	0	0	0	0	0	0.0298191	0	0	0	0	0	0	0	0	0	0	3
ENSG00000257040	AC005477.1		2136	0	0	0.291299	0.119323	0.0639208	0.27226	0	0.0273441	0	0	0	0	0	0	0	0	0	0	0	0	0	0.0208086	0	0.0628388	0	0	0	0	0	0	0	0.0298444	0.32034	0.0336239	0	0	0	0	0	0	0	0	0	0	0	8
ENSG00000222012	AC005481.5	Uncharacterized protein [Source:UniProtKB/TrEMBL;Acc:B8ZZS3]	3456	0	0	0.54357	0.0595996	0.0317098	0	0	0	0.233583	0.278844	0.25806	0.0172229	0.0202313	0	0.0238604	0	0	0	0.0978214	0	0	0	0	0.125678	0	0	0	0	0	0	0	0.0309062	0	0	0.203267	0	0.0554281	0.0289639	0.018372	0.0172125	0	0	0	0	0	15
ENSG00000267985	AC005488.1	Uncharacterized protein [Source:UniProtKB/TrEMBL;Acc:M0R184]	78	0	0	0.109237	0.0596613	0	0	0.0322968	0	0	0	0	0	0	0	0.011992	0	0	0	0	0	0	0	0	0	0	0	0	0	0.0379774	0	0	0	0.175324	0	0	0	0	0	0	0.0172125	0	0	0	0	0	3
ENSG00000214841	AC005493.1	Uncharacterized protein [Source:UniProtKB/TrEMBL;Acc:H7BYU2]	84	0	0	0	0	0	0	0	0	0	0	0	0	0	0	0	0	0	0	0	0	0	0	0	0	0	0	0	0	0	0	0	0	0	0	0	0	0	0	0	0	0	0	0	0	0	0
ENSG00000214167	AC005544.1	Uncharacterized protein [Source:UniProtKB/TrEMBL;Acc:H0Y3C3]	651	5.15286	5.3871	0.690789	1.1932	1.08655	1.01907	0.516685	0.683602	4.39799	4.92624	5.95259	5.64534	5.69774	1.76218	0.395688	0.124156	0.52324	1.39409	3.64803	4.05167	6.73911	0.624259	0.108672	0.251355	0.106344	0	0	0	0.459739	0.11479	0	0.210924	0	0.017351	4.44269	0	0.0670231	0.0132193	0	0.0146807	0.0343645	0.038123	0.533841	208	329	19
ENSG00000268024	AC005549.3	Uncharacterized protein [Source:UniProtKB/TrEMBL;Acc:M0R0Z2]	69	0	0	0	0	0	0	0	0	0	0	0	0	0	0	0	0	0	0	0	0	0	0	0	0	0.017758	0	0	0	0	0	0	0	0	0	0	0	0	0	0	0	0	0	0	0	0	0
ENSG00000269205	AC005606.1	LOC283868 protein; Uncharacterized protein [Source:UniProtKB/TrEMBL;Acc:Q8N4X1]	1286	0.0247266	0.228764	0.129621	0.118787	0.28714	0.100339	0.322477	0.164065	0.148262	0.216778	0.206448	0.0861231	0.111233	0.197796	0.250966	0.0787298	0.141614	0.133059	0.228061	0.231006	0.164981	0.249704	0.289793	0	0.0679416	0.151197	0.034649	0.0633966	0.00585608	0.0747371	0.025478	0.101913	0.250063	0.163694	0.443004	0.082409	0.0909142	0.013803	0.0372236	0.326431	0.17972	0.0750818	0.15493	1	14	4
ENSG00000249034	AC005609.1	Uncharacterized protein; cDNA FLJ34090 fis, clone FCBBF3006399 [Source:UniProtKB/TrEMBL;Acc:Q8NB83]	2884	0.0495433	0.0327326	0.145388	0.119316	0.319579	0.203718	0.0968745	0.0820323	0.424919	0.309826	0.395692	0.276221	0.488179	0.305685	0.0359637	0.451477	0.650241	0.117541	0	0.0258154	0.332716	0.14566	0.507138	0.188516	0.0443441	0.0907741	0.181152	0.0342898	0.328358	0	0	0.195734	0	0.0291703	0.299056	0	0.0367176	0	0.126669	0	0.0178345	0	0.0384423	2	2	4
ENSG00000267545	AC005779.2	Uncharacterized protein [Source:UniProtKB/TrEMBL;Acc:K7ELZ0]	550	0.619242	0.521684	0.123283	0.145809	0.157905	0	0.126784	0.13672	0.337534	0.12323	0.412896	0.344168	0.333103	1.16879	0.0906705	0.29151	0.232527	0.363513	0.432299	0.5365	0.287632	0.0416173	0.217345	0	0.123737	0.120939	0.033043	0.583304	0.231843	0.0537705	0.250101	0.208245	0.361637	0.270835	0.206813	0.576863	0.656832	0.175073	0.429646	0.188832	0.179141	0.233698	0.274003	25	32	6
ENSG00000206044	AC005841.1	Uncharacterized protein ENSP00000372125 [Source:UniProtKB/Swiss-Prot;Acc:A6NCN8]	939	0.0247734	0	0.0728248	0	0	0	0.0322968	0	0.0849863	0	0	0.0172641	0	0	0	0	0	0	0.0165091	0.0519528	0	0	0	0	0	0	0	0.0350621	0	0	0	0	0	0	0	0	0	0	0	0	0	0	0	1	0	2
ENSG00000268891	AC006014.1	Uncharacterized protein [Source:UniProtKB/TrEMBL;Acc:M0R184]	78	0	0	0.145126	0.059649	0	0	0.0322651	0	0	0	0.017204	0.0345199	0	0.0179814	0.0119673	0	0	0	0	0	0.0136702	0	0	0	0	0.0303513	0	0	0.0370239	0	0	0	0.17434	0	0	0	0	0	0.0192991	0.0172125	0.0360498	0	0	0	0	4
ENSG00000267710	AC006116.20	Uncharacterized protein [Source:UniProtKB/TrEMBL;Acc:K7EKJ0]	2215	0	0	0.939885	0.148913	0	0	0	0.0273441	0	0	0	0.017184	0	0	0	0	0	0	0	0	0	0.104043	0	0	0.0430786	0	0	0	0.0327033	0.154414	0	0.0289146	0	0.0690348	0	0.0412045	0	0	0.0159887	0	0	0	0.019046	0	0	26
ENSG00000266958	AC006126.3	Uncharacterized protein [Source:UniProtKB/TrEMBL;Acc:K7EKA7]	540	0.1734	0.245551	0.0353659	0.029806	0.0318602	0.134222	0.0645302	0.0546882	0.106181	0.0309826	0.051612	0.276209	0.208137	0.269722	0.0359266	0.191878	0.174309	0.11739	0.214125	0.194179	0.0966769	0	0	0	0.0974654	0	0	0.0329766	0.0274292	0	0.027402	0.0578293	0.0250769	0	0.00869412	0	0.112289	0.0879734	0.149163	0.01701	0.035824	0.122338	0.0586	7	15	1
ENSG00000267757	AC006132.1	uncharacterized protein LOC100287177 [Source:RefSeq peptide;Acc:NP_001229277]	1235	0.148345	0.342274	0.475693	0.327176	0.0297277	0.135494	0.127603	0.0546882	0	0.0928479	0.051612	0.241215	0.160111	0.0899072	0.0582394	0.84624	0.99539	0.280786	0.0874776	0.0380612	0.47713	0.291321	0.688259	0.251355	0.52614	0.181921	0.2074	0.0663484	0.0282198	0.0677346	0.32739	0.270454	0.074362	0.0528262	0.115148	0.082409	0.102146	0.0991248	0.569804	0.171923	0.0500426	0.0541369	0.317438	6	21	14
ENSG00000225516	AC006156.1	Uncharacterized protein [Source:UniProtKB/TrEMBL;Acc:H0Y812]	972	0	0	0	0	0	0	0	0	0	0	0	0	0	0	0	0	0	0	0	0	0	0	0	0	0	0	0	0	0	0	0	0	0	0	0	0	0	0	0	0	0	0	0	0	0	0
ENSG00000236669	AC006372.1		1543	0	0	0.182062	0.0298307	0	0	0	0	0	0	0.017204	0.0172641	0	0	0.0239841	0	0.031721	0	0	0.0129882	0	0.0208086	0	0	0	0	0	0	0	0	0	0	0	0	0.0298191	0	0	0	0	0	0	0	0	0	0	5
ENSG00000205821	AC006435.1	Uncharacterized protein [Source:UniProtKB/TrEMBL;Acc:Q4G0H6]	573	0.148558	0.146195	0.138163	0.147647	0.158692	0.17252	0.192563	0.0820323	0.253772	0.185596	0.103224	0.275699	0.0826749	0.161833	0.0815408	0.0443119	0.139976	0.24879	0.00928305	0.137102	0.13597	0.0832345	0.362242	0.0628388	0.0448167	0.394287	0.178434	0.234297	0.393824	0.752608	0.0528027	0.363282	0.248406	0.311403	0.0782953	0.247227	0.185133	0.0723441	0.182712	0.102971	0.125193	0.15237	0.0714835	6	9	5
ENSG00000269094	AC006449.1	NS5ATP13TP1; Uncharacterized protein [Source:UniProtKB/TrEMBL;Acc:Q6JHZ5]	366	0.024741	0	0.591402	0.23768	0.255102	0.753307	0.548334	0.273441	0.0205373	0	0	0	0.0182671	0	0	0	0.0142619	0	0	0.0231507	0	0.0624259	0.0362242	0.50271	0.0745948	0	0.0713982	0.0648798	0.180368	0.235002	0.0254248	0.22315	0.744431	0.549232	0	0.164818	0	0	0	0	0	0	0.00987437	1	0	17
ENSG00000230000	AC006455.1		2913	0	0	0.545663	0.0298183	0	0	0.0322651	0.0273441	0.1487	0	0	0	0.0226551	0	0	0.0112869	0	0	0	0	0	0.0416173	0	0	0	0	0	0	0	0	0	0	0	0	0	0	0	0	0	0	0	0	0	0	0	15
ENSG00000204957	AC006486.1		2199	0.272468	0.212287	0.41513	0.148403	0.22318	0.222628	0.128586	0.410161	0.615564	0.340659	0.189244	0.448605	0.274099	0.467518	0.454502	0.101164	0.363427	0.132819	0.35965	0.425807	0.317645	0.332938	0.688259	0.188516	0.14674	0.180709	0.216171	0.449119	0.157811	0.277136	0.137519	0.300332	0	0.109034	0.0606834	0.123614	0.126079	0.219365	0.281094	0.342732	0.23347	0.304813	0.210545	11	13	12
ENSG00000268643	AC006486.9	Uncharacterized protein [Source:UniProtKB/TrEMBL;Acc:M0QYV0]	634	7.9268	6.50502	3.10097	1.53499	2.09865	1.78973	1.69927	3.30863	4.42824	4.67508	4.04294	3.79255	3.18362	8.99072	3.76377	3.26401	4.1273	3.78117	3.69188	5.81671	5.13471	1.76873	1.9561	1.38245	1.41052	2.02225	2.55014	3.19229	2.15707	3.62612	1.79204	3.80543	6.75666	2.38928	5.06983	2.7195	4.98443	2.98568	5.06514	5.39249	4.88087	4.76709	4.84446	320	398	98
ENSG00000267001	AC006538.4	Uncharacterized protein [Source:UniProtKB/TrEMBL;Acc:K7EQS6]	543	1.60997	1.88934	0.987466	2.07284	2.10147	1.03973	2.25018	2.57034	2.79381	1.42195	2.70103	1.51422	1.68198	5.26856	0.971333	1.6727	1.97483	2.84624	3.75558	1.87321	2.08085	1.26933	2.20967	3.20478	2.34069	3.05671	1.51221	2.51005	1.60412	2.58021	2.8022	2.58808	2.98253	3.39603	2.49263	2.67829	2.68148	2.27127	2.45236	2.43466	1.79726	2.1293	2.15579	65	116	39
ENSG00000234409	AC006547.14	uncharacterized protein LOC388849 [Source:RefSeq peptide;Acc:NP_001230466]	1427	0.470685	0.229193	0.181277	0.357949	0	0	0	0	0.127441	0.123931	0.103224	0.638759	0.534095	0	0.227812	0	0.0474645	0.0166483	0.0161391	0.0384815	0.138377	0	0	0.251355	0	0	0	0	0	0	0	0.0697156	0	0	0.147456	0	0	0.0145732	0.0191833	0.0172125	0	0	0	19	14	5
ENSG00000235478	AC006946.15	Uncharacterized protein [Source:UniProtKB/TrEMBL;Acc:C9JKK2]	1354	0	0.0485866	0.302457	0	0.0316047	0	0	0	0	0	0	0.0169765	0.0442549	0	0.0105794	0	0	0.0154403	0.013583	0	0	0	0	0	0	0.151756	0.0362551	0.210373	0.15191	0.371882	0.367797	0.177776	0.262986	0.143051	0.0298191	0.164818	0.113457	0.0441303	0.0585928	0.172125	0.0180743	0.187281	0.0615243	0	3	9
ENSG00000269446	AC006967.1	Protein LOC100996426 [Source:UniProtKB/TrEMBL;Acc:M0R357]	1091	0	0.0488387	0.132761	0.0293696	0.0317575	0	0.0319965	0	0.0209371	0	0	0.0171162	0.0218245	0	0.0112734	0.0110083	0	0	0	0	0.0136232	0	0	0.0628388	0.0330359	0	0	0.034591	0	0.0513973	0.0847323	0.0350903	0	0	0.0292724	0.082409	0.0187795	0.0146645	0	0.0344251	0	0	0	0	3	4
ENSG00000258881	AC007040.11		4451	9.38852	11.007	2.64331	2.21896	1.77874	1.58468	2.50563	3.80083	4.89448	4.48868	5.28163	6.83041	9.60496	5.28654	6.17093	5.04595	7.26545	10.5824	5.12369	3.88174	5.27492	3.87041	2.46324	5.27846	4.28522	1.53495	2.08167	2.67538	2.2042	2.25748	2.55641	5.02887	4.64451	5.28737	6.67129	3.13154	3.46883	4.48621	3.13325	5.21854	4.95316	4.57221	4.71648	379	673	87
ENSG00000268461	AC007204.1	Uncharacterized protein [Source:UniProtKB/TrEMBL;Acc:M0R2T9]	237	0	0.0487477	0.171824	0.0593413	0	0.182246	0	0.109376	0	0	0.017204	0.0171303	0.0181496	0.0179814	0.0354374	0.0224345	0	0.0661029	0	0	0.081653	0.0624259	0	0	0.0335385	0.121032	0	0	0	0	0	0.041294	0	0.0960947	0	0.0412045	0.0345733	0.0432366	0	0.0512325	0.0351533	0.0323337	0.0326302	0	3	5
ENSG00000269121	AC007216.2	Uncharacterized protein [Source:UniProtKB/TrEMBL;Acc:M0QYP7]	147	0.0247734	0	0	0	0.0319604	0.13613	0	0	0.0212466	0	0	0	0.023261	0	0.011992	0.0225738	0.0158605	0.0167987	0.0165091	0.0389646	0	0.0416173	0	0.0628388	0	0	0.0362551	0.0350621	0	0.053126	0.0282921	0	0.087662	0.0715254	0	0	0.0189095	0.0294202	0.0585928	0.0688502	0.0180743	0	0	1	0	0
ENSG00000269883	AC007375.1	Uncharacterized protein; cDNA FLJ43210 fis, clone FEBRA2020582 [Source:UniProtKB/TrEMBL;Acc:Q6ZUY4]	2314	0	0	0.400536	0	0.0319604	0	0	0	0.0424931	0	0	0	0	0	0.011992	0	0	0.0167987	0	0	0	0	0	0	0	0	0	0	0	0	0	0	0.175324	0	0.0298191	0	0	0	0	0.0344251	0.0180743	0	0.0205081	0	0	11
ENSG00000268898	AC007377.1		51	0	0	0.182062	0	0	0.068065	0	0	0	0	0	0	0	0	0	0	0	0	0	0	0	0	0	0	0	0	0	0.0701243	0.0759548	0.053126	0.0282921	0.0355552	0.087662	0.0715254	0	0	0	0	0	0	0	0	0	0	0	5
ENSG00000268688	AC007382.1	Uncharacterized protein [Source:UniProtKB/TrEMBL;Acc:M0QZ87]	204	0.19817	0.0646123	0.506997	0.0880964	0.191103	0	0.192848	0.164065	0.0840322	0.247561	0.068816	0.0858685	0.181173	0	0.23766	0.112033	0.21998	0.0817052	0	0.0750593	0.0406725	0.520216	0	0	0.0812481	0.151197	0.325678	0.277539	0.237535	0.460449	0.196382	0.425628	0.341661	0.308152	0.179005	0.247227	0.205411	0.0730084	0.23346	0.137093	0.143967	0.163179	0.0963052	8	4	15
ENSG00000218739	AC007390.5	HCG1988162; Uncharacterized protein [Source:UniProtKB/TrEMBL;Acc:A8MTT3]	4698	9.18958	10.0635	32.1503	17.7818	27.2836	25.7082	25.7787	21.219	7.44014	10.9803	7.15687	12.5228	17.0044	5.55627	10.4892	11.2691	14.4929	15.797	2.17474	7.01975	11.1266	29.3402	26.0452	22.4334	21.2836	15.2247	17.6094	17.0292	21.7975	18.5227	19.0904	26.4319	24.3329	17.8716	2.0167	15.2869	4.72938	6.51751	5.53157	6.41054	5.48084	5.89614	5.77116	371	618	950
ENSG00000217075	AC007401.2	Uncharacterized protein [Source:UniProtKB/TrEMBL;Acc:B5MCU5]	430	0.272432	0.146629	0.485339	0.565971	0.734296	1.98755	0.677473	0.410161	0.14801	0.0618152	0.137632	0.241395	0.247808	0.0539443	0.202545	0.259181	0.521642	0.300305	0.09427	0.229374	0.0531817	0.832345	0.470914	1.44529	0.368206	1.00019	0.795017	0.619718	0.684727	1.05674	1.04143	0.82901	0.41166	0.643716	0.204312	0.123614	0.46515	0.46898	0.572899	0.773046	0.413719	0.964625	0.453017	11	9	14
ENSG00000222033	AC007405.2	Uncharacterized protein [Source:UniProtKB/TrEMBL;Acc:E9PB92]	2117	1.01571	0.425717	0.32745	0.0596551	0.0958561	0.135653	0.129171	0.191409	0.191206	0.247861	0.275264	0.466126	0.209046	0	0.0839319	0.0677215	0.110984	0.907081	0.0989315	0.155697	0.0692379	0.0416173	0.108672	0	0.0532231	0	0	0	0	0	0	0	0.31332	0	0.231361	0	0	0	0	0.0165036	0	0	0	41	26	9
ENSG00000268503	AC007421.1		164	0.0247734	0	0	0	0	0	0	0	0	0	0	0	0	0	0	0	0	0	0	0	0	0	0	0	0	0	0	0	0	0	0	0	0	0	0	0	0	0	0	0	0	0	0	1	0	0
ENSG00000166329	AC007431.1	Homo sapiens coiled-coil domain-containing protein ENSP00000299415 (LOC101927581), mRNA. [Source:RefSeq mRNA;Acc:NM_001282544]	832	0.0247698	0.0163583	0.108976	0	0	0	0	0	0	0	0	0.01726	0	0	0	0	0	0	0	0.0128272	0	0	0	0	0	0	0	0	0	0	0	0	0	0	0	0	0	0	0	0	0.0180249	0	0	1	1	3
ENSG00000267893	AC007461.1	Uncharacterized protein [Source:UniProtKB/TrEMBL;Acc:Q8IVH9]	709	0.0247734	0.0163744	0.0364124	0	0	0	0	0	0.0212466	0.0309826	0	0.0172641	0	0	0.0239841	0.0225738	0	0.0503962	0.0330183	0.0259764	0.0138673	0	0	0	0	0	0	0	0	0	0	0	0	0	0	0	0	0	0	0	0	0	0	1	1	1
ENSG00000223874	AC007557.1	HCG1816075; Uncharacterized protein [Source:UniProtKB/TrEMBL;Acc:C9J1J8]	393	0	0.0327487	0	0.0298307	0	0	0	0	0	0	0	0	0	0	0	0	0.0158605	0	0	0	0	0	0	0	0.017758	0	0	0	0	0	0	0.0355552	0	0	0	0	0	0	0	0	0	0	0	0	2	0
ENSG00000269093	AC007773.3	Uncharacterized protein [Source:UniProtKB/TrEMBL;Acc:M0QXJ4]	552	0	0	0	0.0298307	0	0	0	0	0.148726	0	0	0	0	0	0	0	0	0	0	0.0129882	0	0	0	0	0.00887899	0	0	0	0	0	0	0	0	0	0	0	0	0	0	0	0	0	0	0	0	0
ENSG00000269496	AC007919.2	HCG1787166; PRO1163; Uncharacterized protein [Source:UniProtKB/TrEMBL;Acc:Q9P1K3]	258	0	0	0	0	0	0	0	0	0	0	0.017204	0	0	0	0.0239841	0	0.0158605	0	0.0825457	0	0	0	0	0	0	0	0	0	0	0	0	0	0	0	0	0	0	0	0	0	0	0	0	0	0	0
ENSG00000214844	AC007952.1	Uncharacterized protein [Source:UniProtKB/TrEMBL;Acc:H7C2L0]	96	0	0	0	0	0.0319604	0	0	0.0273441	0	0	0	0	0	0	0	0	0	0	0	0	0	0	0	0	0	0	0	0	0	0	0	0	0	0	0	0	0	0	0	0	0	0	0	0	0	0
ENSG00000228157	AC007952.5	Uncharacterized protein ENSP00000382042 [Source:UniProtKB/Swiss-Prot;Acc:A8MWP6]	3097	0.148641	0.0488548	0.752033	0.23819	0.191584	0.038475	0.0966059	0.273441	0.233416	0.0928479	0.103224	0.241553	0.650175	0.0539443	0	0.0110083	0.0310971	0.284899	0	0.0512645	0.193996	0.124852	0	0.439871	0.397125	0	0	0.0340583	0.0327489	0	0	0	0.0475628	0.050137	0	0.082409	0.0156716	0.0141868	0	0.0334124	0	0	0.0131369	6	3	21
ENSG00000197665	AC007952.6	Uncharacterized protein [Source:UniProtKB/TrEMBL;Acc:F2Z353]	1452	0.123867	0.0816036	0.752033	0.268021	0.287466	0.10654	0.0966059	0.273441	0.212169	0.0618652	0.068816	0.448723	0.673436	0.0539443	0.0112857	0.0110083	0.0152366	0.419289	0	0.0902291	0.193996	0.14566	0	0.439871	0.468157	0	0	0.0691205	0.0327489	0	0	0.014003	0.135225	0.121662	0	0.082409	0.0156716	0.0141868	0	0.0334124	0	0	0.0131369	5	5	21
ENSG00000214670	AC007956.1	Full-length cDNA 5-PRIME end of clone CS0CAP004YO05 of Thymus of Homo sapiens (human); Uncharacterized protein [Source:UniProtKB/TrEMBL;Acc:Q86TS6]	411	1.13923	1.31848	1.608	1.51008	3.25337	3.00242	1.8973	3.03519	0.926642	1.26794	1.04944	1.87801	1.3632	0.827146	1.19341	1.58491	1.71039	1.33992	1.258	1.94257	1.87307	2.39299	1.88366	2.19936	1.58952	2.14459	2.38097	1.62661	1.79127	2.05744	1.46821	2.69922	2.46188	1.96299	1.1627	1.93661	1.31306	1.40198	1.39873	0.918236	1.72335	1.41438	1.42149	46	81	53
ENSG00000269393	AC007965.1	Uncharacterized protein [Source:UniProtKB/TrEMBL;Acc:M0QY58]	63	0	0	0	0	0	0	0	0	0	0	0	0	0	0	0	0	0	0	0	0	0	0	0	0	0	0	0	0	0	0	0	0	0	0	0	0	0	0	0	0	0	0	0	0	0	0
ENSG00000218672	AC008060.7	HCG2000720; Hypothetical gene supported by AK054822; Uncharacterized protein [Source:UniProtKB/TrEMBL;Acc:A4D251]	1551	0	0	0.145388	0.0298245	0	0	0	0	0	0	0	0.0517881	0.0229581	0	0	0	0	0	0.0163858	0.0258154	0	0	0	0	0	0	0.0361315	0	0	0	0	0	0.08717	0	0	0	0	0	0	0	0	0	0	0	0	4
ENSG00000182824	AC008132.1	Uncharacterized protein [Source:UniProtKB/TrEMBL;Acc:E7EP86]	1859	0.0743203	0.163744	1.49291	0.238645	0.223723	0.204195	0.193781	0.109376	0.106233	0	0	0.207169	0.023261	0.323666	0.323785	0.0112869	0	0	0.0165091	0.0129882	0.0277346	0.0208086	0.0724483	0.188516	0.035516	0	0	0	0.0966499	0	0	0.0482674	0.667724	0	0	0	0.149981	0	0	0	0	0	0	3	10	41
ENSG00000161103	AC008132.13	Uncharacterized protein [Source:UniProtKB/TrEMBL;Acc:E2QRI0]	7689	0.0247734	0	0.691835	0.0596613	0	0.068065	0.0322968	0.0273441	0.106233	0.0309826	0.034408	0.328018	0.139566	0	0.0359761	0.0225738	0	0.0167987	0.0165091	0	0.110938	0	0.0724483	0	0	0.606932	0.108765	0.210273	0.109612	0.104745	0.197887	0.314286	0.0573535	0.0336239	0.02035	0	0.22659	0.35299	0	0.34415	0.18068	0.0415754	0.204344	1	0	19
ENSG00000267941	AC008267.1	HCG1983814; Uncharacterized protein [Source:UniProtKB/TrEMBL;Acc:Q8TCB9]	1167	0	0	0.218474	0	0.127842	0	0.0645936	0	0	0	0	0.0172641	0.0465221	0	0.0239841	0	0	0	0	0	0	0	0	0	0	0	0	0	0	0.053126	0.0282921	0	0.087662	0	0	0	0	0	0	0	0	0	0	0	0	6
ENSG00000231031	AC008271.1		2223	0	0	0.14565	0	0	0	0	0	0.0212466	0	0	0	0	0	0.011992	0.0338607	0	0	0	0	0	0	0	0	0	0	0	0	0	0	0	0	0	0	0	0	0	0	0	0	0	0	0	0	0	4
ENSG00000268208	AC008372.1		33	0	0	0	0	0	0	0	0	0.0212466	0	0	0	0	0	0	0	0	0	0	0	0	0	0	0	0	0	0	0	0	0	0	0	0	0	0	0	0	0	0.0195309	0	0	0.020809	0	0	0	0
ENSG00000268217	AC008387.1		45	0	0	0	0	0	0	0	0	0	0.0309826	0	0	0	0	0	0	0	0	0	0	0	0	0	0	0	0	0	0	0	0	0	0	0	0	0	0	0	0	0	0	0	0	0	0	0	0
ENSG00000233828	AC008394.1	Uncharacterized protein [Source:UniProtKB/TrEMBL;Acc:F5H5A5]	1936	0.0743131	0.0160739	0.278149	0	0	0	0.0319806	0.0820323	0.0209242	0.0308826	0.017204	0.103433	0.0215215	0.0179814	0.0592291	0.0335822	0.0151586	0.0328179	0.0478177	0.0509425	0.0135246	0	0	0	0.0152271	0	0.144773	0.0338186	0.289904	0.0982738	0	0.0174932	0.0834144	0.136283	0.000318366	0.082409	0.0744065	0.0291719	0.0874915	0.102971	0.0539337	0.0402751	0.0996041	3	1	8
ENSG00000268397	AC008443.1	CDNA: FLJ23158 fis, clone LNG09623; Uncharacterized protein [Source:UniProtKB/TrEMBL;Acc:Q9H5Q9]	1859	0.644055	0.637688	1.82154	0.535722	0.702308	1.68856	1.19403	0.765634	2.12372	2.57131	0.77418	2.31297	2.71416	0.431555	1.60498	1.15057	2.07558	0.803889	0.80344	1.22974	1.01047	0.853154	0.398466	0.628388	0.854426	0.179497	0.541973	0.305681	0.821307	0.675639	0.27636	1.32644	3.2641	0.616966	1.12816	0.206023	0.518449	0.159661	0.784461	0.427478	0.304745	0.385065	0.404593	26	39	51
ENSG00000269267	AC008498.1		225	0.0247734	0	0	0	0	0	0	0	0	0	0	0	0	0	0	0	0	0	0	0	0	0.0208086	0	0	0.00887899	0	0	0	0.113932	0	0.0565841	0.0355552	0	0	0	0	0	0.0147101	0	0	0	0	0	1	0	0
ENSG00000214109	AC008686.1	Uncharacterized protein [Source:UniProtKB/TrEMBL;Acc:H7BYR1]	384	0.024723	0.0488979	0.178399	0.0297442	0	0.0613875	0.0643716	0.0273441	0	0	0	0	0.0190194	0.0179814	0.0238109	0.0338607	0.0311752	0	0.0147823	0.0237222	0	0.0624259	0	0.0628388	0.0170459	0.0606093	0.107036	0.0984895	0.0649597	0.0805429	0	0.0944462	0.225789	0.0311617	0.0126964	0	0.0356747	0	0.034129	0.0515364	0.0715418	0.0746871	0.014696	1	3	5
ENSG00000268280	AC008914.1	Uncharacterized protein [Source:UniProtKB/TrEMBL;Acc:M0R272]	72	0	0	0.102662	0	0	0	0	0	0	0	0	0.0171881	0	0	0.0116265	0	0	0	0.0156543	0.012483	0	0	0	0.188516	0	0.0303513	0.144897	0	0.075478	0.0513973	0	0	0	0.0355868	0	0.0412045	0	0	0	0	0	0	0	0	0	3
ENSG00000268424	AC008948.1		1584	0	0	0.56971	0.0890309	0	0.037998	0.0319965	0.0546882	0	0	0.017204	0.0516444	0.0450855	0.0179814	0.0352574	0.0110083	0.0469186	0.100063	0	0	0.0136232	0.104043	0	0	0.015278	0.0301648	0	0	0.0288595	0.101509	0.0278337	0.0236688	0.201877	0.0670719	0.0401533	0.082409	0	0.0145598	0	0	0	0	0	0	0	16
ENSG00000269215	AC008964.1		1993	0	0	2.85895	0	0.089478	4.72028	0.312727	0.0273441	0	0	0	0	0	0	0	0	0	0	0	0	0	0.104043	0	0	0.0812514	0.182014	1.0514	2.17375	1.9705	2.60167	2.00858	2.37648	6.10603	7.50803	0	2.96673	0	0.0146578	0	0	0.0360852	0.0415754	0.019771	0	0	91
ENSG00000269047	AC009041.2		39	0	0	0.0364124	0	0	0	0	0	0	0.0309826	0	0	0	0	0.0359761	0	0	0	0	0	0	0	0	0	0	0	0	0	0	0	0	0	0	0	0	0	0	0	0	0	0	0	0	0	0	1
ENSG00000269746	AC009060.1	Uncharacterized protein [Source:UniProtKB/TrEMBL;Acc:M0R2Z2]	381	0	0	0	0	0	0	0	0	0.0637139	0	0	0.0345199	0.0459161	0	0.0239593	0.0225738	0	0	0	0	0.0136702	0	0	0	0.00877727	0	0	0.0341198	0	0	0	0	0	0	0.0287258	0	0	0.0293289	0.0192991	0.0172125	0	0	0	0	0	0
ENSG00000167970	AC009065.1	Uncharacterized protein [Source:UniProtKB/TrEMBL;Acc:H0Y5Z1]	537	0	0	0.223057	0.505978	0.542857	0.061678	0.516022	0.191409	0	0.0307325	0.034408	0	0	0.0179814	0	0	0.0142618	0	0.0127282	0.0370829	0	0.270512	0.144897	1.25678	0.242488	0.0904011	0.144897	0.209199	0.235121	0.465857	0.1968	0.137336	0.488644	0.771632	0	0.206023	0	0.0142982	0	0	0.035655	0	0	0	0	7
ENSG00000183470	AC009365.3		2442	0	0	0.218474	0.0298307	0	0	0	0.0273441	0	0	0	0.0345282	0	0	0	0	0	0	0	0	0	0	0	0	0	0	0	0	0	0	0	0	0	0	0	0	0	0	0	0	0	0	0	0	0	6
ENSG00000216895	AC009403.2	Protein LOC100506302 [Source:UniProtKB/TrEMBL;Acc:B5MCR4]	1683	0.19809	0.236999	1.42843	0.49308	1.27231	0.718187	2.41315	1.1758	0.649251	0.492671	0.34408	1.73918	2.58574	0.413573	0.829558	0.646144	0.836385	0.649878	0.331757	0.221436	0.672396	1.29014	1.12295	1.63381	0.972258	1.05828	1.51938	1.03483	1.96605	0.951047	1.71517	1.44853	1.05032	1.61989	0	2.51348	0.266208	0.423111	0.342795	0.339896	0.809281	0.314708	0.594267	8	15	50
ENSG00000268706	AC009802.1	Uncharacterized protein [Source:UniProtKB/TrEMBL;Acc:M0QZX6]	93	0.0247698	0	0	0	0	0	0.0322809	0	0	0	0	0	0	0	0	0	0	0	0.0163858	0	0	0	0	0	0	0	0	0	0	0	0	0	0	0	0	0	0	0	0	0.0344251	0	0	0	1	0	0
ENSG00000224730	AC009892.10	Uncharacterized protein [Source:UniProtKB/TrEMBL;Acc:F2Z374]	554	0.0247734	0	0.660268	0.0286934	0	0	0	0.0820323	0	0	0	0.0169046	0.0204271	0.0179814	0	0	0	0	0.0128515	0.0112675	0	0.0624259	0.0362242	0	0.00280611	1.69939	0.833866	0.245134	0.214903	1.058	0.0844046	0.40953	0.522709	0.279685	0.0312309	0.206023	0.0179381	0.0439733	0.0486614	0.120184	0.0901812	0.124726	0.079821	1	0	19
ENSG00000269084	AC009977.1	Uncharacterized protein [Source:UniProtKB/TrEMBL;Acc:M0R1T6]	99	0	0	0	0	0	0	0	0	0	0.0309826	0	0	0	0	0	0	0.0158605	0	0	0.0129882	0	0	0	0	0	0.0607025	0	0	0	0.053126	0	0	0	0	0	0	0	0	0	0	0	0	0	0	0	0
ENSG00000269808	AC010327.2	Uncharacterized protein; cDNA FLJ45856 fis, clone OCBBF2025631 [Source:UniProtKB/TrEMBL;Acc:Q6ZS40]	3061	0	0.0144644	0.530098	0.384602	0.222428	0.0641761	0.0948673	0.13672	0.146624	0.061265	0	0.0335135	0	0	0	0	0	0.0119438	0	0	0	0.14566	0.108672	0.314194	0.0272892	0.120939	0.072263	0.208929	0.129353	0.09526	0.0272182	0.112737	0.0227974	0.167768	0	0.576863	0.0170305	0	0	0	0.0176582	0.0401899	0	0	1	17
ENSG00000214248	AC010336.1	Uncharacterized protein [Source:UniProtKB/TrEMBL;Acc:F5GXD2]	4739	1.98177	1.61964	0.639792	0.415852	0.605873	0.494711	0.547574	0.328129	0.678465	0.464389	0.051612	0.120222	0.266076	1.47448	0.153053	0.326345	0.488322	1.23922	0.717581	0.655159	0.537359	0.395364	0.217345	0.439871	0.36289	0.180989	0.213824	0.0898463	0.123737	0.0363072	0.0503804	0	0.410496	0.362448	0.0488846	0.288432	0.408222	0.0274235	0.152107	0.291398	0.305019	0.126924	0.123836	80	99	19
ENSG00000269027	AC010368.2		48	0	0	0.0728248	0	0	0	0	0	0	0	0	0	0	0	0	0	0	0	0	0	0	0	0	0	0	0	0	0	0	0	0	0	0	0	0	0	0	0	0	0	0	0	0	0	0	2
ENSG00000269636	AC010441.1		1974	1.53533	1.11436	0	2.4616	4.7379	2.7274	1.52919	1.28517	2.58841	2.60436	2.30534	1.51115	1.87377	0.37761	2.55015	0.787888	1.09613	2.43078	3.64657	2.77195	1.68789	1.64388	4.4918	1.69665	4.27315	15.0195	19.5927	21.7229	17.8681	23.1666	37.7661	35.7046	25.6661	28.5509	16.1298	24.0222	16.4704	36.9562	15.3906	25.3665	20.3583	32.7093	11.2235	62	73	100
ENSG00000226180	AC010536.1	Uncharacterized protein; cDNA FLJ45526 fis, clone BRTHA2027227 [Source:UniProtKB/TrEMBL;Acc:Q6ZSH4]	2610	0.445562	0.636053	0.220942	0.325928	0.252555	0	0.255793	0.328129	0.613822	0.464389	0.275264	0.396158	0.430955	0.467518	1.12354	0.123181	0.580756	0.899738	0.362255	0.397112	0.474993	0.31213	0.217345	0.251355	0.208387	0.514853	1.11155	0.65292	0.0903645	1.3497	0.181767	0.70275	2.21696	0.52895	0.189531	0.288432	0.342391	0.200751	0.476021	0.601224	0.663045	0.458954	0.65218	18	39	8
ENSG00000261611	AC010547.9	Uncharacterized protein [Source:UniProtKB/TrEMBL;Acc:J3QLW9]	3677	7.92552	8.48532	10.3967	12.4012	9.8484	9.79428	10.0784	10.0353	9.74365	8.94633	5.90097	4.2855	5.46916	0.701276	6.99049	4.14356	6.0213	5.09451	5.61507	3.5476	2.63889	8.44831	9.56318	7.91769	10.592	5.3076	5.87801	5.77023	4.79865	5.56365	5.55	6.35995	10.0839	6.16375	5.82646	6.30429	2.51384	3.75095	4.30729	6.14214	5.22727	5.87269	4.84206	320	520	316
ENSG00000267216	AC010642.1	Uncharacterized protein [Source:UniProtKB/TrEMBL;Acc:K7EQD1]	4227	36.4851	38.3327	28.14	22.5714	16.0824	14.7752	24.6699	25.5394	28.3918	25.0697	23.0706	23.6071	28.6316	24.4907	33.4913	13.6858	19.5794	35.3829	11.7374	13.0381	13.7294	23.9924	30.5007	24.6956	22.3794	29.9607	32.5988	24.7982	33.3517	30.3173	28.3227	29.5658	31.5097	20.0522	24.4203	21.5912	15.245	12.7589	15.5761	20.5949	17.6772	16.6677	16.1624	1473	2347	876
ENSG00000269095	AC010646.3	Uncharacterized protein [Source:UniProtKB/TrEMBL;Acc:M0R384]	515	4.13711	5.71389	2.99331	1.13257	2.58808	2.72481	6.1679	6.67196	6.39444	6.38222	6.07301	14.0872	16.1832	15.1584	10.4315	12.6408	18.1267	6.70063	6.599	11.1662	7.13998	0.270512	3.44129	1.948	1.35291	0	0.0345255	0.0390342	0	0	0.0162081	0	0	0	2.48276	0.164818	0.543189	0.192534	3.89758	0.285115	0.254939	0.147575	0.327769	167	349	83
ENSG00000269182	AC010760.1		33	0	0	0.0704702	0.0297751	0	0.0637723	0.0321541	0	0	0	0	0	0.0205342	0	0	0	0	0	0	0	0	0	0	0	0	0	0	0.0658836	0	0	0	0.0313711	0	0	0	0	0	0	0	0	0	0	0.0172456	0	0	2
ENSG00000269291	AC010877.1	Uncharacterized protein [Source:UniProtKB/TrEMBL;Acc:M0R234]	267	0	0	0	0	0	0.067588	0	0	0	0	0	0	0	0	0.0119797	0	0	0	0	0	0	0	0	0	0	0	0	0	0	0	0	0	0	0	0	0	0	0	0	0	0	0	0	0	0	0
ENSG00000215781	AC011043.1	uncharacterized protein LOC389831 [Source:RefSeq peptide;Acc:NP_001229409]	1594	7.67962	5.98847	5.12239	28.9289	2.80891	3.70335	6.80985	5.05866	7.15527	5.57542	4.83433	5.26329	9.15925	1.11485	16.6102	4.30756	6.28597	13.4775	1.14588	15.4783	7.20484	8.9269	2.97038	1.25678	12.1802	2.62331	0.538761	3.64364	1.38383	1.88164	1.29474	0	7.43439	0.920325	5.82968	1.19493	0.502053	1.53301	1.62887	2.42545	0.0766053	1.29899	0.484521	310	366	146
ENSG00000224361	AC011239.1	Uncharacterized protein [Source:UniProtKB/TrEMBL;Acc:C9JNN6]	584	0.297281	0.196492	0	0.089492	0	0	0	0.0273441	0.106233	0.185896	0.034408	0	0	0	0.323785	0	0	0.201585	0.0660366	0.064941	0	0	0.0362242	0	0.0532739	0.030258	0	0	0.0336568	0	0	0	0.145016	0	0.0501691	0	0	0	0	0	0	0	0	12	12	0
ENSG00000233539	AC011294.3	Uncharacterized protein [Source:UniProtKB/TrEMBL;Acc:C9J2X1]	2791	0	0	0.291299	0.417629	0.0958812	0.204195	0.355265	0.73829	0.0637397	0.0309826	0	0.0345282	0.023261	0.0179814	0.0479681	0.0338607	0.0475815	0.319176	0.0495274	0.0129882	0	0.104043	0.398466	0.314194	0.106548	0	0.0362551	0	0	0	0	0	0.233614	0	0	0	0.0101673	0	0	0	0	0	0	0	0	8
ENSG00000268822	AC011298.1	HCG2013738; Uncharacterized protein [Source:UniProtKB/TrEMBL;Acc:Q8TAU7]	228	0	0	0.109237	0	0	0	0	0	0.0212466	0	0	0.0172641	0	0	0.0719522	0	0	0	0	0	0	0	0	0	0	0	0	0	0	0	0	0	0	0	0	0	0	0.0147101	0	0	0	0	0	0	0	3
ENSG00000268857	AC011308.1		42	0	0	0.218474	0.089492	0.0319604	0	0.258374	0.0820323	0	0	0	0	0	0	0	0	0	0	0	0	0	0.0416173	0	0.125678	0.00887899	0	0	0	0	0	0	0	0	0.0293462	0	0	0	0	0	0	0	0	0	0	0	6
ENSG00000254106	AC011366.3	Uncharacterized protein [Source:UniProtKB/TrEMBL;Acc:E5RJE8]	518	0	0.0162778	0.0712551	0	0	0	0	0	0	0	0.034408	0.0172393	0	0	0.0119178	0	0	0	0	0	0	0	0	0.0628388	0	0	0	0	0	0	0	0	0	0	0	0	0	0	0	0	0	0	0.0183331	0	1	2
ENSG00000226104	AC011475.1	Uncharacterized protein [Source:UniProtKB/TrEMBL;Acc:H0Y7T2]	81	0.198141	0.130786	0.542785	0.0297504	0.223397	0.402189	0.0320907	0.0273441	0.106065	0.495722	0.120428	0.0172105	0.0425834	0.197796	0.0358153	0.0677215	0.158098	0.200933	0.0644331	0.127789	0.0264537	0.436981	0.217345	0.0628388	0.0082178	0	0	0.0288364	0.027459	0.135398	0	0.0238008	0	0.0671002	0.013243	0	0.0358047	0.0140646	0.15143	0	0.0173682	0.0544857	0	8	8	15
ENSG00000204850	AC011484.1	Uncharacterized protein; cDNA FLJ42076 fis, clone SYNOV2018921 [Source:UniProtKB/TrEMBL;Acc:Q6ZVU4]	1991	0.148615	0.162558	0.275372	0.177121	0.0949943	0.218626	0.224829	0.218753	0	0	0	0.189301	0.132911	1.18678	0.0330643	0	0.0289525	0.0473282	0.108848	0.0870372	0.0541971	0.0832345	0.0724483	0	0.123112	0.15101	0.325431	0.101085	0.22794	0.0289696	0.393824	0.0577253	1.06902	0.696912	0.457165	0.329636	0.431418	0.440565	0.558633	1.99585	0.920936	0.578058	0.524776	6	10	9
ENSG00000213922	AC011500.1	Interleukin-like; Uncharacterized protein [Source:UniProtKB/TrEMBL;Acc:Q1AN28]	468	0	0	0.109237	0.0298307	0	0	0	0	0	0	0	0	0	0	0	0	0	0	0	0.0259764	0	0.0208086	0	0	0	0	0	0	0	0	0	0	0	0	0.0298191	0	0	0	0.0195309	0	0	0	0	0	0	3
ENSG00000268434	AC011530.4	Uncharacterized protein [Source:UniProtKB/TrEMBL;Acc:M0QX08]	859	4.73148	3.47027	1.91207	0.983992	2.29944	1.19274	1.09701	0.410161	2.20877	2.63352	3.06231	1.34632	1.23549	3.0029	1.15039	0.902953	1.61512	0.634941	2.00573	2.11912	1.94859	0.91558	1.88366	2.07368	0.431612	0.0593039	0.0641093	0.106702	0.244569	0.337977	0	0.700495	1.35282	0.0632463	2.9518	0	0.232124	0.0402428	0.235427	0.0673311	0.0499097	0.249371	0.312931	191	212	53
ENSG00000268423	AC011551.3	Uncharacterized protein [Source:UniProtKB/TrEMBL;Acc:M0QY19]	845	0.148619	0.147273	0.289729	0.149116	0	0	0.0322017	0	0.0849088	0.0929479	0	0.10356	0.0214432	0.0719258	0.0239098	0	0.0632081	0.0332965	0.0322782	0.0120221	0.054878	0.0624259	0	0	0.00857382	0.0303513	0.0355138	0.032235	0	0.0958796	0.0557207	0.103876	0.0847099	0.0704702	0.0563581	0	0.0370387	0	0.0774284	0.0860627	0.035852	0	0.120874	6	9	8
ENSG00000269686	AC011755.1	HCG2006742; Protein LOC100996685 [Source:UniProtKB/TrEMBL;Acc:M0R3G2]	2049	0	0	0.109237	0.298307	0	0	0.0968904	0.0546882	0	0	0	0.0172641	0	0	0	0	0	0	0	0	0	0	0	0.0628388	0	0	0	0	0	0	0	0	0	0	0	0	0	0	0	0	0	0	0	0	0	3
ENSG00000212884	AC011841.1	cDNA FLJ34843 fis, clone NT2NE2011119, highly similar to C-TERMINAL BINDING PROTEIN 2 [Source:UniProtKB/TrEMBL;Acc:Q8NAS8]	1917	1.56047	1.22305	1.72819	6.91368	12.0127	11.3804	0.543795	0.628914	0.525948	0.277393	0.240856	2.51818	2.68359	0.287703	6.27271	0.221699	0.337117	2.22082	1.91811	3.25161	2.86142	0.686685	13.6203	5.08994	0.840186	0.81734	1.40518	2.41859	2.98092	1.11763	0.523716	1.36452	1.81017	1.44035	0.697607	1.19493	0.172415	0.569251	0.384374	1.58123	1.13371	0.80905	1.37237	63	75	53
ENSG00000265629	AC011897.1	Uncharacterized protein [Source:UniProtKB/TrEMBL;Acc:J3QQN5]	2048	0.941391	1.24445	2.36681	0.0298307	0.351564	0.27226	1.22728	1.01173	0.594904	0.154913	0.189244	0.0690564	0.139566	2.82309	1.77482	2.3251	3.82238	2.01585	0.181601	2.01317	0.568559	2.49704	0.217345	0.50271	0.248612	0	0	0	0	0	0	0.0375889	0.631825	0.0281511	0.991503	0	0.101477	0	0.697812	0.0134654	0	0.0400424	0.0137426	38	76	65
ENSG00000222017	AC011997.1	Uncharacterized protein [Source:UniProtKB/TrEMBL;Acc:B9A002]	1032	0.0990361	0	0.214288	0	0.0635198	0	0.807166	0.492194	0.0210401	0.0619653	0	0.189839	0.181241	0.161833	0.0477702	0.0902953	0.0469578	0.0495936	0.1301	0.0234001	0.0400255	0.0208086	0.108672	0.0628388	0.0435812	0	0	0	0	0.15772	0	0	0.761505	0	0	0	0.0299102	0	0	0	0.0161412	0	0.00143988	4	0	6
ENSG00000269464	AC012067.1		42	0	0	0	0	0	0	0	0	0	0	0	0	0	0	0	0	0	0	0	0	0	0	0	0	0	0	0	0	0	0	0	0	0	0	0	0	0	0	0	0	0	0	0	0	0	0
ENSG00000228835	AC012123.1	Uncharacterized protein [Source:UniProtKB/TrEMBL;Acc:C9JWB5]	1661	2.25438	2.06317	1.4565	1.0739	2.55683	3.60744	4.71533	3.4727	4.73799	4.92624	1.66879	6.42224	7.6994	1.61833	1.75084	1.25285	2.046	1.15911	1.86553	3.85749	4.11858	0.374555	0.941828	0.50271	0.443949	0.0185093	0	0.0223135	0	0	0	0	4.91702	0.121757	0.228739	0	0.469435	0.00806404	0	0.00435085	0.0461639	0.0570187	0.172991	91	126	40
ENSG00000233863	AC012215.1	Uncharacterized protein [Source:UniProtKB/TrEMBL;Acc:Q7Z2V2]	4020	0.0495433	0.0982301	0.837223	0.0894858	0	0	0.0645777	0.0273441	0.0424802	0	0	0	0	0	0.119908	0.0225738	0	0	0	0	0	0.0416173	0	0	0.00882813	0	0	0	0	0	0	0.207155	0	0	0	0	0	0	0	0	0	0	0	2	6	23
ENSG00000269855	AC012313.1	uncharacterized protein LOC646862 [Source:RefSeq peptide;Acc:NP_001182064]	951	0.222943	0.163663	0.107929	0.0297998	0.0318351	0	0	0.0546882	0.148661	0.154913	0.120428	0.224413	0.231095	0.107889	0.383683	0.0677215	0.126689	0.100542	0.114947	0.1031	0.332322	0	0	0.188516	0	0	0	0	0	0	0	0	0	0	0.157243	0	0.0365212	0	0.0123306	0	0	0.0384949	0.0172213	9	10	3
ENSG00000268556	AC012360.1		30	0	0	0	0.0298245	0	0	0	0	0	0	0	0.0345241	0	0	0.0119797	0	0.0158215	0.0335473	0	0	0.027636	0	0	0	0	0	0.108642	0	0	0	0	0.0350903	0	0.0713496	0	0	0.0187795	0.0293746	0	0	0	0	0	0	0	0
ENSG00000268809	AC012360.2	LOC644617 protein; Uncharacterized protein [Source:UniProtKB/TrEMBL;Acc:Q96FE4]	96	1.08984	1.33945	1.22001	0.741351	0.604344	1.20632	0.416474	0.820323	1.10148	1.14546	0.77418	0.930752	0.555569	0.50348	1.16822	0.48283	0.690219	1.0496	0.591257	1.03748	0.492789	0.520216	0.796931	0.754065	0.605901	0.361418	0.682422	1.26979	0.795026	1.03367	0.723394	0.977824	0.730738	1.50025	1.26791	0.741681	1.02355	1.20229	0.695428	1.16741	0.971539	1.11162	0.840884	44	82	37
ENSG00000268343	AC012414.1	Uncharacterized protein [Source:UniProtKB/TrEMBL;Acc:M0QZ11]	681	0	0	0.0728248	0	0	0	0	0	0.0212466	0	0	0.0345282	0	0	0	0	0	0	0	0	0	0	0	0	0	0	0	0	0.0759548	0	0	0.0711103	0	0.0357627	0	0	0	0	0	0.0344251	0	0	0	0	0	2
ENSG00000268396	AC012485.1	Uncharacterized protein [Source:UniProtKB/TrEMBL;Acc:M0QY72]	75	0	0	0.0364124	0	0	0	0	0	0	0	0	0	0	0	0	0	0	0	0	0	0	0	0	0	0	0	0	0	0	0	0	0	0	0	0	0	0	0	0	0	0	0	0	0	0	1
ENSG00000269383	AC012493.2	Uncharacterized protein [Source:UniProtKB/TrEMBL;Acc:M0R312]	303	0	0.0163744	0	0	0	0	0	0	0	0	0	0	0	0	0	0	0	0	0.0165091	0	0	0	0	0	0	0	0	0	0	0	0	0	0	0	0	0	0	0	0	0	0	0	0	0	1	0
ENSG00000184761	AC013269.5	Uncharacterized protein [Source:UniProtKB/TrEMBL;Acc:B9A039]	1653	0	0	0.181539	0.0298183	0	0.067111	0	0	0	0	0	0	0	0	0	0	0	0	0	0	0	0	0	0	0	0	0	0	0	0	0	0	0	0	0	0	0	0	0	0	0	0	0	0	0	5
ENSG00000268412	AC013449.1	Uncharacterized protein [Source:UniProtKB/TrEMBL;Acc:M0R242]	408	12.4841	14.5969	13.9164	17.1855	26.1192	18.7433	34.7052	28.5472	9.26843	7.07011	7.12246	8.16265	11.1324	18.6647	5.43044	9.09561	9.84969	21.7626	18.0665	15.5317	11.0101	20.0595	28.2911	19.48	21.2662	9.70611	9.18549	8.81931	9.99474	7.89998	14.2238	3.27159	18.1758	18.2458	2.97114	20.5198	8.20311	9.38196	5.60899	8.46612	7.77225	7.90305	5.78237	504	896	472
ENSG00000231145	AC013468.1		48	0.0247662	0.0654653	0.108714	0	0	0	0	0	0.0424673	0	0.017204	0	0	0.0179814	0	0.0112869	0.0475035	0.0166984	0	0	0	0	0	0	0	0	0.036008	0	0.0370239	0	0	0.0346254	0	0	0	0	0	0.0146188	0.0192991	0.0172125	0	0.0195938	0.0402912	1	4	3
ENSG00000267963	AC013469.1		51	0	0	0	0	0	0	0	0	0	0	0	0	0	0	0	0	0	0	0	0	0	0	0	0	0	0	0	0	0	0	0	0	0	0	0	0	0	0	0	0	0	0	0	0	0	0
ENSG00000269810	AC015660.1	HCG1993240; Serologically defined breast cancer antigen NY-BR-40; Uncharacterized protein [Source:UniProtKB/TrEMBL;Acc:Q9H283]	132	0	0	0.101455	0	0	0	0	0	0	0	0	0	0	0	0	0	0	0	0	0	0	0	0	0	0.000376962	0.333864	0.0725101	0.560994	0.303819	1.06252	0.113168	0.142221	0.175324	0.143051	0.0596383	0.288432	0	0.0294202	0	0.0344251	0.0722973	0.020809	0.164065	0	0	4
ENSG00000266728	AC015688.3	Uncharacterized protein [Source:UniProtKB/TrEMBL;Acc:J3QLI3]	730	2.12964	2.90636	8.13636	4.65914	2.43987	1.93896	2.29222	3.63676	2.75487	3.02291	2.89027	1.54079	1.37726	3.12877	4.12079	3.27381	4.99533	4.0206	5.08273	2.09724	1.88054	2.14329	3.94843	2.19936	0.987945	45.1806	31.6205	43.4189	17.3863	36.6722	23.4264	54.5931	65.1896	37.4738	13.1888	36.5484	37.7253	29.9464	28.32	41.7786	31.2481	41.8179	36.7896	86	185	379
ENSG00000236338	AC015987.2		1673	0	0	5.29624	3.12494	5.65414	9.87244	6.61629	2.26956	0.016502	0.0293819	0	0.0494918	0	0.0179814	0.0126833	0	0.0534597	0	0	0	0	3.64151	1.0505	4.96426	2.61595	0.0833146	0.362551	0.307228	0.666781	0.512438	0.807421	0.201557	0.815549	3.89943	0	1.31854	0.0109447	0	0	0.00880687	0.0851046	0.0172744	0	0	0	151
ENSG00000215431	AC015989.1	Uncharacterized protein [Source:UniProtKB/TrEMBL;Acc:H7BYV9]	81	0	0.0163744	0	0.0298307	0	0	0	0	0	0	0	0	0	0	0	0	0	0	0	0	0	0	0	0	0	0	0.14502	0.0701243	0	0.106252	0	0.106665	0	0.0715254	0	0	0	0	0.0195309	0	0	0	0	0	1	0
ENSG00000269630	AC015989.2		309	0	0	0	0	0	0	0	0	0	0	0	0	0	0	0	0	0	0	0	0	0	0	0	0.0628388	0	0	0	0	0	0	0	0	0	0	0	0	0	0	0	0	0	0	0	0	0	0
ENSG00000205148	AC016251.1		381	0.0247734	0.0163744	0	0	0	0	0	0.0273441	0.0849863	0	0	0	0	0.0179814	0	0	0	0	0.0165091	0	0	0	0	0	0.00887899	0	0	0	0	0	0	0	0	0	0	0	0	0	0	0	0	0	0	1	1	0
ENSG00000268012	AC016559.1	Uncharacterized protein [Source:UniProtKB/TrEMBL;Acc:Q9BUN3]	198	0.0743023	0.0490427	0.144341	0	0.0957559	0	0	0	0.0424286	0.0619653	0.017204	0.0517716	0.0450072	0.0359629	0.0718904	0	0	0.0837429	0.081929	0.0251713	0.0272419	0.0624259	0.0362242	0.125678	0.0263827	0	0.0356374	0	0	0.0444824	0	0.0687858	0.085202	0	0	0	0	0	0	0	0	0	0	3	3	4
ENSG00000205147	AC016586.1		2028	0.519997	0.259823	0.769186	0.146914	0.253268	0.461792	0	0.0546882	0.337881	0.309426	0.223652	0.154521	0.11443	0.305685	0.308126	0.168189	0.454808	0.481035	0.150852	0.285026	0.18686	0.187278	0.108672	0.188516	0.0667358	2.57967	2.09439	0.949499	0.756465	0.729449	0.527449	0.561403	0.95787	0.305627	0.271897	0.329636	0.557795	0.290995	0.86439	0.946488	0.900227	0.895004	0.589119	21	16	23
ENSG00000222005	AC016722.1	Uncharacterized protein [Source:UniProtKB/TrEMBL;Acc:B8ZZR3]	2267	0.470688	0.311081	0.181539	0.059649	0	0.203241	0	0.0273441	0.0637139	0.0309826	0	0.0172558	0.0226551	0.0179814	0.0239593	0.0790084	0.0792245	0.302277	0.0657899	0.0776071	0.0136702	0.0208086	0	0.0628388	0.0265352	0.212366	0	0.174268	0	0	0	0.0289146	0.319356	0.14056	0.0788949	0	0	0.0292766	0.0355196	0.154812	0.0359863	0.0403602	0.019046	19	19	5
ENSG00000239332	AC016722.2	Protein LOC100134259 [Source:UniProtKB/TrEMBL;Acc:C9J0P5]	2830	0.22295	0.18007	0.0356275	0	0	0	0.0322492	0.0273441	0.0212079	0.0309826	0	0.103572	0.0456131	0.0719258	0	0.0677215	0.110906	0.268629	0.0821757	0.0254933	0	0	0	0	0.0620003	0.030258	0	0	0	0	0	0	0.0558775	0.104622	0.167806	0	0.0181956	0.0439411	0	0.0171113	0	0.0189436	0	9	11	1
ENSG00000238091	AC016745.1	HDCMB45P; Uncharacterized protein [Source:UniProtKB/TrEMBL;Acc:Q9P1R7]	438	0	0	0.400536	0.0298307	0	0	0.0645936	0.0546882	0.0212466	0	0	0.0172641	0	0	0.011992	0	0	0	0	0	0	0.0416173	0	0	0.017758	0	0	0	0	0.0501122	0	0.0241337	0.202369	0.031485	0	0	0	0	0	0	0	0	0	0	0	11
ENSG00000267935	AC016752.1	Uncharacterized protein [Source:UniProtKB/TrEMBL;Acc:M0QY58]	63	0	0	0	0	0	0	0	0	0	0	0	0	0	0	0	0	0	0	0	0	0	0	0	0	0	0	0	0	0	0	0	0	0	0	0	0	0	0	0	0	0	0	0	0	0	0
ENSG00000186235	AC016757.3	Protein LOC151174 [Source:UniProtKB/TrEMBL;Acc:E7EUL1]	2906	0.0742699	0.196267	0.178399	0	0.191412	0.197517	0.0320748	0.0273441	0.0423124	0	0	0.207111	0.623806	0.0539443	1.10309	0.135443	0.205641	0	0.0312915	0	0.0263552	0.104043	0.144897	0	0.0791988	0.030258	0.0345255	0.343924	0.0269823	0.0274169	0.167581	0	0.138127	0.102687	0.0723346	0	0.470593	0.528872	0.405216	0.172024	0.125765	0.470058	0.0557122	3	12	5
ENSG00000268080	AC016885.1	Uncharacterized protein [Source:UniProtKB/TrEMBL;Acc:M0R3B0]	471	0.148641	0.0654975	0.364124	0.0298307	0.894891	0.612585	1.93781	1.94143	0.616151	0.743583	0.4301	0	0	0.863109	0	0.451477	0.808885	0	0.247637	0	0.0416019	0	0.941828	0.314194	0.115427	0	0	0	0	0	0	0	0	0	0	0	0.0148301	0	0.0383919	0	0	0	0	6	4	10
ENSG00000213828	AC017028.1	Uncharacterized protein [Source:UniProtKB/TrEMBL;Acc:E7ERG0]	264	0	0.032089	0.0861106	0.297525	0.063253	0.152179	0.0639132	0.0273441	0.0205953	0.0308326	0.017204	0.103303	0.0864961	0.0719258	0.0107346	0.0334429	0	0.0317761	0	0	0.0120725	0	0	0	0.00442149	0.485527	0.251809	0.30792	0.215916	0.555219	0.0824165	0.235737	1.10143	0.138098	0	0.123614	0.0732336	0.058058	0.0338972	0.120387	0.0895172	0.0526629	0.0549872	0	2	3
ENSG00000269633	AC017081.1	Uncharacterized protein [Source:UniProtKB/TrEMBL;Acc:M0R1D0]	381	0	0	0	0	0.0319604	0	0.0645936	0	0	0	0	0	0	0	0	0	0	0	0	0	0.0138673	0	0	0.0628388	0.017758	0	0	0	0	0	0	0	0.262986	0.0357627	0	0	0	0	0	0	0.0180743	0	0	0	0	0
ENSG00000233538	AC017104.2	Uncharacterized protein [Source:UniProtKB/TrEMBL;Acc:A6NML0]	568	0.0743023	0.0326683	0.107929	0	0	0	0	0.0273441	0.0424286	0	0	0.0690357	0	0	0.0718904	0.0338607	0.0315261	0.0165479	0.0324016	0.0121831	0.0133747	0.0416173	0.0724483	0	0.0263827	0	0.0718924	0.067668	0.031273	0	0	0	0	0	0.0176166	0	0.036845	0.0144296	0.015641	0.0343238	0	0.0177284	0.0179585	3	2	3
ENSG00000269679	AC018445.1	Uncharacterized protein [Source:UniProtKB/TrEMBL;Acc:Q9NY04]	246	0	0	0	0	0	0	0	0.0273441	0	0	0	0.0345282	0.023261	0	0	0	0	0	0	0	0	0	0	0	0	0	0	0	0	0	0	0	0	0	0	0	0	0	0	0	0	0	0	0	0	0
ENSG00000268241	AC018470.1	Uncharacterized protein FLJ46347 [Source:UniProtKB/Swiss-Prot;Acc:Q6ZRH9]	1551	0	0	0.109237	0.0596613	0	0	0	0	0.0212466	0	0	0	0	0	0	0	0	0	0	0	0	0	0	0	0	0	0	0	0	0	0	0	0	0	0	0	0	0	0	0	0	0	0	0	0	3
ENSG00000268488	AC018512.1		48	0.0247698	0	0	0	0.0319353	0	0	0	0.0212337	0	0	0	0.0694801	0	0	0	0	0	0	0.0388036	0	0	0	0	0	0	0	0	0.0375006	0.0513973	0	0.0350903	0.174832	0.0355868	0.0590916	0	0	0	0.019415	0	0	0	0	1	0	0
ENSG00000268301	AC018630.1	Uncharacterized protein [Source:UniProtKB/TrEMBL;Acc:M0R3A1]	189	0	0	0.400536	0.089492	0	0.13613	0.0645936	0.0273441	0	0	0	0	0	0	0	0	0	0	0	0	0	0.0416173	0	0	0.017758	0	0.0362551	0.245335	0.185566	0.104745	0.113011	0.0653996	0.232678	0.0336239	0	0	0	0	0	0	0	0	0	0	0	11
ENSG00000229510	AC018692.2		81	0.297281	0.196492	1.1652	0	0	0	0.0968904	0.191409	0.0849863	0.0309826	0.034408	0.0172641	0	0.0179814	1.24717	0.0677215	0.269628	0	0	0	0	0.0624259	0	0	0.017758	0	0	0	0	0	0	0.0666903	0	0	0	0	0	0.0143438	0.133074	0	0	0	0	12	12	32
ENSG00000167765	AC018755.1	HCG2008157; Uncharacterized protein; cDNA FLJ30403 fis, clone BRACE2008480 [Source:UniProtKB/TrEMBL;Acc:Q96NP5]	1698	0.222943	0.229161	0.253579	0.0894611	0.0318351	0	0.0645143	0.109376	0.339881	0.154913	0.154836	0.483374	0.580011	0.0539443	0.611532	0.14673	0.094968	0.100542	0.0158924	0.194018	0.193649	0.14566	0.253569	0.0628388	0.0618986	0.0906808	0	0.0323047	0.0942661	0	0	0.0103877	0	0.026328	0	0	0	0.0289827	0.0252407	0.0512325	0.053722	0.0176007	0.0362552	9	14	7
ENSG00000235978	AC018816.3	Uncharacterized protein [Source:UniProtKB/TrEMBL;Acc:C9JFK8]	1251	0.569562	0.391569	0.474351	0.118251	0.765204	0.538151	0.0308713	0.109376	0.0199886	0	0	0.551975	0.490955	0.143852	0.0701133	0.101164	0.0759107	1.25573	0.353236	0.0927292	0.312522	0	1.26785	0	0.18849	0.394193	0.536043	0.495846	0.294479	0.416322	0.273226	0.374531	0.110755	0.159178	0.166235	0.123614	0.141788	0.158727	0.291952	0.0684451	0.303895	0.128023	0.322852	23	24	14
ENSG00000213953	AC018867.1	Uncharacterized protein [Source:UniProtKB/TrEMBL;Acc:H7BYP7]	57	0.0495469	0.0163744	0.218474	0.0298307	0.0958812	0.13613	0.0322968	0.246097	0	0	0	0.103585	0.0930441	0	0.0239841	0.0338607	0.0475815	0.0335975	0	0.0129882	0.0277346	0.0416173	0.108672	0	0.0443949	0.120566	0.14502	0.0341587	0.0750469	0.0395638	0	0.233045	0.428519	0.0522759	0	0	0.0159954	0	0.00926791	0	0	0	0	2	1	6
ENSG00000268846	AC018867.2		138	0	0	0.720204	0.266878	0.318956	0.644673	0.580331	0.13672	0	0	0	0	0	0	0	0.0215988	0	0.0143713	0.0112651	0	0	0.665876	0.724483	1.948	0.213422	0.211993	0.0723866	0.104213	0	0.203241	0.168822	0.113202	0.0232894	0.275232	0	0.288432	0	0	0.00286285	0	0.0177076	0	0	0	0	21
ENSG00000269210	AC019171.1	Uncharacterized protein [Source:UniProtKB/TrEMBL;Acc:M0QX55]	720	0.0990902	0.130979	0.0361508	0	0.351539	0	0.129171	0.0820323	0.0849734	0.0309826	0.017204	0.0517881	0.116002	0.341647	0.0239717	0.0677215	0.110984	0.0335473	0	0.0258154	0.0553706	0.0208086	0.362242	0.0628388	0.0265861	0.0300715	0	0.069352	0.0245389	0	0	0	0	0	0.000865055	0	0.131265	0.0439277	0	0.0169087	0.0539831	0.0825007	0.0999666	4	8	1
ENSG00000268328	AC019206.1	Uncharacterized protein [Source:UniProtKB/TrEMBL;Acc:M0QYB2]	192	0	0	0.327711	0	0	0	0.0968904	0.0273441	0	0	0	0	0	0	0	0	0	0	0	0	0	0	0	0.0628388	0	0.0606093	0.0362551	0.105086	0	0.0516191	0.0564269	0.0653996	0	0	0	0	0	0	0	0	0	0.0207664	0	0	0	9
ENSG00000256530	AC019294.1		1258	0	0.0491231	0.291299	0	0.0319604	0	0.0968904	0	0.0637397	0.0309826	0.017204	0	0.0697831	0.0359629	0.0479681	0.0677215	0.063442	0.0335975	0.0330183	0.064941	0.0693364	0	0	0	0	0	0	0	0	0	0	0	0	0	0	0	0.0189095	0	0.0195309	0	0	0	0	0	3	8
ENSG00000269367	AC020629.1	Uncharacterized protein [Source:UniProtKB/TrEMBL;Acc:M0QZ06]	135	0	0	0.0364124	0.0298307	0	0	0.0645936	0	0	0	0	0	0	0	0	0	0	0	0	0	0	0	0	0.188516	0.035516	0	0	0	0	0	0	0	0	0.0357627	0	0	0	0	0	0.0172125	0	0	0	0	0	1
ENSG00000179066	AC020907.1	Uncharacterized protein [Source:UniProtKB/TrEMBL;Acc:Q86VG9]	1269	0	0	0.182062	0.0298307	0	0	0.129187	0.0546882	0.0424931	0.0619653	0.017204	0.0863204	0.209349	0.0359629	0.011992	0.0112869	0.0793024	0.13439	0.0165091	0.0129882	0.194142	0	0	0.125678	0	0	0	0	0.219223	0	0	0	0.640679	0	0	0	0	0	0.032441	0	0	0	0	0	0	5
ENSG00000267531	AC020922.1	Uncharacterized protein [Source:UniProtKB/TrEMBL;Acc:F5GYW4]	888	3.22004	2.17299	1.08144	1.00906	1.62478	0.196641	0.285749	0.437505	1.39765	1.08344	0.911812	0.999374	0.714428	1.31265	0.902953	1.06961	1.73327	0.893656	0.629199	0.425506	1.12194	0.187278	0.362242	0.50271	0.182898	0.726938	0.38151	0.142801	1.23131	0.743261	0.458303	0.554646	0.67345	0.0842073	0.696351	0.782886	0.676265	0.404658	0.965947	0.618031	0.461996	0.247199	0.347618	130	133	34
ENSG00000268953	AC020952.1	Uncharacterized protein [Source:UniProtKB/TrEMBL;Acc:M0QZE3]	396	0	0	0.218474	0.0596613	0	0	0	0	0	0	0	0	0	0	0	0	0	0	0	0	0	0	0	0	0	0	0	0	0	0	0	0	0	0	0	0	0	0	0	0	0	0	0	0	0	6
ENSG00000204876	AC021218.2	Uncharacterized protein [Source:UniProtKB/TrEMBL;Acc:E9PBC9]	2536	0	0	0.655423	0.656274	0.191762	0.068065	0.0645936	0.246097	0	0	0	0.0172641	0.023261	0	0.0359761	0	0	0.0167987	0.148582	0.0129882	0.0554691	0.0416173	0.688259	0.0628388	0.195338	0	0.0362551	0.0692208	0.0750469	0.0926898	0.140045	0.2686	0	0	0.153331	0	0	0	0	0.0163011	0	0	0	0	0	18
ENSG00000196355	AC021860.1	Uncharacterized protein [Source:UniProtKB/TrEMBL;Acc:Q8WZ27]	1896	0.296943	0.309064	0.532752	0.565292	0.0292491	0	0.127128	0.164065	0.359385	0.216678	0.154836	0.120173	0.13208	0.179814	0.968779	0.134886	0.217135	0.262706	0.464245	0.528992	0.101386	0.0208086	0.217345	0.251355	0.0436347	0.181548	0.0608972	0.200541	0.0811712	0.519096	0.211866	0.0642561	0.560858	0.0421604	0.13035	0.164818	0.0425621	0.0836578	0.0668986	0.0854551	0.211864	0.192338	0.00251843	12	19	16
ENSG00000269417	AC022210.1		54	0	0.0163744	0	0	0	0	0	0	0	0	0	0	0	0	0	0	0	0	0	0.0129882	0	0	0	0	0	0	0	0	0	0	0	0	0	0	0	0	0	0	0	0	0	0	0	0	1	0
ENSG00000267964	AC022400.2	Uncharacterized protein; cDNA FLJ44715 fis, clone BRACE3021430 [Source:UniProtKB/TrEMBL;Acc:Q6ZTF3]	444	0.321968	0.326833	0.0903312	0.14855	0.446666	0.231223	0.225413	0.109376	0.126873	0	0.051612	0.345039	0.34051	0.0719258	0.178877	0.214173	0.157045	0.132507	0.160668	0.0993529	0.108428	0.0416173	0.398466	0.439871	0.138414	0.0906808	0.214565	0.0233522	0.123185	0.00560891	0.109086	0.179331	0.305268	0.166037	0.127918	0.082409	0.165769	0.219347	0.198817	0.10287	0.287749	0.0684833	0.0293677	13	20	3
ENSG00000225940	AC022431.2	Uncharacterized protein [Source:UniProtKB/TrEMBL;Acc:F2Z3F1]	765	0.0495361	0.114572	0.290514	0.149135	0	0	0	0	0.0212079	0	0	0.0172517	0	0.0719258	0.0119549	0.0112869	0	0.268629	0.131703	0.0125051	0.0135717	0.0624259	0	0	0	0.0303513	0.0358844	0	0	0	0	0	0	0	0	0	0.0374289	0.0439934	0	0	0.017926	0.0189862	0.0194206	2	7	8
ENSG00000213132	AC022498.1	Uncharacterized protein [Source:UniProtKB/TrEMBL;Acc:E7EQ38]	2268	1.90731	1.07517	10.9886	2.40835	1.43355	0.840155	0.769335	1.01173	1.65145	1.91927	0.636548	2.24167	2.84476	0.791183	0.970839	1.63201	2.71502	2.06837	1.23855	2.04266	1.21112	1.4566	0.144897	1.50813	0.444754	2.57641	3.0369	3.25962	2.2378	4.34067	1.48373	4.09435	5.76994	1.30347	0.953782	1.35975	2.55074	1.33353	2.33041	3.16336	1.36789	2.22468	2.1831	77	66	308
ENSG00000197604	AC022532.1	Uncharacterized protein [Source:UniProtKB/TrEMBL;Acc:F8WBX8]	1730	0.79262	0.654261	0.16633	0.029381	0.222732	0.172229	0.160771	0.109376	0.148113	0.185846	0.120428	0.517702	0.477008	0.449536	0.16709	0.282034	0.553402	0.249836	0.192938	0.188682	0.426266	0.0208086	0.543362	0.565549	0.0768653	0.121032	0.0318076	0.157947	0	0.144242	0.0507747	0.0670863	0.387026	0.163927	0.151177	0.0412045	0.202028	0.0864087	0.197426	0.17172	0.232933	0.290091	0.148066	32	40	5
ENSG00000268730	AC022819.2	Uncharacterized protein [Source:UniProtKB/TrEMBL;Acc:M0QXY4]	81	0	0	0	0	0	0	0	0	0	0	0	0	0	0	0	0	0	0	0	0	0	0	0	0	0	0	0	0	0	0	0	0	0.087662	0	0	0	0	0	0	0	0	0	0	0	0	0
ENSG00000222031	AC023469.1	HCG1817310; Uncharacterized protein [Source:UniProtKB/TrEMBL;Acc:B8ZZK8]	469	0	0	0.14565	0.089492	0	0	0	0	0.0212466	0	0	0	0	0.0359629	0	0	0	0	0	0.155858	0	0.0832345	0	0	0.00887899	0	0	0	0	0	0	0	0	0	0.0298191	0	0.0189095	0	0	0	0	0	0	0	0	4
ENSG00000225885	AC023590.1	Uncharacterized protein [Source:UniProtKB/TrEMBL;Acc:E9PPA6]	1617	0.024759	0	0.653192	0.0359819	0.182413	3.22396	0.178924	0.109376	0	0	0	0.0270351	0	0	0	0	0	0	0	0	0.00590245	0.104043	0.108672	0.251355	0	0.454896	0.652097	1.1197	1.15811	1.31521	1.10219	1.29084	3.90925	4.81871	0.0493941	4.28527	0.300737	0.823373	0.455037	0.670884	0.306812	0.580052	0.364747	1	0	36
ENSG00000212997	AC023632.1	HCG2009141; PRO2397; Uncharacterized protein [Source:UniProtKB/TrEMBL;Acc:Q9H351]	1860	0	0	0.642796	0.0592064	0.0637429	0.174605	0.193496	0.0546882	0	0	0	0.0343844	0.0221274	0	0	0	0	0	0	0	0	0	0.108672	0	0.0330868	0	0	0.245234	0	0.103238	0	0	0.991327	0.0672478	0	0.082409	0	0	0	0	0	0	0	0	0	18
ENSG00000269282	AC024257.1	CDNA FLJ26186 fis, clone ADG04757; Uncharacterized protein [Source:UniProtKB/TrEMBL;Acc:Q6ZP97]	1820	0.123867	0.0816036	0.24226	0.23819	0.127664	0.3788	0.0966059	0.109376	0.0634432	0.0928479	0	0.0516485	0.0686495	0.0179814	0.0232778	0.0335822	0.0469576	0.0833144	0.0480644	0.168158	0.0414563	0.0416173	0.615811	0	0.0508448	0.30314	0.181275	0.174909	0.134627	0.472106	0.140831	0.0482674	0.4924	0.0629701	0.111219	0.082409	0.0554333	0.0145008	0.045351	0.120083	0	0.0622567	0.0380677	5	5	7
ENSG00000204533	AC024580.1	Uncharacterized protein [Source:UniProtKB/TrEMBL;Acc:H7BYB4]	717	0	0	0.400536	0.0298307	0	0	0	0.0273441	0	0	0	0	0.023261	0	0	0	0	0	0	0	0	0	0.0362242	0	0	0	0	0	0	0	0	0	0	0	0.02035	0	0	0	0	0	0	0	0	0	0	11
ENSG00000267740	AC024592.12	Uncharacterized protein [Source:UniProtKB/TrEMBL;Acc:K7EK78]	2193	12.7063	16.4992	8.23527	13.5492	7.74156	12.0139	9.37527	6.4532	17.2094	14.3716	18.4427	11.1263	15.3984	38.9658	7.49215	9.87536	12.508	23.5386	29.7341	15.3031	22.9321	7.84486	8.5489	12.8819	11.5899	3.7112	4.08471	4.1415	5.03397	2.60402	5.18323	5.30262	3.20493	5.81205	21.0374	3.54359	12.8631	14.1075	11.0532	14.0904	13.8142	12.5169	14.4666	513	1009	246
ENSG00000177340	AC024940.1		1630	1.08942	1.37271	0.173999	0.058612	0.0596607	0	0.481757	2.16018	1.57005	0.929479	0.842996	0.310053	0.134582	0.593388	0.477578	0.191878	0.374025	0.999397	0.78798	0.725943	1.99401	0.0832345	0.362242	0.125678	0.0801436	0.205093	0.051508	0	0	0	0	0	0	0.0157098	0.381586	0	0.217047	0.0763702	0	0.164125	0.0769551	0	0.187764	44	84	6
ENSG00000268028	AC025262.1	Mesenchymal stem cell protein DSC96; Uncharacterized protein [Source:UniProtKB/TrEMBL;Acc:Q9NYI4]	141	0	0	0	0.0296032	0	0.121335	0	0	0	0	0	0	0	0	0	0	0	0	0	0	0	0	0	0.0628388	0	0	0	0	0.0379774	0	0	0	0.087662	0.107288	0	0.0412045	0.0189095	0	0	0	0	0.020809	0	0	0	0
ENSG00000258052	AC025263.3	Uncharacterized protein [Source:UniProtKB/TrEMBL;Acc:H3BNG1]	548	2.37806	2.71474	3.79871	12.4944	5.36633	6.29592	6.6173	8.01182	1.48376	1.26934	1.32471	1.81114	2.11319	1.22274	2.1512	1.88227	1.97457	0.578844	1.16822	1.15387	1.82388	2.70512	4.67292	2.95342	3.50806	0.306543	1.51616	0.716982	2.20272	0.741876	0.879946	0	0	1.00908	0	0.782886	0.238609	0.15877	0	0.00475204	0.141456	0.246646	0.257005	96	166	108
ENSG00000204752	AC025278.1	Uncharacterized protein [Source:UniProtKB/TrEMBL;Acc:F8WD29]	1825	0.0247626	0	0.290514	0.0596428	0.095806	0	0	0.0546882	0.0212079	0.0309826	0	0	0	0	0	0.0112869	0	0	0	0.0125051	0	0.0208086	0	0	0	0	0.180905	0.0334478	0.0658834	0.098052	0.055838	0.200515	0.0255689	0.102483	0	0	0.0367813	0	0	0	0	0.018901	0.0179463	1	0	8
ENSG00000214325	AC025287.1	Uncharacterized protein [Source:UniProtKB/TrEMBL;Acc:H0YFN1]	513	0	0	0.0728248	0.0298307	0	0	0	0.0546882	0	0	0	0	0	0	0.011992	0	0	0	0	0	0	0	0	0	0	0	0	0	0	0	0	0	0.027045	0	0	0	0	0	0	0	0	0	0	0	0	2
ENSG00000268509	AC026202.1	Uncharacterized protein [Source:UniProtKB/TrEMBL;Acc:Q96EZ6]	756	0.0246761	0.0481523	0.0405069	0	0	0.0640721	0.0312998	0.0273441	0.0627982	0	0.034408	0.0341293	0.0360746	0	0.0342295	0	0.0135602	0	0	0.0202524	0	0.0624259	0.0724483	0.0628388	0.0470424	0.121312	0.0691745	0.0573019	0.0587618	0.111195	0	0.0884026	0.0440692	0.100401	0.154685	0.164818	0.0339842	0.101686	0.110746	0.0171113	0.0528248	0.00436128	0.0509997	1	3	2
ENSG00000268865	AC026310.1	Protein 101060047 [Source:UniProtKB/TrEMBL;Acc:M0QY78]	2373	0	0.032282	0.416962	0.178277	0.255316	0.0898371	2.58325	1.39455	0	0.12378	0.068816	0.034296	0	0.143852	0.0468592	0.0560167	0	0.40195	0.0138212	0.232111	0.0825912	0.249704	0	0	0.191491	0.268406	1.55847	1.46561	0.613246	4.27256	0.557248	0.915768	3.62436	0.533945	2.22843	0.123614	0.512432	0.379611	0.572879	0.218598	0.538795	0.245106	0.412135	0	2	12
ENSG00000268640	AC026369.1	Uncharacterized protein [Source:UniProtKB/TrEMBL;Acc:M0R2V1]	129	0.0247662	0	0.145126	0	0.0319103	0	0	0	0	0	0	0.0172558	0	0	0	0.0112869	0.031643	0	0	0	0	0	0	0	0	0	0.072263	0.0341198	0	0.0496685	0.0562963	0	0.086678	0.035411	0	0	0.0186494	0	0.058361	0.0172125	0.0360498	0.0195938	0	1	0	4
ENSG00000268432	AC026407.1	Uncharacterized protein [Source:UniProtKB/TrEMBL;Acc:M0R239]	192	0	0	0.0364124	0.0596613	0.0319604	0	0.0645936	0	0.0212466	0	0	0	0	0	0	0	0	0	0	0	0	0.104043	0	0.0628388	0.0532739	0	0	0	0.0759548	0	0	0	0.087662	0.107288	0	0	0	0	0	0	0	0	0	0	0	1
ENSG00000268317	AC026461.1	Uncharacterized protein [Source:UniProtKB/TrEMBL;Acc:M0QZH4]	54	0	0	0	0	0	0	0	0	0	0	0	0	0	0	0	0	0	0	0	0	0	0	0	0	0	0	0	0	0	0	0	0	0	0	0	0	0	0	0	0	0	0	0	0	0	0
ENSG00000181495	AC026703.1		2875	11.6931	9.39888	2.03909	1.01424	0.127842	0	0.322968	0.164065	1.89095	11.5565	19.0448	0.0863204	0.162827	0.107889	73.6671	0.14673	0.158605	0.839937	3.91267	0.36367	0.582426	1.01962	0.289793	7.41498	0.00887899	0	0.0362551	0	0	0.0972105	0	0.143511	0	0	10.6184	0	0.0358763	0.308598	0.0387301	0	0.0899908	0	0.0571016	472	574	56
ENSG00000268885	AC026740.1	Uncharacterized protein [Source:UniProtKB/TrEMBL;Acc:M0R2Q8]	744	3.02226	2.07829	1.99389	0.416092	0.382289	0.306265	1.93651	1.99612	1.571	1.23901	0.533324	0.172094	0.360292	1.63631	1.72439	0.913404	1.83685	1.45805	0.256303	1.96763	1.10619	1.83116	0.398466	0.628388	0.390843	1.11619	1.44674	0.64566	0.202932	1.16974	0.776672	0.352313	3.82238	0.411144	0.337116	0.247227	0.729102	0.215554	0.497268	0.405708	0.445841	0.458486	0.387218	122	127	56
ENSG00000268838	AC027228.1	HCG2005369; Uncharacterized protein [Source:UniProtKB/TrEMBL;Acc:M0QZJ0]	1266	0.0495397	0.0327166	0.108714	0.0298183	0	0.271306	0.0322651	0	0.0212208	0	0	0.0345199	0.0459161	0	0.0119673	0.0225738	0.0157825	0.0502959	0.0162625	0.0386426	0.0136702	0.0208086	0	0.0628388	0.0176563	0	0	0.0341198	0.150956	0.155921	0	0	0.086678	0	0.0287258	0	0.0186494	0	0.0192991	0.0172125	0.0179755	0.0195938	0	2	2	3
ENSG00000268798	AC027307.3	Uncharacterized protein [Source:UniProtKB/TrEMBL;Acc:Q9BR87]	1100	0.22268	0.227986	0.0524184	0.148672	0.0300058	0	0.160247	0.0820323	0.147719	0	0.068816	0.137791	0.092673	0.431555	0.0470032	0.101582	0.123843	0.214471	0.188489	0.20824	0.338997	0.0832345	0.0724483	0.314194	0.253524	0.303233	0.207894	0.523941	0.215693	0.76378	0.242932	0.0888266	1.09797	0.0871536	0.376238	0	0.291437	0.0992549	0.176339	0.378372	0.48396	0.306233	0.338659	9	14	2
ENSG00000268553	AC027309.1		192	0	0	0	0	0	0	0	0	0	0	0	0	0	0	0	0	0	0	0	0	0	0	0	0	0	0	0	0	0	0	0	0	0	0	0	0	0	0	0	0	0	0	0	0	0	0
ENSG00000215067	AC027763.2	Uncharacterized protein [Source:UniProtKB/TrEMBL;Acc:A8MUH5]	3217	2.03098	2.23247	1.69972	1.32661	1.39733	1.48375	1.11907	0.683602	1.02972	0.895195	0.60214	1.0306	0.832809	1.07889	1.23435	1.18722	1.43382	1.19777	0.861183	0.710958	1.03709	0.582642	1.66631	1.63381	1.13005	2.51682	3.24788	2.88523	2.34033	5.11715	2.32676	1.82716	3.39004	2.75033	2.64867	2.7195	2.6801	1.33174	2.8718	2.16625	2.089	2.40108	2.56238	82	137	59
ENSG00000267880	AC037199.1	Uncharacterized protein [Source:UniProtKB/TrEMBL;Acc:M0R2A5]	60	0	0	0	0	0	0	0	0	0	0	0	0	0	0	0	0	0	0	0	0	0	0	0	0	0	0	0	0	0	0	0	0	0	0	0	0	0	0	0	0	0	0	0	0	0	0
ENSG00000248235	AC037459.4	Uncharacterized protein [Source:UniProtKB/TrEMBL;Acc:E5RGS7]	1198	2.52556	2.3623	1.62177	1.18071	0.817696	0.450985	0.892043	0.792979	1.94324	2.38341	3.26876	3.25815	3.09568	1.83411	3.54117	1.145	1.96996	4.03145	4.79164	3.58761	7.06032	1.16528	0.760707	1.88516	3.14072	1.39345	1.54951	1.89142	1.29335	1.28233	1.10217	1.19125	2.00718	1.51799	8.82669	1.8542	4.42405	4.92419	4.56807	4.54118	5.13105	5.30915	4.97152	102	145	55
ENSG00000237102	AC040160.1	Uncharacterized protein; cDNA FLJ57407, weakly similar to Mus musculus leucine rich repeat containing 29 (Lrrc29), mRNA [Source:UniProtKB/TrEMBL;Acc:B4DNW2]	778	0.24768	0.196251	0.0689005	0	0.0635449	0	0.0643558	0	0.212272	0.123931	0.051612	0.120787	0.0187164	0.0899072	0.0837587	0.0564346	0.14216	0.167235	0.245787	0.114479	0.123328	0.0624259	0	0	0.034753	0	0.0344019	0.203305	0.106781	0.0271951	0	0.0641369	0	0.10465	0.170714	0	0.168235	0.146417	0.291225	0.378676	0.234225	0.240594	0.281676	10	12	2
ENSG00000269871	AC040977.1	Uncharacterized protein [Source:UniProtKB/TrEMBL;Acc:M0QX62]	522	0.073823	0.223936	0.437696	0.799345	0.665665	1.02326	0.70507	0.519538	0.186028	0.12278	0.08602	0.0495698	0.0614584	0.107889	0.0261464	0.041944	0.0984691	0	0.197281	0.112735	0.0956675	0.60345	0.362242	1.31961	0.506664	0.362444	0.418012	0.248628	0.53571	0.476568	0.74104	0.680664	1.10948	2.51001	0.609398	0.947704	0.391912	0.581113	1.24921	0.342327	1.13065	0.248287	0.879342	3	14	17
ENSG00000268085	AC051642.1		45	0	0	0.0364124	0	0	0	0	0	0	0	0	0	0	0	0	0	0	0	0	0	0	0	0	0	0	0	0	0	0	0	0	0	0	0	0	0	0	0	0	0	0	0	0	0	0	1
ENSG00000268716	AC055736.1	Uncharacterized protein [Source:UniProtKB/TrEMBL;Acc:M0QZD6]	66	0	0	0	0	0	0	0	0	0	0	0	0.0172641	0	0	0	0	0	0	0	0	0	0	0	0	0	0	0	0	0	0	0	0	0	0	0	0	0	0	0	0	0	0	0	0	0	0
ENSG00000268206	AC061975.10	Uncharacterized protein [Source:UniProtKB/TrEMBL;Acc:M0QZS9]	141	0	0	0	0	0	0	0	0	0.0424802	0	0.017204	0.01726	0.0229581	0	0	0	0	0	0	0.0258154	0.0137688	0	0	0	0	0	0	0.034591	0	0	0	0	0	0	0.0292724	0	0	0	0.0584769	0	0	0.0202014	0.0201456	0	0	0
ENSG00000268965	AC061992.1	Uncharacterized protein [Source:UniProtKB/TrEMBL;Acc:M0R270]	426	0.198166	0.22901	0.392653	0	0.0636815	0.0504082	0	0	0.169747	0.216828	0.017204	0.120752	0.0906595	0.179814	0.119493	0.090156	0.18978	0.167347	0.0315467	0.180525	0.0825398	0	0.108672	0	0.0251172	0.303513	0.289299	0.523105	0.111072	0.36151	0.0557207	0.210542	0.698344	0.106233	0.145816	0.0412045	0.37741	0.235088	0.272738	0.395889	0.379264	0.287681	0.428495	8	14	11
ENSG00000222020	AC062017.1	Uncharacterized protein [Source:UniProtKB/TrEMBL;Acc:B8ZZD5]	613	0.0741149	0.0796136	0.358901	0.444834	0.413167	0.165188	0.352939	0.574226	0.125261	0.061465	0.08602	0.292536	0.488805	0.359629	0.775246	0.0889024	0.121542	0.816883	0.299328	0.428979	0.132329	0.166469	0.289793	0.0628388	0.162535	0.271203	0.137978	0.0762208	0.337821	0.188573	0.243125	0.422458	0	0.0523478	0.0979975	0.412045	0.193793	0.422893	0.509803	0.376549	0.465782	0.318226	0.599609	3	5	12
ENSG00000222007	AC064874.1	Uncharacterized protein [Source:UniProtKB/TrEMBL;Acc:B8ZZ52]	600	0	0	0.0728248	0.0298307	0.0319604	0	0	0	0	0	0	0	0	0	0	0	0	0	0	0	0	0.0208086	0	0	0.017758	0	0	0	0	0	0	0	0.175324	0	0	0	0	0	0	0	0	0	0	0	0	2
ENSG00000268821	AC068039.1	Uncharacterized protein [Source:UniProtKB/TrEMBL;Acc:M0QYR8]	66	0	0	0	0.0298307	0	0	0	0	0	0	0	0	0	0	0	0	0	0	0	0	0	0.0208086	0	0	0	0.0910538	0	0	0	0	0	0	0.087662	0	0	0	0	0	0	0	0	0	0	0	0	0
ENSG00000249319	AC068533.7		878	3.86285	4.49505	17.8154	9.21897	17.8956	14.9518	15.3308	17.1447	14.1502	15.4792	16.4642	28.6389	37.7423	14.0795	16.397	13.0364	17.5098	15.1792	11.2838	5.03098	14.244	12.4644	13.9463	11.2481	11.6394	9.65394	13.3887	10.43	12.433	13.9675	13.1549	13.5729	10.2922	12.8759	11.2033	10.0127	7.90074	9.21169	7.86613	10.264	8.62919	9.96935	9.91788	156	277	535
ENSG00000268171	AC068620.1	Uncharacterized protein [Source:UniProtKB/TrEMBL;Acc:M0R188]	450	0	0.11447	0.248312	0.14892	0.127728	0.801508	0.0321387	0.164065	0	0.0309326	0.017204	0	0	0.0179814	0.0595947	0.0224345	0.0155096	0	0.0156543	0.012483	0.0691651	0.124852	0.0362242	0.251355	0.0608875	0.0601431	0	0	0.163487	0	0	0.036381	0	0	0	0.0412045	0	0	0	0	0	0	0	0	7	7
ENSG00000260415	AC068987.1	HCG1997999; cDNA FLJ33996 fis, clone DFNES2008881 [Source:UniProtKB/TrEMBL;Acc:Q8NBA4]	2848	2.52683	1.89915	0.432501	0.268371	0.447019	0.876736	0.354995	0.464849	1.4233	1.4252	0.94622	1.58823	1.90225	0.881091	0.467479	1.21899	1.91846	0.822285	0.0639397	0.283003	0.220202	1.37337	1.59386	4.2102	3.63952	0.0894686	0.14292	0	0.981812	0.423128	0	0.357231	1.31729	0.318277	2.93092	0	0.200289	0.0130448	0.215185	0	0.0342295	0	0	102	116	12
ENSG00000249240	AC069368.3	Uncharacterized protein [Source:UniProtKB/TrEMBL;Acc:C9J4A7]	1277	0.989842	1.02371	2.34663	1.98045	3.05677	0	2.64555	3.2266	2.65566	2.20566	3.13113	1.24749	0.714709	1.33063	1.83088	0.837107	1.5893	3.55175	3.3688	2.29279	1.73279	1.4566	1.88366	1.44529	1.22454	34.893	51.4809	54.7172	47.0449	46.6319	46.7328	43.9487	41.9459	52.8018	14.9082	46.1903	37.155	36.4904	32.9915	46.3242	43.6631	39.285	40.5729	40	72	261
ENSG00000269165	AC069547.1	HCG1745369; PRO3073; Uncharacterized protein [Source:UniProtKB/TrEMBL;Acc:Q9P136]	1579	0	0	0.545924	0.328131	0.287618	0.339848	0.193765	0.0546882	0	0	0	0	0	0	0	0.0112869	0	0	0	0.0128272	0	0.0208086	0	0.251355	0.0177071	0.0301648	0.0361315	0.0694523	0.256724	0.154635	0.11271	0.0236688	0.289539	0.102835	0	0	0	0	0	0	0	0	0	0	0	15
ENSG00000269700	AC069547.2	Uncharacterized protein [Source:UniProtKB/TrEMBL;Acc:M0R0F1]	1556	0	0	0.582598	0.149153	0.0639208	0.476455	0.290671	0.109376	0	0	0	0.0345282	0	0	0	0	0	0.0335975	0	0	0	0.166469	0	0.0628388	0.0532739	0	0.0362551	0	0	0.259602	0	0.119378	0.317076	0.241784	0	0	0	0	0	0	0	0	0	0	0	16
ENSG00000214314	AC073063.1		51	0.0247662	0.0949949	1.26804	0.531481	0.573102	0.664941	1.41761	0.382817	0	0.0297821	0	0.0327946	0.00905214	0.107889	0.0154837	0	0	0.00854768	0	0.0303833	0.053525	1.12367	0.326017	1.69665	0.752099	0.211153	0.289793	0.488522	0.470242	0.506706	0.3936	0.310227	0.451317	0.255806	0	0.988908	0.0519354	0.0138862	0	0.0502198	0	0.0398066	0.00946338	1	6	39
ENSG00000268181	AC073188.1		447	0	0	0	0	0	0	0	0	0	0	0	0	0	0	0	0	0	0	0	0	0	0	0	0	0	0	0	0	0	0	0	0	0	0	0	0	0	0	0	0	0	0	0	0	0	0
ENSG00000267906	AC073333.1	Uncharacterized protein [Source:UniProtKB/TrEMBL;Acc:M0R0C5]	381	0	0	0	0	0	0	0.0645936	0	0.0212466	0	0	0	0	0	0	0	0.031721	0	0	0.0129882	0	0	0	0	0.017758	0	0	0	0	0	0	0	0.087662	0	0	0	0	0	0.0195309	0.0172125	0	0	0	0	0	0
ENSG00000268170	AC073342.1	HCG2002387; Uncharacterized protein [Source:UniProtKB/TrEMBL;Acc:Q8WW42]	198	0.0247734	0.0163744	0.0728248	0	0.0319604	0	0	0	0.0212466	0	0	0.0172641	0.023261	0	0	0.0338607	0	0.0167987	0	0.0389646	0	0	0	0	0	0	0	0	0	0	0	0	0	0.0715254	0	0	0.0189095	0.0441303	0.0195309	0	0.0361486	0.020809	0	1	1	2
ENSG00000198580	AC073343.1	Uncharacterized protein [Source:UniProtKB/TrEMBL;Acc:H0Y5S2]	1456	1.23858	1.30941	0.788218	0.357586	1.78907	0.994256	2.6801	1.47658	2.0392	2.50954	0.877404	4.4367	5.29537	0.611369	0.706868	0.564206	1.04551	1.59429	0.227313	1.19054	1.75861	0.520216	0.43469	1.69665	1.28497	0.237775	0.830778	0.15811	0.172521	0.247291	0.864967	0.17777	0.893238	0.309259	1.11505	0.0412045	0.14945	0.246105	0.208958	0.373207	0.302601	0.148983	0.320279	50	80	22
ENSG00000268519	AC073528.1		42	0	0	0.0728248	0	0	0	0	0	0	0	0	0	0	0	0	0	0	0	0	0	0	0	0	0	0	0	0	0	0	0	0	0	0	0	0	0	0	0	0	0	0	0	0	0	0	2
ENSG00000269531	AC073569.1		30	0	0	0.218474	0.149153	0.191762	0.612585	0.452155	0.0820323	0	0	0	0	0	0	0	0	0	0	0	0	0	0.124852	0.0724483	1.00542	0.115427	0	0.0362551	0.0698231	0.062993	0.154857	0.225865	0.125088	0.259723	0.136634	0	0	0	0	0	0	0	0.0206813	0	0	0	6
ENSG00000255863	AC073610.5	Uncharacterized protein [Source:UniProtKB/TrEMBL;Acc:H0YGG7]	385	10.6504	10.8268	9.2452	5.9607	5.07471	2.59565	11.0622	8.5587	9.89567	10.1798	11.6815	7.15999	9.62211	15.6079	7.46425	7.72779	11.3755	14.6613	9.50239	8.53919	10.4608	11.632	7.82442	13.0705	15.7926	5.40369	6.99611	8.55848	7.47809	6.25441	9.28628	9.562	10.5578	8.20216	13.0214	11.1252	7.51731	8.10582	6.51182	11.1909	9.43969	10.6741	10.7301	430	664	305
ENSG00000268632	AC073657.1	Uncharacterized protein [Source:UniProtKB/TrEMBL;Acc:M0QY92]	183	0.0247734	0.0327487	0.254887	0	0	0.068065	0.0645936	0.0546882	0	0	0	0	0.0465221	0	0.011992	0	0	0	0	0.0129882	0.0277346	0	0	0	0	0	0.0362551	0	0.0293362	0	0	0	0	0	0	0	0	0.0146054	0	0	0.0360217	0	0.0395419	1	2	7
ENSG00000205334	AC074091.13	Uncharacterized protein [Source:UniProtKB/TrEMBL;Acc:B7WNW1]	2860	0.693649	0.638568	1.71086	0.11931	0.79896	1.08809	0.129155	0.218753	1.21103	1.20832	0.997832	0.293481	0.301787	1.07889	0.395712	0.632067	0.761225	1.49499	0.164845	0.830923	0.332618	1.16528	0.724483	0.50271	0.221873	0.0599566	0	0	0.648075	0.0376132	0	0	0.0195338	0	0.459898	0	0.224064	0	0.0709393	0.06804	0	0.0816802	0.0343942	28	39	47
ENSG00000237452	AC074212.3	Uncharacterized protein [Source:UniProtKB/TrEMBL;Acc:C9JSJ3]	2749	0.0247734	0.0162402	0.321398	0.0296032	0	0	0.0321546	0	0.0635915	0	0	0.0689845	0	0.0539443	0	0.0337215	0	0.0332578	0.0487959	0.0645968	0.0415291	0	0.181121	0.251355	0	0	0	0	0.0379774	0	0	0	0.087662	0	0.0298191	0.0412045	0.0189095	0	0.0195309	0.0344251	0.0180743	0	0	1	1	9
ENSG00000205971	AC074389.6	LOC401296 protein; Uncharacterized protein [Source:UniProtKB/TrEMBL;Acc:A2RU56]	1423	0	0	0	0	0	0	0	0	0.0212466	0	0	0.0172641	0	0	0	0	0	0	0	0	0.0277346	0	0	0	0	0	0	0	0	0	0	0	0	0	0	0	0	0	0	0	0	0	0	0	0	0
ENSG00000268091	AC078925.1	Uncharacterized protein [Source:UniProtKB/TrEMBL;Acc:M0R379]	507	0	0	0.109237	0	0.0319604	0	0	0	0.0212466	0	0	0.0172641	0	0	0	0	0	0.0335975	0	0	0	0	0	0	0	0	0	0	0	0	0	0	0	0	0	0	0	0	0	0	0	0	0	0	0	3
ENSG00000269657	AC079210.1	Uncharacterized protein; cDNA FLJ45097 fis, clone BRAWH3031054 [Source:UniProtKB/TrEMBL;Acc:Q6ZSZ7]	3602	0.743092	0.58187	2.02408	0.823012	1.01724	0.630444	0.379531	0.792979	0.37418	0.493071	0.481712	0.617569	0.425788	0.143852	1.15612	0.263504	0.283608	0.618797	0.485698	0.937896	0.367504	0.853154	0.579586	0.879743	0.457911	1.66662	1.95394	1.1746	0.999246	2.08087	1.06608	1.73996	1.73566	1.39879	0.573203	2.18384	0.383678	0.423661	0.505863	0.530652	0.7196	0.562582	0.705677	30	36	65
ENSG00000226757	AC079341.1	Uncharacterized protein [Source:UniProtKB/TrEMBL;Acc:E7ENT1]	2223	0.0247698	0	0.291037	0	0	0	0	0	0	0	0.017204	0.0517881	0.0462191	0	0.0239717	0	0.0158215	0.0167486	0.115441	0.0128272	0	0	0.108672	0	0.0443441	0	0	0	0	0	0	0	0	0.0355868	0	0	0	0.0146645	0	0	0	0	0	1	0	8
ENSG00000182329	AC079354.1	uncharacterized protein KIAA2012 [Source:RefSeq peptide;Acc:NP_001264301]	7977	0.0247662	0	1.12826	1.78983	0.0638707	0.067111	0.0322651	0.0546882	0.0212208	0	0	0.0172558	0	0.0359629	0.0359514	0	0	0.151088	0.0162625	0.168525	0.096874	0.0832345	0.0362242	0	0.0975671	0	0	0	0.21827	0	0	0	0	0	0.0694258	0	0.0369113	0	0	0	0	0	0	1	0	31
ENSG00000267889	AC079354.2	Uncharacterized protein [Source:UniProtKB/TrEMBL;Acc:M0QYY5]	144	1.65964	2.32112	0.854679	0.769823	0.699716	0.437375	0.512526	1.03908	0.526948	0.556487	0.8602	2.34598	4.66967	1.76218	1.36998	1.61069	1.71932	1.29959	1.54452	2.77599	2.3784	0.728302	1.9561	0.942582	0.72297	1.11945	0.537525	0.533149	0.684983	0.81084	0.807157	1.99926	1.71603	1.23298	0.894515	0.988908	1.72074	1.65793	1.43077	1.30431	1.33257	1.56969	1.63517	67	142	28
ENSG00000272214	AC079602.1		2455	0	0.0160739	0.241736	0	0.0956532	0	0	0.0273441	0.0209242	0.0308826	0.017204	0.0343762	0.0913046	0	0.023253	0	0.0310191	0	0	0.0249661	0	0	0	0	0	0.030258	0.144773	0.0340194	0	0	0	0	0.144031	0	0.0192566	0.082409	0	0	0	0.0171113	0	0.0195512	0	0	1	7
ENSG00000196758	AC079612.1	Uncharacterized protein; cDNA FLJ45964 fis, clone PLACE7014396 [Source:UniProtKB/TrEMBL;Acc:Q6ZRZ1]	3700	0	0	0.436425	0.0894796	0	0	0	0.0273441	0.0424673	0	0	0.0345199	0.115699	0	0	0	0	0	0	0	0	0	0	0	0	0	0	0	0	0	0	0	0	0	0	0	0	0	0	0	0	0	0	0	0	12
ENSG00000229974	AC083862.1	Uncharacterized protein [Source:UniProtKB/TrEMBL;Acc:H0Y6H1]	120	0.0990469	0.114277	0	0.029523	0.0315457	0.183199	0.096542	0	0	0.0309326	0	0.0861949	0.1118	0.107889	0.0234701	0.090156	0.237089	0.0662032	0.0141741	0.166409	0.0679828	0.124852	0	0	0.0336402	0	0.143414	0	0.183689	0	0.167882	0	0.168928	0.0334764	0.0227122	0.0412045	0.0361285	0.0435372	0.0375553	0	0.0535803	0.0337192	0.0773199	4	7	0
ENSG00000255378	AC084121.16	Homo sapiens proline-rich protein 23C-like (LOC100133251), mRNA. [Source:RefSeq mRNA;Acc:NM_001282478]	1587	0.024759	0.01631	0.326665	0.0894673	0	0	0	0	0.0424415	0.0309826	0	0.120832	0.0220491	0.0359629	0.0119425	0.0112869	0.0157046	0.150988	0	0.0383205	0.0273405	0	0	0	0	0	0	0	0	0	0	0	0.085694	0	0.0276324	0	0	0	0	0	0	0	0	1	1	9
ENSG00000268076	AC087239.1	Uncharacterized protein [Source:UniProtKB/TrEMBL;Acc:M0R1Q5]	111	0	0	0.0364124	0.0596613	0.0319604	0.13613	0.0645936	0.164065	0	0	0	0	0	0	0	0	0	0	0	0	0	0	0	0	0.00887899	0	0.0362551	0	0	0.0440845	0.225393	0	0.519445	0.0586924	0	0	0	0	0	0	0	0	0.0160854	0	0	1
ENSG00000268484	AC087477.1	Uncharacterized protein [Source:UniProtKB/TrEMBL;Acc:M0R2S6]	414	0	0.0163744	0.14565	0.0596613	0	0	0	0	0	0	0.017204	0	0	0	0.0359761	0	0	0	0.0165091	0.0129882	0	0	0	0.0628388	0.035516	0	0	0	0	0	0	0	0	0	0	0	0	0	0	0	0	0	0	0	1	4
ENSG00000268310	AC087645.1	Uncharacterized protein [Source:UniProtKB/TrEMBL;Acc:M0R3F9]	1011	0.0247734	0.0155696	1.20014	0.0582966	0.25515	0.659945	1.06494	0.628914	0	0	0	0.0340968	0	0.0179814	0	0	0.0139888	0.014761	0	0	0	1.14447	0	1.75949	0.392267	0	0	0	0.0145587	0.124719	0.0529681	0	0	0.0223322	0	0.247227	0	0	0	0	0	0	0	1	1	34
ENSG00000232941	AC090186.1	Uncharacterized protein [Source:UniProtKB/TrEMBL;Acc:Q9HAZ8]	827	0	0	3.22514	2.0253	2.58755	3.8087	3.58295	1.77737	0	0	0	0	0	0	0	0	0.0114932	0	0	0	0	0.520216	0.289793	1.50813	1.1639	0.0242904	0.21753	0.0285372	0	0.114555	0.272702	0	0.0461724	1.29148	0	0.576863	0	0	0	0	0	0.03885	0	0	0	91
ENSG00000268550	AC090427.1	Uncharacterized protein [Source:UniProtKB/TrEMBL;Acc:M0R2V6]	285	0.0743131	0.0327166	0.0358891	0	0	0	0.0968587	0	0.0212208	0	0	0.103576	0.0459161	0	0.0239593	0	0.0157825	0.0670946	0.0162625	0.0256544	0.0414048	0	0.0362242	0	0	0.0303513	0	0.174368	0	0.155921	0	0.0346254	0.086678	0.0711737	0.0287258	0	0	0.0146188	0.0192991	0.0688502	0.0360498	0.0404028	0.0197831	3	2	1
ENSG00000269197	AC090574.1	Uncharacterized protein [Source:UniProtKB/TrEMBL;Acc:M0QYB3]	233	0	0	0	0	0	0	0	0	0	0	0	0	0	0	0	0	0	0	0	0	0	0	0	0	0	0	0	0	0	0	0	0	0	0	0	0	0	0	0	0	0	0	0	0	0	0
ENSG00000214708	AC090616.2	Uncharacterized protein [Source:UniProtKB/TrEMBL;Acc:A8MZ04]	1599	0.0743095	0	0.567717	0.624606	0.159015	0.288599	0.580157	0.355473	0.232487	0.185496	0.051612	0.0684689	0.0876009	0.0179814	0.356899	0.0778941	0.203574	0.0643275	0.0928326	0.178599	0.0268566	0.228895	0.253569	0.188516	0.0522837	0.150544	0.0721395	0.13753	0.132289	0.400232	0.223861	0.386583	0	0.222006	0.113814	0.329636	0.165586	0.0433131	0.24958	0.136384	0.215919	0.122478	0.296951	3	0	17
ENSG00000267942	AC090673.2	Uncharacterized protein [Source:UniProtKB/TrEMBL;Acc:M0R2U4]	204	0.0247554	0.0162939	0	0	0	0	0	0	0.0424286	0.0619653	0.017204	0.0172435	0.0450072	0.0179814	0.0119302	0	0.0156656	0.0333467	0	0.0381595	0.0133747	0	0	0	0	0.0607025	0.0356374	0.0327062	0	0	0	0.0332307	0.085202	0	0	0	0.0182593	0	0	0	0.0178272	0.03858	0	1	1	0
ENSG00000268960	AC091150.1	HCG1818186; Uncharacterized protein [Source:UniProtKB/TrEMBL;Acc:M0R0Z1]	537	0.0247734	0	0	0	0	0	0	0	0	0	0	0.0172641	0	0	0	0	0	0	0	0	0	0	0	0	0	0	0	0	0	0	0	0	0	0	0	0	0	0	0	0	0	0	0	1	0	0
ENSG00000217455	AC091801.1	LOC392621; Uncharacterized protein [Source:UniProtKB/TrEMBL;Acc:A4D1Z2]	1725	0	0	0.218474	0.0298307	0	0	0	0	0.0424931	0	0	0.0690564	0.162827	0.0539443	0.0239841	0.191878	0.364791	0	0.0330183	0	0	0	0	0	0	0	0	0.0350621	0	0	0	0	0	0	0	0	0	0	0.0195309	0	0	0	0	0	0	6
ENSG00000268126	AC091948.1	Uncharacterized protein [Source:UniProtKB/TrEMBL;Acc:M0QYF8]	123	0	0	0.0364124	0	0	0	0	0	0	0	0	0.0172641	0	0	0	0	0	0	0	0	0	0	0	0	0.00887899	0	0	0.0701243	0	0	0	0	0	0	0	0	0	0	0	0	0	0	0	0	0	1
ENSG00000269049	AC092291.2		213	0	0	0.182062	0	0	0.068065	0	0	0	0	0	0	0	0	0	0	0	0	0	0	0	0	0	0	0	0	0	0	0	0	0	0	0	0	0	0	0	0	0	0	0	0	0	0	0	5
ENSG00000269422	AC092384.1		48	0	0	0	0	0	0	0	0	0	0	0	0	0	0	0	0	0	0	0	0	0	0	0	0	0	0	0	0	0	0	0	0	0	0	0	0	0	0	0	0	0	0	0	0	0	0
ENSG00000222000	AC092675.3	Uncharacterized protein [Source:UniProtKB/TrEMBL;Acc:B8ZZY5]	1164	0	0	0	0	0	0	0	0	0	0	0	0	0	0	0	0	0	0	0	0	0	0.0208086	0	0	0	0	0	0	0	0	0	0	0	0	0.0298191	0	0	0	0	0	0	0	0	0	0	0
ENSG00000232056	AC092687.4	Uncharacterized protein [Source:UniProtKB/TrEMBL;Acc:H7BZA4]	389	0.0247698	0	0.108976	0	0.0319353	0	0	0	0.0424802	0	0	0	0.0229581	0	0.0119797	0	0.0158215	0	0	0	0	0	0	0	0	0	0	0	0	0	0	0	0	0	0	0	0.0187795	0	0	0	0	0	0	1	0	3
ENSG00000269795	AC092782.1	Uncharacterized protein [Source:UniProtKB/TrEMBL;Acc:M0R1Z1]	63	0	0	0.14565	0	0	0	0	0	0	0	0	0	0	0	0	0	0	0	0	0	0	0	0	0	0	0	0	0	0	0	0	0	0	0	0	0	0	0	0	0	0	0	0	0	0	4
ENSG00000203691	AC092811.1		1637	0	0	0.448107	0.0587515	0.0316047	0	0	0	0.0206535	0	0	0	0	0	0	0	0.0146127	0	0	0	0	0	0	0	0	0	0	0	0.0379774	0	0.0565841	0.0355552	0	0.107288	0	0.164818	0	0	0	0	0	0	0	0	0	13
ENSG00000267819	AC092850.1	Protein LOC100996701 [Source:UniProtKB/TrEMBL;Acc:M0QZH5]	2697	0	0	0.364124	0.089492	0.0639208	0	0.0322968	0	0.0424931	0	0	0.120849	0	0	0	0	0	0	0	0	0	0	0	0	0	0	0	0	0	0	0	0	0	0.0357627	0	0	0.0189095	0	0	0	0	0	0	0	0	10
ENSG00000203443	AC092964.1	Uncharacterized protein [Source:UniProtKB/TrEMBL;Acc:H7BZB2]	198	0.346814	0.113215	1.21025	0.0871928	0.190773	0.258532	0.289185	0.109376	0.0622054	0.061465	0.137632	0.0510569	0.0861643	0.143852	0.104347	0.0550417	0.139469	0.0971956	0.00870048	0.0608556	0.0404798	0.14566	0	0	0.218505	1.33508	0.978392	1.50539	0.512494	2.21835	0.592929	1.7175	4.08457	0.956334	0.407224	0.412045	0.452012	0.176129	0.357382	0.395483	0.252589	0.226298	0.221191	14	7	35
ENSG00000267979	AC092964.2	Uncharacterized protein [Source:UniProtKB/TrEMBL;Acc:M0QY75]	249	0	0	0	0	0	0.068065	0	0	0	0	0	0	0	0	0	0	0	0	0	0	0	0	0	0	0	0	0	0.175311	0.0379774	0.053126	0	0.0355552	0.087662	0.0357627	0	0	0	0	0	0	0	0	0	0	0	0
ENSG00000269175	AC093157.1	Uncharacterized protein [Source:UniProtKB/TrEMBL;Acc:M0QYT2]	1893	0.173277	0.142868	1.40911	0.351137	0.12431	0	0.156757	0.191409	0.101443	0.153463	0.034408	0.187663	0.134877	0.0179814	0.169169	0.0636822	0.148077	0.240226	0	0.243665	0.0634814	0.270512	0	0.251355	0.0693925	1.30445	1.22798	1.41894	1.20489	1.03941	0.163184	1.11568	1.87303	0.228684	0.00239932	1.19493	0.181887	0.247972	0.226325	0.481242	0.160346	0.24713	0.186146	7	9	44
ENSG00000268791	AC093323.1	Uncharacterized protein [Source:UniProtKB/TrEMBL;Acc:M0QXP9]	408	0	0	0.0364124	0	0	0	0	0	0	0	0	0.0345282	0.023261	0	0.0239841	0.0112869	0	0.0335975	0	0	0	0.0208086	0	0	0.0443949	0	0.0362551	0	0	0	0	0.0711103	0	0	0	0	0	0	0.0195309	0.0172125	0	0.041618	0	0	0	1
ENSG00000269559	AC093677.1	Uncharacterized protein [Source:UniProtKB/TrEMBL;Acc:M0QXG7]	759	0.198184	0.049107	0.145388	0.0298245	0.191737	0.067588	0	0.0273441	0.0849734	0.0309826	0.034408	0.01726	0.0229581	0	0.119908	0.0225738	0	0	0.0824224	0.0258154	0.0553706	0.166469	0.108672	0.0628388	0.07986	0.0606093	0.144897	0	0.109135	0	0	0.0293795	0.0568615	0	0.0496224	0	0.0184557	0	0	0	0.0179614	0.0409678	0.0194085	8	3	4
ENSG00000220256	AC093802.1	Uncharacterized protein [Source:UniProtKB/TrEMBL;Acc:B5MD18]	3238	0.0247698	0	0.218213	0.0596551	0	0	0.0322809	0	0.0424802	0	0.017204	0.01726	0	0.0179814	0.0119797	0.0225738	0	0	0.0328949	0	0.0137688	0	0	0	0	0.0303513	0	0.034591	0	0	0.0564402	0.0706454	0.08717	0	0.0889107	0	0.0565984	0	0.019415	0.0344251	0.0903221	0.0410104	0.0611618	1	0	6
ENSG00000267988	AC096582.1	Uncharacterized protein [Source:UniProtKB/TrEMBL;Acc:M0QY87]	498	0	0	0.109237	0	0	0	0	0	0	0	0	0	0	0	0	0	0	0	0	0	0	0	0	0	0	0	0	0	0	0	0	0	0	0	0	0	0	0	0	0	0	0	0	0	0	3
ENSG00000224867	AC096644.1	Uncharacterized protein [Source:UniProtKB/TrEMBL;Acc:H7C289]	153	0	0.0163744	0.182062	0.089492	0	0.068065	0	0	0	0	0	0	0	0	0	0.0112869	0	0	0	0	0	0.0208086	0	0.0628388	0.00887899	0	0	0.0701243	0	0	0	0.142221	0	0	0	0	0	0	0	0	0	0	0	0	1	5
ENSG00000269690	AC096677.1	Uncharacterized protein ENSP00000471857 [Source:UniProtKB/Swiss-Prot;Acc:M0R1G4]	726	0.297213	0.257258	0.0779817	0.0818689	0.0924702	0.455613	0.0595984	0.0820323	0.143588	0.184245	0.17204	0.101134	0.20815	0.12587	0.323888	0.0856988	0.14757	0.323814	0.188135	0.167419	0.0789295	0.104043	0.0362242	0.125678	0.234201	4.52206	2.31798	2.76066	1.19326	3.94708	0.845556	4.84509	1.30232	2.06448	1.3627	1.35975	2.70062	2.89686	3.46437	9.34611	3.46914	1.81952	1.98019	12	16	8
ENSG00000228919	AC097381.1		1295	0	0.0162939	0.107929	0.0596305	0.0637955	0	0	0	0.0424286	0	0.017204	0	0	0	0.0239222	0	0.0315261	0.0333467	0	0.0251713	0.0133747	0	0	0	0.0352616	0	0	0	0.149526	0	0	0	0	0	0.146362	0	0	0	0	0	0	0.017771	0.0186956	0	1	3
ENSG00000269074	AC099344.1		36	0	0	0.0364124	0	0	0	0.0322968	0	0.0212466	0	0	0	0	0	0	0	0	0.0167987	0	0	0	0	0	0	0	0	0	0	0	0	0	0	0	0	0	0	0	0	0	0	0	0	0.0410162	0	0	1
ENSG00000217825	AC099552.4	Uncharacterized protein [Source:UniProtKB/TrEMBL;Acc:B5MCS7]	744	0	0	0.108976	0	0	0	0	0	0	0	0	0	0	0	0	0	0	0	0	0	0	0	0	0	0.00882813	0	0.0361315	0	0	0	0	0	0	0	0.148549	0	0.0187795	0	0	0	0	0	0	0	0	3
ENSG00000226364	AC102948.2	Uncharacterized protein [Source:UniProtKB/TrEMBL;Acc:I3L2H3]	682	0	0	0.109237	0	0	0	0	0	0	0	0.017204	0	0	0	0	0	0	0	0	0	0	0	0	0	0	0	0	0	0	0	0	0	0	0	0.0298191	0	0	0	0	0	0	0	0	0	0	3
ENSG00000229387	AC103801.2		510	0.123828	0.0486779	0.166557	0.0889692	0.159348	0.0332284	0.0964315	0.0273441	0.0633012	0	0.034408	0.034339	0.111839	0.0539443	0.0831019	0.0222953	0	0.368341	0.261326	0.140411	0.0542398	0.0624259	0.326017	0.0628388	0.0325273	0	0.0348961	0.0648409	0.0284125	0	0	0.0247306	0.314927	0.0316893	0.0739747	0.082409	0.0171553	0.028866	0.0344766	0.103174	0.0897644	0.0765099	0.138832	5	3	5
ENSG00000268626	AC103809.2	Uncharacterized protein; cDNA FLJ33592 fis, clone BRAMY2012691 [Source:UniProtKB/TrEMBL;Acc:Q8N2A4]	405	0	0	0	0.0298307	0	0	0	0	0	0	0	0	0	0	0	0	0	0	0	0	0	0	0	0	0	0	0	0	0	0	0	0	0	0	0	0	0	0	0	0	0	0	0	0	0	0
ENSG00000269558	AC104057.1	Protein LOC100996407 [Source:UniProtKB/TrEMBL;Acc:M0QY22]	906	0.0247734	0.0163744	0.109237	0.0298307	0	0	0	0	0.276205	0	0	0.0345282	0	0	0.011992	0	0	0.0335975	0	0.0129882	0	0	0	0.0628388	0	0	0	0	0	0	0	0	0	0	0	0	0	0	0	0	0	0	0	1	1	3
ENSG00000214919	AC104472.1	CDNA FLJ26134 fis, clone TMS03713; Uncharacterized protein [Source:UniProtKB/TrEMBL;Acc:Q6ZPB2]	1583	0.123864	0.0327326	0.764399	0.178978	0.0319353	0	0.161468	0	0.191206	0.0929479	0.051612	0.0345241	0.0927411	0.0539443	0.107916	0.0338607	0.0951239	0.0167486	0.0328949	0.0128272	0.0415033	0.0416173	0.0362242	0	0.0265861	0	0	0.034591	0	0.104523	0	0.0706454	0	0	0	0	0.0755079	0.0440847	0.156131	0.0860627	0	0.0202014	0.0406537	5	2	21
ENSG00000267314	AC104532.2	Uncharacterized protein [Source:UniProtKB/TrEMBL;Acc:K7ERU9]	580	1.2628	1.24035	8.7443	51.6039	6.96205	4.13715	4.87268	4.97662	7.53888	8.8296	12.731	0.879079	0.77776	3.34455	7.76543	4.85212	5.71581	9.21042	7.18571	8.56611	18.8827	1.62307	2.39079	1.00542	0.787902	0.559704	0.195293	0.528036	5.65995	0.902099	0.341572	0.512502	1.84656	2.44009	6.05047	0.370841	0.522768	0.570667	1.03677	0.893833	0.576006	1.04819	1.87191	51	76	243
ENSG00000268083	AC104534.3	Delta(3,5)-Delta(2,4)-dienoyl-CoA isomerase, mitochondrial [Source:UniProtKB/TrEMBL;Acc:M0QXS7]	963	67.9196	67.1747	41.4439	27.0534	40.5129	37.7575	40.2079	45.8013	38.4442	36.4854	38.0209	39.8075	45.9339	51.4629	38.6861	38.5489	50.6547	65.2957	41.9946	36.685	43.2565	37.9549	34.0869	40.7195	23.4356	31.1056	30.5374	42.4206	36.738	40.5537	37.1106	43.7528	63.164	44.7484	38.5638	35.5183	30.9123	33.6437	33.0059	43.7051	34.2351	31.3377	35.8611	2742	4112	1306
ENSG00000234949	AC104667.3		1656	0.14863	0.196444	1.31006	0.298288	0.830895	0	0.22603	0.546882	0.148687	0.0619653	0.17204	0.172629	0.41779	0.485499	0.179843	0.29346	0.570861	0.92378	0.610468	0.363186	0.221581	0.894771	0.144897	0.251355	0.133032	0	0	0	0.140022	0.0178016	0	0	0	0.028221	0.0177113	0	0.0120436	0	0.128753	0.0151871	0.0166569	0.0181345	0.0251862	6	12	36
ENSG00000233502	AC104794.4		312	0	0	0.0728248	0	0	0	0	0	0	0	0	0.0172641	0	0.0179814	0	0	0	0	0	0	0.0138673	0	0	0	0	0	0	0	0	0	0	0	0	0	0	0	0	0	0	0	0	0	0	0	0	2
ENSG00000226321	AC104809.3	Putative ciliary rootlet coiled-coil protein-like 3 protein [Source:UniProtKB/Swiss-Prot;Acc:H7BZ55]	5288	0	0.0163583	0.618749	2.56543	0	0	0.0968745	0.0273441	0.10622	0	0	0.155373	0.0694801	0.0179814	0.107916	0.0112869	0.0951239	0.0167486	0.0328949	0.376497	0.0969725	0.0416173	0.144897	0	0.00882813	0.030258	0	0.0695527	0	0	0.027991	0	0.0568615	0.104973	0.0198033	0	0.0751841	0.0587424	0.0746973	0.137599	0.144482	0.103395	0.0399166	0	1	17
ENSG00000268485	AC104841.2	HCG1777198, isoform CRA_a; PRO2900; Uncharacterized protein [Source:UniProtKB/TrEMBL;Acc:Q9P1C0]	1532	0.371594	0.225722	2.4206	1.12764	1.02037	1.11181	1.708	0.875011	0.187338	0.0916473	0.051612	1.03397	0.868577	1.29466	0.590395	0.222117	0.435905	0.394239	0.129316	0.432329	0.233654	1.81035	0.289793	4.2102	1.90394	0.239826	0.217283	0.311405	0.962132	0.745211	0.362478	0.705206	2.18498	2.07697	0	1.07132	0.216293	0.0864947	0.186798	0.20331	0.0340191	0.122276	0	15	14	71
ENSG00000203392	AC105020.1	Uncharacterized protein; cDNA FLJ12988 fis, clone NT2RP3000080 [Source:UniProtKB/TrEMBL;Acc:Q9H960]	2422	0.346817	0.327305	0.502675	0.238399	0.415321	0.664424	0.258185	0.0546882	0.148539	0.0928979	0	0.155293	0.0915684	0.0719258	0.17949	0.090156	0.189897	0.402679	0.0484259	0.440772	0.0412335	0.14566	0.833156	0.125678	0.220608	0.303326	0.398435	0.208759	0.55959	0.310556	0.055838	0.556066	1.77881	0.174008	0.188156	0.0412045	0.206967	0.132149	0.188341	0.257986	0.0358734	0.0813281	0.0794706	14	20	14
ENSG00000230493	AC106017.1	Uncharacterized protein [Source:UniProtKB/TrEMBL;Acc:F6X152]	552	0.0990938	0.0816036	0.569971	0.20836	0.159624	0.038475	0.0966059	0.109376	0.148429	0	0.017204	0.241553	0.371043	0.0539443	0	0.0110083	0	0.251302	0	0.0772409	0.12466	0.0624259	0	0.188516	0.237304	0	0	0.0346606	0	0	0	0.0127122	0.0540899	0	0.0217617	0.082409	0.0176143	0	0	0.03402	0	0	0	4	5	16
ENSG00000228368	AC106873.4	Uncharacterized protein [Source:UniProtKB/TrEMBL;Acc:F2Z2A6]	459	0	0	0.436949	0.0298307	0	0	0	0.0273441	0	0	0	0.0172641	0	0	0	0.0112869	0	0	0	0	0	0	0	0.188516	0.00887899	0	0	0	0	0	0	0	0	0.0693866	0	0	0	0	0	0	0	0	0	0	0	12
ENSG00000222001	AC106876.2	Uncharacterized protein [Source:UniProtKB/TrEMBL;Acc:B9A007]	813	0	0	0.0728248	0.0298307	0	0	0.0645936	0	0	0	0	0.0172641	0	0	0.011992	0	0	0	0	0	0	0	0	0	0	0	0	0	0	0	0	0	0	0	0	0	0	0	0	0	0.0180743	0	0	0	0	2
ENSG00000232013	AC107021.1	HCG1786590; PRO2533; Uncharacterized protein [Source:UniProtKB/TrEMBL;Acc:Q9P1D0]	1799	0.0247734	0	0.364124	0.119323	0	0.13613	0	0	0.0212466	0	0	0.0172641	0	0	0	0	0	0	0	0	0	0.104043	0	0.125678	0.204217	0	0	0	0	0	0	0	0	0	0	0	0	0	0	0	0	0	0	1	0	10
ENSG00000269000	AC108868.1		45	0	0	0.108714	0	0	0	0	0	0	0	0	0	0	0	0	0	0	0	0	0	0	0	0	0	0	0	0	0	0	0	0	0	0	0	0	0	0	0	0	0	0	0	0	0	0	3
ENSG00000234295	AC109135.1		3720	10.3305	8.43275	1.92907	25.8632	6.80749	5.17151	3.5203	3.03519	4.29177	2.66451	1.92685	2.38243	2.9765	1.56439	12.6875	1.51245	2.03003	5.32505	3.49957	9.87055	2.31554	0.520216	2.17345	2.38787	0.869988	0.0200012	0.0358844	0	2.10145	0.199429	0.151869	1.74691	4.87451	0.477316	4.34455	0	0.417497	0.0676048	0.198591	0.229734	0.0831796	0.20154	0.142681	417	515	53
ENSG00000268537	AC109583.1	Uncharacterized protein [Source:UniProtKB/TrEMBL;Acc:M0R2G9]	69	0	0	0	0.0298307	0	0	0	0	0.0212466	0	0	0	0	0	0	0	0	0	0	0	0	0	0	0	0	0	0	0	0	0	0	0	0	0	0	0	0	0	0	0	0	0	0	0	0	0
ENSG00000233438	AC109829.1	Uncharacterized protein [Source:UniProtKB/TrEMBL;Acc:C9JG08]	825	0	0	0.218474	0	0	0.068065	0	0	0	0	0	0	0	0	0	0	0	0	0	0	0	0.0208086	0	0	0	0	0	0	0	0	0	0	0	0.0357627	0	0	0	0	0	0	0	0	0	0	0	6
ENSG00000268656	AC110084.1		63	0	0	0.0364124	0	0	0.068065	0.0322968	0	0	0	0.017204	0	0	0.0359629	0	0	0	0	0	0.0389646	0	0	0	0.0628388	0	0	0	0	0	0	0	0	0.175324	0	0	0	0	0	0	0	0	0	0	0	0	1
ENSG00000268788	AC110615.1	Uncharacterized protein [Source:UniProtKB/TrEMBL;Acc:M0R2X6]	282	0	0	0.473361	0.178984	0.479406	0.27226	0.193781	0.0546882	0	0	0	0.0172641	0	0	0	0.0112869	0	0	0	0	0	0.0208086	0.144897	0.377033	0.0887899	0	0.0725101	0.0348614	0.0673136	0.20949	0.0562697	0.0241337	0.202369	0.0672478	0	0	0	0	0	0	0	0	0	0	0	13
ENSG00000218416	AC110619.2	Uncharacterized protein [Source:UniProtKB/TrEMBL;Acc:B5MC12]	2347	0.247713	0.392888	0.653853	2.23726	19.8153	22.3224	2.51905	2.35159	0.0849088	0.216878	1.10106	0.138088	0.137748	0.395592	2.27841	0.699789	1.06242	0.806038	0.0322782	6.36325	0.318356	1.99763	7.17238	3.39329	0.83432	0	0	0.0937264	0.764891	0.0725372	0	0	0.108037	0.029581	0	0	0.103741	0.024646	0	0	0	0.0551191	0	10	24	18
ENSG00000269302	AC110771.1	Uncharacterized protein [Source:UniProtKB/TrEMBL;Acc:M0R182]	714	0	0.0489301	0.178922	0.0297566	0	0	0	0.0546882	0.169818	0.0309826	0	0.0690069	0.0428863	0.0359629	0.0118436	0.0338607	0.0946951	0.0329955	0.015029	0	0.0265523	0.0208086	0	0	0.0704216	0.060516	0.0710276	0.0292072	0.0615926	0	0	0.0185549	0.108803	0	0	0	0.0167015	0	0.22636	0	0.107726	0	0.0351919	0	3	5
ENSG00000176349	AC110781.3	Protein LOC100128374 [Source:UniProtKB/TrEMBL;Acc:E9PF64]	4764	0	0	0.0728248	0.0298307	0	0.068065	0	0	0	0	0	0.0690564	0	0.0179814	0	0	0	0	0	0	0	0	0	0	0	0	0	0	0	0.053126	0	0	0	0	0	0	0	0	0	0	0.0180743	0	0	0	0	2
ENSG00000269506	AC110792.1	HCG2027126; Uncharacterized protein [Source:UniProtKB/TrEMBL;Acc:M0R1I9]	165	0	0	0.109237	0	0.0319604	0.27226	0.0968904	0	0	0	0	0	0	0	0	0	0	0	0	0	0	0	0	0	0.0443949	0	0	0.0350621	0.0379774	0.106252	0.0282921	0.0711103	0.262986	0.0357627	0	0	0	0	0	0	0	0	0	0	0	3
ENSG00000229615	AC111200.1		71	0.0247662	0	0.217951	0	0	0	0.0322651	0	0	0.0309826	0.017204	0	0	0	0	0.0112869	0	0	0	0	0.0136702	0	0	0	0	0	0.072263	0	0.0370239	0	0	0	0	0	0	0	0	0	0	0	0	0	0	1	0	6
ENSG00000268800	AC112205.1	Uncharacterized protein [Source:UniProtKB/TrEMBL;Acc:M0R1V1]	99	0.0743203	0	0.0475706	0	0	0	0	0.0546882	0	0	0	0	0	0	0	0	0.0304732	0.032239	0	0	0.0274434	0.0208086	0	0.377033	0.0839316	0.0301648	0.0362551	0.0348614	0	0.156364	0	0	0	0	0.0108809	0.164818	0	0	0	0	0.0179474	0	0	3	0	2
ENSG00000269360	AC112693.2		1983	0	0.0652883	0.287898	0.0297504	0.0316346	0.197994	0	0.0273441	0.0423254	0	0.017204	0	0	0	0.0358153	0	0.0153537	0.0329454	0	0	0	0	0	0	0.0259758	0	0	0.0638985	0.027459	0.135398	0	0.0238008	0.226281	0.0671002	0.013243	0	0.0168952	0	0	0	0	0	0	0	4	8
ENSG00000224132	AC112715.2	Uncharacterized protein [Source:UniProtKB/TrEMBL;Acc:H7C1P4]	350	0	0	0.0728248	0	0.0639208	0	0	0	0	0	0	0.0172641	0.023261	0	0.0359761	0	0	0	0	0	0	0	0	0	0.00887899	0	0	0	0	0	0	0	0	0	0	0	0	0	0	0	0	0	0	0	0	2
ENSG00000222022	AC112721.1	Uncharacterized protein [Source:UniProtKB/TrEMBL;Acc:B8ZZ63]	588	0	0	0	0	0	0	0	0	0	0	0	0.0345117	0	0	0	0	0	0	0	0.0123441	0.0134732	0.0416173	0	0	0.452625	0	0	0.0331774	0	0.0462111	0	0.0336956	0.085694	0	0	0	0	0	0	0	0	0	0.0190581	0	0	0
ENSG00000268950	AC114494.1	HCG1787699; Uncharacterized protein [Source:UniProtKB/TrEMBL;Acc:M0R3D0]	423	0	0	0.509773	0.0596613	0	0	0	0	0	0	0	0	0	0	0	0	0	0	0	0	0	0.0624259	0	0	0.0443949	0	0	0	0	0	0	0	0	0.0715254	0	0	0	0	0	0	0	0	0	0	0	14
ENSG00000212768	AC114546.1	HCG37415; PRO1914; Uncharacterized protein [Source:UniProtKB/TrEMBL;Acc:Q9UHS9]	1717	0.0247734	0	0.975352	0.923158	0.830348	1.39386	3.26098	1.31252	0	0	0	0	0	0	0	0.0103119	0	0	0	0	0	0.332938	0.579586	1.88516	0.781728	0.0258756	0.0725101	0.0302438	0	0.0870462	0.133914	0	0.561417	0.183437	0	0.288432	0	0	0	0	0	0	0	1	0	28
ENSG00000237524	AC114783.1	Protein LOC339760 [Source:UniProtKB/TrEMBL;Acc:H3BM57]	1005	0	0	0.0364124	0.119323	0	0	0	0	0	0	0	0.0172641	0	0	0	0	0	0	0	0	0	0	0	0	0	0	0	0	0	0	0	0	0	0	0	0	0	0	0	0	0	0	0	0	0	1
ENSG00000204620	AC115618.1	Uncharacterized protein; cDNA FLJ26048 fis, clone PRS02384 [Source:UniProtKB/TrEMBL;Acc:Q6ZPC8]	1794	0.14846	0.129386	0.458811	0.207141	0.477619	0.431902	0.256728	0.300785	0.168438	0.0616651	0.051612	0.120211	0.0977556	0.0719258	0.153159	0.0555988	0.0596212	0.230637	0.038971	0.0808018	0.188779	0.395364	0.217345	0.251355	0.221023	0.211433	0.247608	0.150647	0.232455	0.215744	0.245704	0.127268	0.518626	0.325306	0.0474199	0.247227	0.0277554	0.0265633	0.0554454	0.119374	0.159499	0.0731967	0.137831	6	8	14
ENSG00000269402	AC116407.2	Uncharacterized protein [Source:UniProtKB/TrEMBL;Acc:A0PK07]	507	0.0247698	0.0163583	0.363862	0.0596551	0	0	0	0.0273441	0.0212337	0	0	0.0345241	0.0229581	0.0179814	0.0119797	0	0	0	0.0163858	0.0517918	0.0137688	0.0208086	0	0	0	0.030258	0	0.0344906	0	0	0	0	0.144524	0	0	0	0	0	0.0161046	0.0171113	0	0	0	1	1	10
ENSG00000268175	AC117395.1	LOC646903 protein; Uncharacterized protein [Source:UniProtKB/TrEMBL;Acc:Q96EG4]	1470	0.644099	0.736798	1.52854	0.566764	0.255608	0.202764	0.064546	0.273441	0.467386	0.340809	0.240856	0.569703	0.836488	0.0539443	1.48698	0.0902953	0.110906	0.201434	0.0986848	0.428127	0.332519	0.998814	0.43469	0.754065	0.550345	0.423985	0.543455	1.04945	0.411093	0.245375	0.0545802	0.43927	0.0460868	0.228423	0.380775	0	0.261105	0.0876004	0.161857	0.1539	0.216109	0.185032	0.155606	26	45	42
ENSG00000212999	AC117834.1		2149	0	0	2.51245	1.04407	0.511366	0.884845	0.90431	0.300785	0	0.0309826	0	0.0172641	0.023261	0	0	0.0112869	0	0	0	0	0	1.01962	0	1.50813	0.577134	0	0.0362551	0.0339579	0	0.03655	0.0831468	0.0794025	0.367902	0.262574	0	0	0	0	0	0	0	0	0	0	0	69
ENSG00000268313	AC119673.1		1657	0.0742987	0.162038	4.4378	2.56267	2.26797	7.51094	9.17049	1.3672	0.146869	0.247261	0.189244	0.171753	0.270513	0.0719258	0.235529	0.0886239	0.249791	0.247605	0	0.0728334	0.206545	3.05887	0.543362	6.1582	1.63661	0.177445	0.398064	0.4129	0.350771	0.179912	0.132736	0.493887	2.77706	1.07217	0	0.494454	0.134306	0.144211	0	0.0809991	0.0869021	0.0774612	0.0430012	3	10	124
ENSG00000213002	AC120194.1		991	0	0	4.01652	5.04047	5.40095	13.3496	4.74706	1.83205	0	0	0	0.0169765	0	0	0	0	0	0.0154403	0	0	0	3.43342	1.59386	7.72917	2.49014	0.236563	0.21753	0.238709	0.849843	0.00528894	0.328971	0.364039	0.686851	1.82365	0	0.164818	0	0	0	0	0.0138227	0.0179558	0	0	0	111
ENSG00000267873	AC121757.1	Uncharacterized protein [Source:UniProtKB/TrEMBL;Acc:M0R170]	75	0	0.0163744	0	0.0298307	0	0	0.0322968	0	0	0	0	0	0	0	0	0	0	0	0	0	0	0	0	0	0	0	0	0	0	0	0	0	0	0	0	0	0	0	0.0195309	0	0	0	0	0	1	0
ENSG00000251695	AC124890.1	HCG1774533, isoform CRA_a; PRO2268; Uncharacterized protein [Source:UniProtKB/TrEMBL;Acc:Q9P175]	1619	0.42112	0.277028	0.560096	0.176888	0.0629199	0	0	0.0820323	0.126042	0.0924977	0.051612	0.171961	0.10878	0.0539443	0.0806669	0.055181	0.155486	0.0805359	0.0254478	0.138485	0.0401585	0.14566	0.289793	0	0.0508149	0.0300715	0.180287	0.136178	0.059179	0.0347754	0	0.0858141	0	0	0	0.370841	0.0358073	0.0877386	0.00867251	0.154609	0.0897858	0	0.0564129	17	17	17
ENSG00000268367	AC126614.1	HCG1818482; Uncharacterized protein [Source:UniProtKB/TrEMBL;Acc:M0R0F5]	339	0	0	0.363862	0.0298245	0	0	0	0	0	0	0	0.01726	0	0	0	0	0	0	0	0.0128272	0	0	0	0.0628388	0	0	0.0361315	0.034591	0.075478	0.104523	0	0	0.08717	0	0	0	0.0187795	0	0	0	0.0180249	0	0	0	0	10
ENSG00000175911	AC127496.1	Uncharacterized protein [Source:UniProtKB/TrEMBL;Acc:Q9HBN7]	1798	0.420958	0.31026	0.277433	0.0295035	0.094553	0.0427861	0.0960501	0.0820323	0.148042	0.185896	0.154836	0.189686	0.216553	0.773202	0.227193	0.0564346	0.0930969	0.266121	0.158554	0.6149	0.272124	0.0208086	0	0	0.0594573	0.0604228	0.102217	0.185099	0.0377251	0.0632347	0.0201935	0.207114	0.0583218	0.0915504	0.181171	0	0.464874	0.203366	0.179236	0.326735	0.25023	0.279805	0.306706	17	19	8
ENSG00000214999	AC129492.6		1804	0.173274	0.0812445	0.135446	0.0594206	0	0.185593	0	0	0.0207432	0	0	0.690403	0.499927	0	0.359279	0.0677215	0.0302007	0.233226	0	0.0196968	0.245769	0	0.217345	0	0.00689542	0	0	0	0	0	0	0	0.0684735	0	0.0383174	0	0	0	0.0345422	0.0172125	0	0	0.0268787	7	5	4
ENSG00000216921	AC131097.4	Protein LOC285095 [Source:UniProtKB/TrEMBL;Acc:B5MC26]	674	0.0247734	0	0	0.0298307	0	0	0.0322968	0.0273441	0	0	0	0	0	0	0.0479681	0	0	0.0167987	0	0	0	0	0.0362242	0	0	0	0	0	0	0	0	0	0	0	0	0	0	0.0146578	0.0552823	0	0	0	0	1	0	0
ENSG00000268242	AC131935.1		198	0	0	0	0	0.0319604	0	0	0	0	0	0	0.0172641	0.023261	0	0	0	0	0	0	0	0	0	0	0	0	0	0.0362551	0	0	0	0	0	0	0	0	0	0	0	0	0	0	0	0	0	0	0
ENSG00000183562	AC131971.1	HCG1782999; PRO0943; Uncharacterized protein [Source:UniProtKB/TrEMBL;Acc:Q9P1L5]	1471	0	0	0.180231	0.0297874	0.159627	0.541181	0.322857	0	0.0424028	0	0	0	0.0211402	0	0	0	0	0	0	0	0	0.124852	0	0	0.132829	0	0	0.0317638	0.148572	0.0410249	0	0.067856	0.17188	0	0	0	0	0.0143907	0	0	0	0.0165558	0	0	0	5
ENSG00000247270	AC132186.1	CDNA FLJ27243 fis, clone SYN08134; Uncharacterized protein [Source:UniProtKB/TrEMBL;Acc:Q6ZNS3]	2973	1.1891	0.538884	0.735844	0.385475	0.446356	0.528884	0.159935	0.109376	0.317113	0.340309	0.120428	0.223681	0.131474	0.0719258	0.260194	0.190485	0.37722	0.500164	0.14028	0.657669	0.317431	0.0624259	0.217345	0.125678	0.0496003	0.910165	0.434072	0.591885	0.358678	0.989536	0.394309	1.14676	2.2417	0.383428	0.31558	0.412045	0.338035	0.352468	0.571759	1.44545	0.469283	0.848138	0.691427	48	33	22
ENSG00000268403	AC132192.1	LOC644656 protein; Uncharacterized protein [Source:UniProtKB/TrEMBL;Acc:Q9BT31]	264	0.445565	0.488297	0.6028	0.0567757	0.348194	0.893871	0.126195	0.273441	0.507157	0.278344	0.154836	0.292362	0.173687	0.341647	0.570861	0.337215	0.26265	0.36121	0.558294	0.292335	0.308466	0.249704	0.289793	0.377033	0.4978	0.211526	0.386575	0.61853	0.707121	1.24819	0.295394	0.821302	0.26184	1.35595	0.656303	0.412045	0.172983	0.362712	0.32651	0.257175	0.645147	0.230748	0.551476	18	30	19
ENSG00000184566	AC132216.1	HCG1785179; PRO1787; Uncharacterized protein [Source:UniProtKB/TrEMBL;Acc:Q9P1G6]	1150	0	0	0.0728248	0.0298307	0	0	0	0	0	0	0	0.0172641	0	0	0	0	0	0	0	0	0	0	0	0	0	0	0	0	0	0	0.0565841	0	0	0.0715254	0	0	0.0189095	0	0	0	0	0.020809	0	0	0	2
ENSG00000268852	AC132872.2	CDNA FLJ27256 fis, clone SYN09689; Uncharacterized protein [Source:UniProtKB/TrEMBL;Acc:Q6ZNS0]	1950	0.148605	0.194722	0.322158	0.325346	0.350246	0.49834	0.417993	0.60157	0.0193383	0.061365	0	0.275322	0.362345	0.233759	0.943009	0.06605	0.265495	0.56658	0.0725339	0.0851776	0.150681	0.104043	0	0.188516	0.535414	3.6401	9.31631	3.14867	1.0395	7.17469	1.15508	2.82079	3.09776	0.380339	0.829882	0.494454	0.275219	0.277884	0.433815	1.04774	0.468042	0.284313	0.677434	6	12	11
ENSG00000268863	AC135048.1	Uncharacterized protein [Source:UniProtKB/TrEMBL;Acc:Q6PJ53]	726	0.0247734	0	0.0776695	0	0.0634761	0	0.0315856	0.0273441	0	0	0	0.0686969	0	0	0.0102263	0.0218774	0.0143008	0	0.0293606	0	0	0	0	0	0.0116851	0	0	0	0.0336568	0	0	0	0	0.0693866	0.02035	0.206023	0	0	0.0748132	0	0	0	0.0402791	1	0	3
ENSG00000198150	AC135178.1	HCG1985372; Uncharacterized protein; cDNA FLJ37541 fis, clone BRCAN2026340 [Source:UniProtKB/TrEMBL;Acc:Q8N1U9]	1808	0.619206	0.619903	0.418279	1.21988	0.988714	2.24083	0.482032	0.355473	0.868717	0.804898	0.25806	0.585896	0.935427	0.179814	0.91835	0.133632	0.200728	0.665728	0.431797	0.872927	0.397658	0.499407	1.66631	1.06826	0.373055	0.575462	0.285593	1.0336	0.914082	0.874444	0.417157	1.1179	0.903207	1.25332	0.364146	0.535659	0.255842	0.291879	0.245756	0.824886	0.413105	0.372944	0.387529	25	38	14
ENSG00000268759	AC135983.2	Protein LOC100996413 [Source:UniProtKB/TrEMBL;Acc:M0R198]	5466	0	0	3.63872	1.75862	0.0952473	0	0.0959735	0.0546882	0.317757	0.0306825	0	0.0168163	0.0186484	0	0.00982365	0.0217381	0	0.0313591	0	0	0	0.0416173	0.0362242	0.0628388	0.00138809	0.0908673	0	0.103101	0.0274292	0.0431973	0.027402	0.0578293	0	0	0.00869412	0.247227	0	0.029133	0.0515083	0	0.0177497	0	0	0	0	101
ENSG00000267950	AC136297.1	Uncharacterized protein [Source:UniProtKB/TrEMBL;Acc:M0R3D8]	225	0	0	0	0	0.0639208	0	0	0	0	0	0	0	0	0	0	0	0	0	0	0	0	0	0	0	0	0	0	0	0	0	0	0	0	0	0	0	0	0	0	0	0	0	0	0	0	0
ENSG00000228259	AC136604.1	Uncharacterized protein [Source:UniProtKB/TrEMBL;Acc:H7C2C1]	928	0.0495469	0.0327487	0.0728248	0	0	0	0.0322968	0	0	0	0.034408	0.0172641	0	0	0	0	0	0	0.0165091	0	0	0	0	0	0	0	0	0	0.0379774	0	0	0	0	0	0	0	0	0	0	0	0	0	0	2	2	2
ENSG00000267824	AC137056.1	Uncharacterized protein; cDNA FLJ34659 fis, clone KIDNE2018863 [Source:UniProtKB/TrEMBL;Acc:Q8NAW3]	1958	0	0	0.546186	0.089492	0	0	0.0322968	0.0273441	0	0	0	0	0	0	0	0	0	0	0	0	0	0	0	0	0	0	0	0	0	0	0	0	0	0	0	0	0	0.0146578	0	0	0	0	0	0	0	15
ENSG00000268218	AC137932.1		3660	0.148623	0.0817914	0.399228	0.328106	0.127716	0.6102	0.193702	0.109376	0.148661	0.0929479	0.017204	0.569694	0.417184	0.143852	0.179819	0	0	0.100542	0.0489107	0.0381595	0.0272419	0.0624259	0.398466	0.125678	0.124052	0.0299783	0.108147	0.102429	0.132243	0.357211	0	0.0814981	0.139292	0.133616	0	0	0.0358736	0.0436928	0	0	0.0356476	0	0.0157471	6	5	11
ENSG00000269358	AC138393.1	Uncharacterized protein [Source:UniProtKB/TrEMBL;Acc:M0QYQ5]	135	0.0990649	0.03262	0.0343194	0	0	0.0642493	0	0	0.0423899	0.0309826	0	0.0172311	0	0.0179814	0.0478692	0.0112869	0	0.0331962	0	0.0246883	0.0130791	0	0	0	0	0.0303513	0.107777	0.0312927	0.110118	0.0392962	0.083725	0.0673912	0.0837259	0.0343557	0.0254456	0	0.0178692	0.0143451	0	0.0344251	0.0176789	0.0159482	0	4	2	1
ENSG00000269071	AC138517.1	Uncharacterized protein [Source:UniProtKB/TrEMBL;Acc:M0R324]	399	0	0	0	0	0	0	0.0322651	0.0273441	0	0	0	0	0.0226551	0	0.0119673	0	0	0	0	0	0	0	0	0	0	0	0	0	0	0	0.027847	0	0	0	0	0	0	0	0	0	0	0.0195512	0	0	0	0
ENSG00000226490	AC138647.1	Uncharacterized protein [Source:UniProtKB/TrEMBL;Acc:C9IYH1]	648	0	0	0	0.0298307	0	0	0	0	0.0212466	0	0	0.0172641	0	0.0179814	0.011992	0	0	0.0503962	0.0165091	0	0	0	0	0	0	0	0	0	0	0	0	0	0	0	0	0	0	0	0	0	0	0	0	0	0	0
ENSG00000269563	AC138655.1	CDNA: FLJ23120 fis, clone LNG07989; HCG1987724; Uncharacterized protein [Source:UniProtKB/TrEMBL;Acc:Q9H5S2]	2398	0.247706	0.130866	0.79898	0.149104	0.255483	0.132314	0.193654	0.0273441	0.318595	0.340809	0.08602	0.207136	0.393014	0.0719258	0.0478692	0.0790084	0.110712	0.587554	0	0.0506647	0.0962828	0.0208086	0	0.251355	0.0084721	0.030258	0	0.0311923	0	0.0909152	0	0.168346	0.491728	0	0.105434	0	0.0175454	0.0142928	0.0348243	0.0343238	0	0.0159056	0.016871	10	8	22
ENSG00000183889	AC138969.4	NPIP-like protein 1 [Source:UniProtKB/Swiss-Prot;Acc:Q86VD5]	7897	50.5796	48.1525	33.992	26.4527	29.7408	18.738	40.1504	38.1997	22.8252	21.7494	14.2965	33.9044	36.6232	22.0632	27.9567	18.1973	30.7427	27.6814	19.4968	36.1653	15.5493	29.0697	31.2252	23.6274	35.8682	40.1459	35.552	37.7567	33.1102	35.796	26.4589	37.7332	56.4389	22.0579	20.027	25.8764	14.0528	13.1406	14.4986	25.6085	17.1193	18.3288	14.3033	2042	2948	1058
ENSG00000267270	AC139100.2	Uncharacterized protein [Source:UniProtKB/TrEMBL;Acc:K7EME5]	4589	0.767742	0.88089	0.785974	13.7477	7.53951	3.93751	0.674784	0.820323	0.740271	0.525855	0.309672	5.59207	4.55309	1.24072	1.21638	0.3701	0.832769	1.33486	1.97715	0.581141	2.08632	0.561833	9.27338	1.44529	0.517665	0.604228	0.463286	0.0715479	0.712874	1.43621	0.523479	0.758449	1.60096	0.67542	3.82525	0.700477	1.40005	0.966331	2.54936	1.0125	2.34454	0.375409	0.631091	31	54	25
ENSG00000233812	AC139426.2	Uncharacterized protein; cDNA FLJ52611 [Source:UniProtKB/TrEMBL;Acc:B4DXX6]	1386	0.37153	0.112958	1.13324	0.266078	0	0	0.127448	0.0546882	0.168232	0	0.051612	0.17184	0.104578	0.0359629	0.355982	0.021181	0.0912638	0.113192	0.105782	0.00632651	0.0527707	0.0208086	0.289793	0.439871	0	1.48703	0.5051	1.04224	0.437553	0.971805	0.647525	1.33038	0.192529	0.778985	0.268319	0.412045	0.715312	1.05811	0.889484	1.56614	1.08334	1.09064	0.8116	15	7	33
ENSG00000269339	AC139768.1	Uncharacterized protein [Source:UniProtKB/TrEMBL;Acc:M0R1B3]	57	0	0	0	0	0	0	0	0	0	0	0	0	0	0	0	0	0	0	0	0	0.0138673	0	0	0	0	0	0	0	0	0	0	0	0	0	0	0	0	0	0	0	0	0	0	0	0	0
ENSG00000269529	AC140061.12	Uncharacterized protein [Source:UniProtKB/TrEMBL;Acc:M0QZ26]	369	0.0495433	0.0654814	0	0	0.0638957	0.067588	0	0.0820323	0.0212337	0	0	0.0345241	0.0229581	0.0899072	0.0719398	0.0225738	0.0475425	0.050346	0.0163858	0.0258154	0.0553706	0.104043	0	0.125678	0.0177071	0.0604228	0	0.0342898	0	0.0468765	0	0.0535132	0	0.0291703	0	0	0.0367176	0.0292176	0	0	0.0359088	0.0200737	0	2	4	0
ENSG00000183292	AC140481.2	Uncharacterized protein [Source:UniProtKB/TrEMBL;Acc:B9A019]	3000	0.0495289	0.0162939	0.253579	0.119292	0.0637955	0.0656802	0.0322175	0	0	0.0309826	0	0.0172435	0	0	0.0119302	0	0.0315261	0	0	0.0251713	0	0.104043	0.144897	0	0.00862468	0.182108	0.0718924	0.0327062	0	0.150734	0	0.0332307	0.43585	0.0348834	0.0270857	0	0	0.014482	0.0580133	0.0344251	0	0	0.0392037	2	1	7
ENSG00000223931	AC142381.1		291	0	0	0.108191	0.029806	0	0.202287	0	0	0	0	0	0	0	0	0.0119425	0	0	0.0333968	0	0	0	0	0	0	0	0	0	0	0.0360704	0.0462111	0.0277165	0.0692507	0	0	0.0574515	0	0.0372988	0.0145276	0	0.0172125	0	0.351323	0.10109	0	0	3
ENSG00000253896	AC144568.2	Uncharacterized protein [Source:UniProtKB/TrEMBL;Acc:E9PI43]	972	0.0990902	0.0818557	0.618749	0	0.0958561	0.135653	0.129171	0.0546882	0.10622	0	0	0	0	0.269722	0.0239717	0.0112869	0.0475425	0	0.0163858	0.129721	0.124707	0	0.688259	0	0.106497	0	0	0	0.104814	0.0483834	0	0.0236688	0.201877	0	0	0	0	0	0.051856	0	0	0	0.0186713	4	5	17
ENSG00000215635	AC145205.1		2675	0	0	0	0.0298307	0	0	0	0	0.0212466	0	0	0.0172641	0	0	0.0359761	0	0	0.0167987	0.0165091	0.0389646	0	0	0	0	0	0	0	0	0	0	0	0	0	0	0	0	0	0	0	0	0	0	0	0	0	0
ENSG00000215750	AC145212.1		2198	16.598	15.2693	7.00603	2.85134	5.36323	4.36209	1.31574	1.55861	4.94187	4.05607	2.89027	0.323977	0.55778	3.99188	7.31972	1.64051	2.75687	5.48918	11.4612	6.38891	2.09845	2.10167	3.94843	4.02168	1.69082	0.0553876	1.37077	3.15855	2.27151	0.826691	2.55756	4.23507	2.45264	1.1557	3.39559	2.18384	2.90523	0.832937	2.75398	8.91033	4.63871	2.27335	5.39284	670	933	202
ENSG00000249852	AC145676.2	Uncharacterized protein [Source:UniProtKB/TrEMBL;Acc:D6RDK7]	2004	0	0	0.169435	0.0293758	0	0	0.0643091	0	0.0846898	0.0928479	0.051612	0.0516485	0.0453885	0	0.431007	0.0222953	0.0469576	0	0.0315552	0.0252881	0.0137217	0.104043	0	0	0.00644984	0	0	0	0.0379774	0	0	0	0.087662	0.0357627	0.119277	0.082409	0	0	0	0	0.0180743	0	0	0	0	5
ENSG00000215621	AC174470.1		2974	19.3701	19.0282	5.64484	9.98946	12.4432	10.2783	7.1349	6.58992	15.0814	12.3426	12.8342	6.30481	7.29916	19.9055	22.8538	13.9866	15.5036	26.9769	26.1365	32.3072	17.9534	7.38707	11.628	13.5103	7.14211	13.3321	9.95061	12.4575	9.08532	10.5679	13.5766	11.6817	9.59851	14.052	23.79	16.0698	21.4954	26.6375	22.2405	24.2969	21.0225	24.5911	20.5526	782	1166	228
ENSG00000269396	AC187652.1	Protein LOC100996433 [Source:UniProtKB/TrEMBL;Acc:M0R295]	501	0.0247698	0	0.0638807	0.280594	0.109229	0	0.196333	0.328129	0.606396	0.795094	0.326876	0.27846	0.346459	0.0719258	1.16136	0.0273235	0.0775087	0.0129642	0	0.148714	0.0956255	0.249704	0.144897	0.377033	0	17.0259	74.5403	16.7931	5.83417	10.9773	7.58025	6.4376	3.49293	2.58484	0.333111	8.61174	0.582179	1.54389	0.780457	1.9438	1.08365	0.852051	0.44197	1	1	38
ENSG00000255748	AC226150.4	Uncharacterized protein [Source:UniProtKB/TrEMBL;Acc:F5H1Q6]	527	0	0	0.109237	0.0298307	0.0639208	0	0	0.0273441	0	0	0	0	0	0	0	0	0	0	0	0	0	0	0	0	0.00887899	0	0	0	0.223544	0	0	0	0	0.0336239	0	0	0	0	0	0	0	0	0	0	0	3
ENSG00000060971	ACAA1	acetyl-CoA acyltransferase 1 [Source:HGNC Symbol;Acc:82]	7106	25.2908	21.6705	12.6092	13.9129	13.1596	22.1782	18.7658	27.3714	14.4572	13.7891	14.2621	17.7541	23.9195	15.5	18.9597	27.7412	36.8054	28.3029	25.6417	20.6717	23.6744	11.9442	33.2176	10.8711	10.2443	23.7931	21.7621	21.0474	16.3678	31.5753	16.73	32.3435	39.4814	18.3164	18.2593	23.981	24.9853	25.0356	30.5765	36.9572	25.7609	33.5938	41.5854	1021	1329	453
ENSG00000167315	ACAA2	acetyl-CoA acyltransferase 2 [Source:HGNC Symbol;Acc:83]	3740	26.182	27.6396	1.49905	29.5831	18.5198	25.7142	16.244	18.1838	13.713	12.3691	11.974	26.7182	35.9277	6.47332	23.0536	13.542	19.0775	16.1164	6.56486	21.0603	14.2016	29.2361	29.5227	38.7087	43.6798	48.2876	56.0034	54.0694	44.5553	38.1801	52.9737	79.8408	45.0279	64.1752	42.7636	70.7894	31.8996	54.8486	40.7522	53.8768	45.0958	50.4494	42.8825	1057	1703	346
ENSG00000132142	ACACA	acetyl-CoA carboxylase alpha [Source:HGNC Symbol;Acc:84]	13766	49.3181	45.5708	87.9045	37.4281	23.0087	26.3213	20.4545	27.6722	51.129	52.1731	43.7326	54.967	65.0841	19.8515	58.7142	41.1514	69.2179	32.6729	21.3622	44.1808	39.6752	87.8332	24.3064	47.3804	28.292	29.8623	21.8429	38.8605	43.884	49.1723	15.5928	52.7025	58.6473	32.2762	53.4936	26.9065	12.0554	19.8789	23.8249	37.111	23.5692	28.5214	33.4895	1991	2790	2539
ENSG00000076555	ACACB	acetyl-CoA carboxylase beta [Source:HGNC Symbol;Acc:85]	14159	32.0046	28.3306	7.12788	2.76716	9.984	10.4413	3.76538	5.79695	19.5994	20.1382	18.4427	5.84867	7.79371	13.3602	13.466	2.43644	3.69482	22.2677	6.55349	5.85115	7.81648	2.8924	7.28106	5.15278	1.4494	2.89395	2.011	2.64397	7.04686	2.06178	2.09482	4.38162	11.3551	2.06233	18.4299	0.45325	2.3497	1.86732	0.598779	6.22668	2.5706	2.2447	2.52756	1292	1731	203
ENSG00000111271	ACAD10	acyl-CoA dehydrogenase family, member 10 [Source:HGNC Symbol;Acc:21597]	8926	24.6221	22.5001	6.14826	9.27233	8.42728	6.21936	12.1265	12.4142	22.0901	22.4182	17.2556	18.3642	23.9083	20.8765	19.6124	14.9522	21.1098	33.6383	10.6767	16.5695	12.7759	5.36863	5.07138	8.4204	3.66349	9.2148	9.58769	11.5231	12.1133	12.2074	8.95932	13.2372	18.4822	10.27	19.3561	10.878	11.6876	12.887	12.7461	18.819	14.8275	14.6543	15.3495	994	1377	220
ENSG00000240303	ACAD11	acyl-CoA dehydrogenase family, member 11 [Source:HGNC Symbol;Acc:30211]	5675	50.4841	40.825	29.3814	21.306	19.0337	11.6576	12.4844	14.8752	22.7317	22.5143	16.1029	24.0815	25.6374	1.13283	17.0514	9.54331	12.9299	12.0197	8.56039	10.4224	11.0355	10.2795	6.95504	12.065	9.57097	6.89971	9.68342	15.9192	21.0285	12.1789	9.48189	15.2755	22.3957	14.4419	17.7192	8.28211	5.59338	6.93591	9.90194	12.3724	7.48192	10.8081	6.42258	2038	2496	850
ENSG00000151498	ACAD8	acyl-CoA dehydrogenase family, member 8 [Source:HGNC Symbol;Acc:87]	7174	10.4522	10.1964	12.1887	7.16818	5.91099	5.56396	7.67985	8.61339	18.0635	18.7961	16.1546	14.8988	16.7023	8.79293	17.1519	16.1002	22.386	18.277	16.6459	8.93559	6.48425	8.65639	4.92649	3.45613	6.51009	4.28051	3.47788	5.71259	8.41316	4.31812	6.76625	6.91392	5.75751	9.41171	15.1429	8.52933	7.95002	8.07575	10.5076	9.86531	9.29438	9.87601	8.11979	422	625	375
ENSG00000177646	ACAD9	acyl-CoA dehydrogenase family, member 9 [Source:HGNC Symbol;Acc:21497]	4327	53.4336	51.5811	56.4256	22.1681	20.0812	19.0463	30.8539	30.9535	56.2675	53.2217	45.3498	51.9252	59.5429	25.2999	28.5429	33.779	45.8588	48.1379	28.7274	29.4658	40.4596	41.971	14.5259	24.6328	23.1045	28.0908	28.1843	29.6789	42.9752	30.2268	32.7004	27.9167	35.6188	31.5617	37.5866	30.8622	17.479	21.2649	22.9798	25.2567	20.3685	22.9173	20.7085	2157	3157	1685
ENSG00000115361	ACADL	acyl-CoA dehydrogenase, long chain [Source:HGNC Symbol;Acc:88]	4383	0.0743167	0.212851	2.87632	2.59526	0.255658	0.067588	0.0322809	0.109376	0.148713	0.216878	0.361284	0.0345241	0	0.0539443	0.971342	0.0112869	0	0.100742	0.0328949	0	0.0831052	2.10167	0.724483	0.125678	0.07986	0	0.0361315	0	0.0581957	0.0453696	0	0.0122473	0	0	0.289587	0	0	0	0	0	0	0	0	3	13	79
ENSG00000117054	ACADM	acyl-CoA dehydrogenase, C-4 to C-12 straight chain [Source:HGNC Symbol;Acc:89]	4779	18.7266	17.975	21.6803	23.8292	48.279	50.5065	31.2326	29.2582	19.4674	19.2183	18.1502	14.0781	20.5027	3.93794	18.9025	22.4492	29.6866	15.6033	7.5558	10.2937	11.5124	30.8176	66.3627	38.2688	35.5601	34.5614	37.3047	34.1456	55.7404	29.7024	37.883	42.1429	27.3227	30.6147	15.1243	43.5532	7.91448	14.0824	13.3801	13.8338	14.0727	17.8596	12.8569	756	1107	783
ENSG00000122971	ACADS	acyl-CoA dehydrogenase, C-2 to C-3 short chain [Source:HGNC Symbol;Acc:90]	2648	4.26021	4.29432	2.05479	2.78834	2.83313	3.17872	1.15009	0.792979	5.06563	4.48933	4.67949	8.12591	7.75714	8.25348	10.1082	4.11095	5.22124	16.2787	8.67551	4.59122	5.40883	1.81035	2.101	1.69665	1.20817	2.5468	2.21952	2.72922	2.99361	2.05734	3.32924	3.46122	4.18044	3.86736	9.67907	2.59588	8.99957	13.5802	9.15465	13.7671	10.0181	9.36934	8.61155	172	263	69
ENSG00000196177	ACADSB	acyl-CoA dehydrogenase, short/branched chain [Source:HGNC Symbol;Acc:91]	6256	6.48797	4.84294	21.6568	13.795	10.1604	10.5368	17.1763	16.9807	21.1247	25.0558	22.7953	22.8586	29.9335	3.07483	12.2177	8.21382	13.2206	17.7909	5.88226	10.5455	12.8933	17.4584	6.99126	11.0596	12.3469	8.5315	7.63066	10.1768	10.1033	7.07854	8.19834	14.0996	17.0177	6.40908	17.9272	7.58163	2.16067	4.44965	3.83469	6.27133	3.48455	6.22322	4.25674	262	298	632
ENSG00000072778	ACADVL	acyl-CoA dehydrogenase, very long chain [Source:HGNC Symbol;Acc:92]	4865	129.824	125.822	87.5131	160.32	147.234	117.815	79.7505	92.4504	132.227	137.05	146.561	138.617	171.177	68.9049	88.2829	99.1443	132.372	99.0419	99.1243	50.1827	107.219	76.9919	90.3793	108.962	74.363	89.5245	137.773	176.658	142.56	131.533	175.296	208.547	108.682	162.119	221.226	166.919	134.523	171.17	178.932	208.532	169.19	122.222	184.297	5241	7721	3133
ENSG00000157766	ACAN	aggrecan [Source:HGNC Symbol;Acc:319]	10908	0.0247662	0.0327166	0.727725	0.208802	0.191712	0.135176	0.0322651	0.0820323	0.0849605	0	0	0.138104	0.0691771	0.0179814	0	0	0	0	0	0	0.0136702	0	0	0	0.00877727	0.24253	0.072263	0	0.100017	0	0	0.0174932	0.171076	0	0.0301375	0	0.0176781	0.0144618	0	0	0.0539337	0.0194661	0.0380798	1	2	20
ENSG00000072818	ACAP1	ArfGAP with coiled-coil, ankyrin repeat and PH domains 1 [Source:HGNC Symbol;Acc:16467]	7421	0.540038	0.266778	0	0.290409	0.617615	0	0.472379	0.13672	0.328806	0.306175	0.240856	0.599484	1.22585	0.539443	0.399742	0.113988	0.162967	0.518668	0.595815	0.139333	0.124334	0.124852	0.289793	0.942582	0.255073	4.67363	1.91682	1.264	0.562099	0.0658456	3.50777	2.46256	3.23817	2.61443	0.270438	3.00793	4.31412	2.60925	3.71422	4.80179	5.70074	4.28569	10.5392	23	25	42
ENSG00000114331	ACAP2	ArfGAP with coiled-coil, ankyrin repeat and PH domains 2 [Source:HGNC Symbol;Acc:16469]	11088	22.1604	17.6735	119.082	51.1596	81.2459	78.3851	58.0059	51.1608	95.5051	99.1755	65.9085	96.1566	129.275	7.82193	67.4699	81.9787	113.353	32.6245	30.9847	33.5454	56.8157	112.679	61.0015	66.0436	73.5987	167.395	185.509	165.577	159.649	193.259	184.262	225.506	183.181	189.467	100.832	153.034	67.9477	77.5682	105.512	89.5223	82.6073	124.646	96.1732	895	1113	3938
ENSG00000131584	ACAP3	ArfGAP with coiled-coil, ankyrin repeat and PH domains 3 [Source:HGNC Symbol;Acc:16754]	8809	10.2773	10.1724	11.6323	5.16293	4.34495	3.64176	2.68358	4.23833	8.42919	10.2196	10.2536	12.1257	12.7373	10.9687	20.7125	5.05473	7.19549	12.399	14.7807	3.11734	7.13257	5.38944	4.70914	5.78117	4.12311	4.65964	5.20496	5.47005	4.35646	7.63968	3.87634	5.15282	5.41333	6.53646	17.8109	3.87322	10.0488	8.77195	11.0691	11.9987	9.89928	11.7831	11.0254	415	623	343
ENSG00000075239	ACAT1	acetyl-CoA acetyltransferase 1 [Source:HGNC Symbol;Acc:93]	5584	10.4029	9.02686	42.2216	19.2828	16.3673	16.1977	15.8337	13.59	17.4433	16.2037	16.275	14.4965	15.9472	3.2906	24.1619	4.78182	6.23643	29.0825	8.78002	9.40698	12.8769	52.7083	15.7213	28.5916	41.2325	22.9296	33.287	36.3669	55.7348	43.2483	40.2158	44.2309	38.7545	56.2755	19.0285	51.2172	14.3281	24.3972	11.9824	25.5964	18.088	24.2629	23.9627	420	562	1379
ENSG00000120437	ACAT2	acetyl-CoA acetyltransferase 2 [Source:HGNC Symbol;Acc:94]	4374	10.626	11.8066	42.3239	11.6796	9.46371	11.3374	11.0121	11.2658	19.5988	20.3157	21.6598	6.51088	7.95729	1.95998	6.31033	9.41093	12.6129	12.849	8.17715	13.2353	10.3795	105.229	16.2284	16.1496	20.525	3.54303	6.355	8.34692	13.8547	21.6725	8.54851	7.72433	5.14846	13.693	24.2712	7.37561	4.43402	3.91251	5.9605	7.51458	4.97365	6.64785	15.5308	429	723	1197
ENSG00000182827	ACBD3	acyl-CoA binding domain containing 3 [Source:HGNC Symbol;Acc:15453]	3578	31.3342	31.7579	83.1829	109.104	187.603	149.077	114.11	121.927	31.3643	34.9476	37.5735	30.7113	45.1505	11.1125	38.6452	42.3018	55.2617	69.5231	37.6104	37.572	48.7688	102.212	189.996	88.2885	92.6149	62.6542	95.3147	74.6638	80.7015	71.5263	93.852	111.696	52.0492	63.2841	14.4781	77.2585	22.362	26.2649	27.5826	27.0024	27.6562	32.2253	30.3929	1265	1956	2618
ENSG00000181513	ACBD4	acyl-CoA binding domain containing 4 [Source:HGNC Symbol;Acc:23337]	3776	10.057	9.28952	2.34357	2.79102	1.61867	2.46475	2.15243	1.6133	7.06416	7.15449	3.38919	8.12666	8.40218	5.26856	4.10421	5.12858	6.38136	12.7027	3.61117	8.1602	6.57019	0.749111	1.81121	1.82232	0.733323	1.1175	0.40121	1.02202	1.51332	0.393689	1.22444	1.91788	3.33671	1.54223	3.85386	2.06023	2.49805	2.83817	3.40568	4.05619	2.42274	2.78588	2.97442	406	568	75
ENSG00000107897	ACBD5	acyl-CoA binding domain containing 5 [Source:HGNC Symbol;Acc:23338]	4339	32.8703	30.4392	34.8458	51.8672	55.6022	45.1742	25.9502	25.2386	8.14364	9.3087	8.08588	12.9507	13.7211	4.9449	18.8193	13.1098	15.9107	26.0835	12.1441	14.5755	18.4813	36.4567	64.2617	31.5451	24.6431	59.0989	46.5578	47.6237	61.5954	51.7063	55.0326	79.9304	60.8003	66.0994	10.8634	65.1031	23.0029	28.9529	23.5131	37.6192	25.4069	33.6132	23.7684	1327	1873	1239
ENSG00000135847	ACBD6	acyl-CoA binding domain containing 6 [Source:HGNC Symbol;Acc:23339]	2356	22.739	23.4076	24.6904	16.6267	28.5547	32.2673	20.0294	19.0588	13.9641	11.3235	11.0966	15.6664	19.9838	22.0812	14.0624	12.6078	18.0109	25.9701	12.3224	16.6113	23.2178	28.5703	34.1956	23.2503	18.1673	22.3342	13.0196	18.2186	17.3199	16.7685	17.847	17.4563	18.1686	14.3103	11.1857	13.2679	10.5748	8.83915	9.76212	11.1348	8.62567	11.3786	9.51491	918	1433	740
ENSG00000176244	ACBD7	acyl-CoA binding domain containing 7 [Source:HGNC Symbol;Acc:17715]	1498	3.02234	3.96211	0.635174	0.924037	1.53371	1.99518	1.38826	1.06642	1.23179	0.960312	1.03224	0.966553	1.20636	0.827146	1.9296	0.947683	1.17255	2.75372	0.327372	1.27101	1.48309	1.12367	1.66631	1.00542	0.53772	0	0.144403	0	1.38619	0.304469	0.021441	0.023843	1.27004	0.201808	0.522544	0.123614	0.0245411	0	0.202339	0.047688	0.0153523	0.0161102	0.030964	122	242	18
ENSG00000110455	ACCS	1-aminocyclopropane-1-carboxylate synthase homolog (Arabidopsis)(non-functional) [Source:HGNC Symbol;Acc:23989]	5826	11.8409	9.42933	1.6003	2.65788	3.43607	3.81602	3.08096	2.89847	3.37992	2.10122	1.18708	2.66695	2.33341	3.18272	3.96298	3.47206	5.28534	11.1385	7.73191	5.91246	2.36852	0.707494	1.55764	2.07368	0.873506	6.36388	2.90862	3.07306	2.50996	3.06041	11.5221	3.09353	5.0035	4.09641	8.80194	4.61491	4.72026	4.80901	4.27115	9.5078	3.77766	5.18467	3.61307	478	577	65
ENSG00000205126	ACCSL	1-aminocyclopropane-1-carboxylate synthase homolog (Arabidopsis)(non-functional)-like [Source:HGNC Symbol;Acc:34391]	1867	0	0.0163422	0.145126	0	0	0	0	0.0273441	0.0849605	0	0	0	0	0	0	0	0	0.0166984	0.0162625	0	0	0	0	0	0.00877727	0	0	0	0	0	0	0	0	0	0	0	0	0	0	0	0	0	0	0	1	4
ENSG00000102977	ACD	adrenocortical dysplasia homolog (mouse) [Source:HGNC Symbol;Acc:25070]	3218	4.67962	4.27088	3.34419	2.81634	1.67095	1.93424	1.75682	1.69533	3.59415	2.3208	2.73544	2.77242	2.33399	3.81207	4.21591	2.27188	2.36502	4.51394	4.32747	2.56726	4.89031	3.64151	2.71681	3.77033	1.87346	2.48302	1.72504	2.11358	2.62171	1.12297	2.94362	2.80026	2.59295	4.78507	5.07805	2.38986	3.61277	3.15645	4.26318	4.88208	4.38918	4.68498	3.9421	189	262	107
ENSG00000159640	ACE	angiotensin I converting enzyme [Source:HGNC Symbol;Acc:2707]	10469	4.25915	3.53399	3.71593	0.666541	1.72669	7.36578	0.641082	0.847667	4.27622	4.07955	4.31821	4.07484	4.68139	0.449536	1.75663	3.76413	4.9441	2.52548	2.74225	0.846181	1.45919	0.166469	0.217345	0.942582	0.890039	26.0992	15.3439	22.7517	12.9852	4.31036	43.2069	14.6557	17.4756	8.99715	4.87799	8.36452	11.5892	13.1989	10.4422	14.2833	8.0876	6.90224	4.83292	172	218	141
ENSG00000264813	ACE	Angiotensin-converting enzyme; Uncharacterized protein [Source:UniProtKB/TrEMBL;Acc:L7MUH0]	4862	1.93138	1.6999	2.13049	0.241145	1.32567	4.3281	0.302709	0.492194	2.23198	1.94625	1.87524	1.80352	2.36816	0.269722	0.832246	1.69987	2.22251	0.956305	1.5522	0.360203	0.686862	0	0	0.439871	0.51525	17.2682	7.90724	12.7416	6.97409	2.70405	22.6211	7.5255	8.52907	3.84897	2.01112	4.65611	4.87631	6.2388	5.26129	7.22745	4.0706	3.33474	1.85981	78	105	80
ENSG00000130234	ACE2	angiotensin I converting enzyme 2 [Source:HGNC Symbol;Acc:13557]	3926	0.322048	0.589445	3.0217	1.19321	7.63848	9.73234	2.51912	3.11723	0.0212208	0.247861	0.206448	0.103576	0.0226551	0.0719258	0.167864	0.677215	1.68113	2.92288	6.20719	1.77906	0.568362	0.499407	5.68719	1.88516	0.541517	0.0500727	0.036008	0	5.69682	0.0372586	0.0100813	0	0	0	0	0	0	0	0	0.0400925	0.155336	0.0147391	0	13	36	83
ENSG00000167769	ACER1	alkaline ceramidase 1 [Source:HGNC Symbol;Acc:18356]	1445	0	0	0.278183	0.118935	0.0312199	0	0.0317423	0	0.0207627	0	0.034408	0	0.0148169	0.0539443	0.0113172	0.0111476	0.014535	0	0	0.0214458	0.0251001	0.0208086	0	0.0628388	0.041858	0.151756	0.033043	0	0.0255818	0.0613051	0	0.059023	0.0748697	0.03119	0.0156052	0.0412045	0	0	0.0360488	0	0.0167891	0.00501147	0.0315912	0	0	8
ENSG00000177076	ACER2	alkaline ceramidase 2 [Source:HGNC Symbol;Acc:23675]	2437	3.7652	3.36936	4.97056	6.82696	1.97762	2.57431	5.16363	6.34383	2.82213	2.66371	2.46017	3.10597	3.40327	1.51044	0.772595	2.57119	4.08312	7.12901	1.19764	9.69356	8.82244	2.87159	3.54997	1.25678	1.84007	0.403285	0.277686	0.630836	1.03871	0	0.118887	1.18859	1.94841	0.916711	3.71232	0.659272	0.5548	0.45402	1.25161	0.630581	0.576787	0.636867	0.961699	152	206	140
ENSG00000078124	ACER3	alkaline ceramidase 3 [Source:HGNC Symbol;Acc:16066]	8442	5.25098	4.81993	16.2392	13.1876	13.688	18.6805	9.10452	8.09385	9.44523	12.0072	9.04931	8.61801	12.5028	2.17575	10.2557	6.43234	8.86007	14.8667	4.98697	9.81592	4.02607	24.9704	13.9101	23.1247	20.2469	41.8268	43.3635	55.029	39.3022	57.997	58.6767	61.826	44.543	44.4513	23.0496	37.0841	15.639	21.7577	22.2106	28.4912	21.8014	23.9594	25.9944	212	302	604
ENSG00000087085	ACHE	acetylcholinesterase [Source:HGNC Symbol;Acc:108]	3730	0.0742302	0.130459	0.496919	0.297925	0.159087	0.245541	0.064055	0.0820323	0.148255	0.154863	0.051612	0.206994	0.294252	0.25174	0.682884	0.0562953	0.141458	0.0488026	0.507968	0.112524	0.108402	0.0208086	0.217345	0.251355	0.0863038	0	0.141932	0.198292	0.316916	0.536647	0.0242228	0.504573	0.422746	0.132238	1.74707	0.0412045	0.581972	0.0575428	1.23715	0.843111	0.215466	0.0679183	0.439904	3	8	14
ENSG00000100813	ACIN1	apoptotic chromatin condensation inducer 1 [Source:HGNC Symbol;Acc:17066]	9110	95.8527	84.4866	59.7929	61.6226	111.717	77.5127	88.5402	105.411	77.5784	70.0928	58.1495	56.619	67.9281	35.4234	72.4663	52.2389	76.5119	86.4372	66.7656	51.1952	74.7908	57.744	167.863	124.232	41.7077	180.079	150.117	150.501	138.348	167.468	119.381	164.348	212.509	121.501	67.5222	119.287	72.3253	68.8817	79.7991	103.367	84.5134	96.1535	90.4969	3870	5189	2185
ENSG00000144648	ACKR2	atypical chemokine receptor 2 [Source:HGNC Symbol;Acc:1565]	5469	1.16429	1.37504	4.2859	1.46137	28.636	39.5909	15.4375	26.4144	8.34954	12.2691	20.6964	0.621365	0.436242	14.0795	1.84621	18.7361	31.1332	12.4803	24.7774	43.4294	22.7267	3.87041	43.3603	20.7996	4.80145	0.334844	0.541726	0.771573	1.66673	1.11811	0.411522	0	32.34	3.93903	5.4549	0.0412045	0.517029	0.022223	4.7297	0.298059	0.624684	0.385522	1.74275	47	84	118
ENSG00000144476	ACKR3	atypical chemokine receptor 3 [Source:HGNC Symbol;Acc:23692]	2258	0.693375	1.88315	0.874623	0.391673	0.115926	0.415773	1.08092	1.99612	0.789757	0.737981	0.395692	0.388701	0.564196	1.09687	4.08474	2.919	3.99059	9.55013	0.783433	5.89749	0.483384	1.76873	0.362242	0.942582	1.45822	7.30785	17.2115	3.39201	6.78716	17.4992	5.04158	27.4577	5.81401	4.55082	14.116	4.61491	9.96934	4.0379	14.1045	23.7287	10.0228	8.98061	7.89556	28	116	44
ENSG00000129048	ACKR4	atypical chemokine receptor 4 [Source:HGNC Symbol;Acc:1611]	2273	0.173407	0.212835	1.34674	0.0894796	0.0638707	0	0.0645619	0	0.0849605	0	0.034408	0.051784	0.0226551	0.0359629	0.0719275	0.0451477	0.063364	0.0166984	0	0.0516308	0	0.416173	0.108672	0	0.310663	0.24281	0.072263	0.0691819	0.150956	0.102795	0.0562963	0.247956	0.17434	0.142699	0.207641	0	0.0186494	0	0.234139	0.0860627	0	0.0612118	0	7	13	37
ENSG00000131473	ACLY	ATP citrate lyase [Source:HGNC Symbol;Acc:115]	5217	81.1444	79.4489	46.5766	72.4603	40.5749	44.3301	41.7405	53.9772	65.9248	60.7813	52.5926	89.494	100.485	52.4699	56.1413	55.5253	89.9399	72.9674	43.6327	78.267	79.0441	99.1115	59.2989	99.4109	70.4406	93.662	85.971	91.8346	75.7487	101.713	82.6991	136.893	118.48	92.2173	98.3057	81.997	77.331	78.7049	77.3086	112.835	86.7542	101.943	106.726	3276	4872	1651
ENSG00000153086	ACMSD	aminocarboxymuconate semialdehyde decarboxylase [Source:HGNC Symbol;Acc:19288]	2785	0	0	0.327711	0	0.191762	0.068065	0.129187	0	0	0	0	0.0345282	0	0	0	0	0	0.0167987	0	0.0259764	0	0.166469	0	0	0	0	0	0	0	0	0.113168	0	0	0	0	0	0	0	0	0	0	0.020809	0	0	0	9
ENSG00000196636	ACN9	ACN9 homolog (S. cerevisiae) [Source:HGNC Symbol;Acc:21752]	2303	1.51068	1.55924	5.77052	3.53125	3.40934	2.93166	8.57765	7.3829	2.76994	3.28026	2.30534	6.22616	9.59026	1.36659	3.74823	2.37067	2.9996	5.02296	3.97054	2.6783	4.19628	7.03332	2.02855	3.77033	3.7428	1.61379	2.19439	2.502	4.61569	3.07166	3.02138	2.37566	2.70606	2.68824	0.379078	3.21395	1.04798	1.50938	1.10176	1.74555	1.58461	2.23465	1.63733	61	96	173
ENSG00000122729	ACO1	aconitase 1, soluble [Source:HGNC Symbol;Acc:117]	7534	22.1213	19.0217	23.7918	12.3293	19.4646	23.677	16.8315	14.301	21.8532	23.2067	20.8857	16.6148	17.71	3.79408	32.5559	10.3674	12.4691	39.3703	8.69013	8.13462	15.797	57.1613	20.032	70.3166	50.9573	13.2451	18.4074	16.8105	25.0947	14.7653	18.9042	27.3448	27.6193	21.5961	45.6241	24.9287	5.56807	18.4755	10.3733	26.0068	14.1004	11.9225	14.6747	893	1167	761
ENSG00000100412	ACO2	aconitase 2, mitochondrial [Source:HGNC Symbol;Acc:118]	4041	78.401	74.9221	103.181	36.4706	57.3028	62.4534	27.4847	33.6879	119.202	123.234	122.389	65.4604	73.8665	97.5673	110.805	53.733	75.0706	142.901	38.6128	37.9229	84.0013	85.3362	48.9026	49.2028	16.9335	41.7395	30.1443	42.9036	39.9792	42.1561	35.4889	54.2568	50.7789	40.6217	119.65	37.9082	43.2023	57.835	47.2214	60.6527	48.3021	53.6115	68.1637	3165	4585	3007
ENSG00000184227	ACOT1	acyl-CoA thioesterase 1 [Source:HGNC Symbol;Acc:33128]	1713	2.32818	1.97685	4.33444	4.08435	7.0154	6.73806	4.75801	3.99224	1.50743	1.44928	1.35912	1.71589	1.52969	4.27958	7.7563	1.78668	2.48902	5.47269	6.20429	4.683	5.35627	2.66351	7.13616	4.65007	8.57975	2.68765	2.84636	5.49237	3.7439	1.81547	5.92595	5.07255	5.40991	5.95664	4.11496	5.68622	5.47448	6.53178	4.98818	5.57929	3.74307	4.25537	3.10097	94	122	144
ENSG00000162390	ACOT11	acyl-CoA thioesterase 11 [Source:HGNC Symbol;Acc:18156]	9768	14.4427	11.2771	5.62186	7.84058	17.9149	15.4347	16.6427	18.6213	17.484	17.4047	14.675	14.9223	15.4349	6.32947	27.9833	10.8483	17.8729	20.1378	5.59443	6.54953	7.54087	1.47741	7.28106	5.08994	2.40626	13.3214	8.65767	15.9623	12.1446	9.97513	4.49605	12.2967	27.545	7.43799	7.41498	6.22188	4.08319	6.09578	7.69952	15.2674	6.20758	6.7397	3.76282	583	690	181
ENSG00000172497	ACOT12	acyl-CoA thioesterase 12 [Source:HGNC Symbol;Acc:24436]	2444	0.0247662	0.0327166	0.290776	0.387786	0.0319103	0	0	0.0273441	0	0.0309826	0	0.0345199	0.0691771	0	0.0119673	0	0	0	0	0.0126662	0	0	0	0	0	0	0.036008	0.0690815	0	0.101288	0.112723	0.13558	0	0	0.0192566	0	0	0.0145665	0	0.0343238	0.017912	0	0	1	2	8
ENSG00000112304	ACOT13	acyl-CoA thioesterase 13 [Source:HGNC Symbol;Acc:20999]	4394	5.25119	6.16625	22.9599	12.1526	19.6461	14.5768	11.8188	9.84387	5.56712	4.65314	4.42143	2.93952	3.01895	1.99594	13.667	2.59745	3.19366	9.50184	15.8252	4.55273	12.7379	30.4846	24.4875	17.2807	18.6814	26.1899	17.5931	27.736	34.3817	18.4734	53.7803	26.4652	23.784	31.0564	2.97305	46.3139	7.81611	10.7685	5.30642	9.68863	7.05156	8.36371	7.24397	212	386	827
ENSG00000119673	ACOT2	acyl-CoA thioesterase 2 [Source:HGNC Symbol;Acc:18431]	2388	2.92244	2.98437	6.67331	5.08738	11.5794	12.1956	5.49279	4.67584	1.90304	1.75676	1.92685	2.24735	2.15156	5.19664	10.7726	2.7621	3.93017	6.47714	8.22294	5.22446	7.369	3.97445	12.606	7.60349	11.9456	3.3834	3.12578	5.55453	4.27848	1.94788	6.47549	5.84979	7.41507	8.78483	6.48512	7.62284	7.19488	9.08611	7.37588	7.81439	4.96629	5.67949	4.42541	118	184	217
ENSG00000177465	ACOT4	acyl-CoA thioesterase 4 [Source:HGNC Symbol;Acc:19748]	2362	1.53578	1.52082	1.02273	1.72783	2.17128	2.63414	2.29102	2.95316	0.76291	0.774116	0.68816	2.50244	2.72485	2.19374	2.47857	3.2268	4.18245	2.79987	2.15007	1.89828	0.632412	0.45779	1.73876	0.754065	1.28291	0.202389	0.211477	0.597189	0.00372196	0.018176	0.343766	0.071564	0	0.58293	0.739694	0.370841	0.374668	1.41899	1.06255	1.03903	0.912515	0.402618	0.169233	62	93	30
ENSG00000205669	ACOT6	acyl-CoA thioesterase 6 [Source:HGNC Symbol;Acc:33159]	1183	0	0.0491231	0.254887	0.0596613	0	0.068065	0.0322968	0	0.0212466	0	0	0.0517923	0	0	0	0	0.0158605	0.0167987	0	0	0.0138673	0	0.0724483	0	0	0	0	0	0	0	0	0	0	0	0	0	0	0	0	0	0	0	0	0	3	7
ENSG00000097021	ACOT7	acyl-CoA thioesterase 7 [Source:HGNC Symbol;Acc:24157]	4892	8.47182	8.83676	5.63149	3.30614	4.91553	7.07504	2.0292	2.48831	3.90434	3.71707	4.50745	2.86382	4.14183	6.86891	8.19415	1.49879	2.22346	7.9303	6.99653	5.35301	5.74844	6.63795	6.23055	6.47239	5.58101	1.60013	0.991175	1.09157	3.84376	1.70566	1.62701	2.80343	1.0036	1.48786	6.30812	0.700477	2.17663	3.11964	3.46527	4.87915	2.51504	2.00077	3.51304	342	540	159
ENSG00000101473	ACOT8	acyl-CoA thioesterase 8 [Source:HGNC Symbol;Acc:15919]	4213	22.9636	21.8351	9.5839	7.27458	7.23325	6.40889	6.69202	6.50789	8.96185	9.96946	9.39339	9.13843	9.78658	9.44026	7.46528	10.8725	14.5337	17.7238	13.9013	8.95755	7.09459	9.67602	6.73769	6.1582	5.67223	4.07523	3.83296	4.25231	4.0338	2.60565	5.39728	4.51089	3.47216	4.96823	7.50093	5.72743	4.3179	6.10454	6.27791	6.60273	5.11754	6.48333	7.07154	927	1335	290
ENSG00000123130	ACOT9	acyl-CoA thioesterase 9 [Source:HGNC Symbol;Acc:17152]	5046	17.6592	19.7139	21.63	43.6906	24.3017	29.2541	15.5853	16.5432	9.02988	8.85652	10.4084	4.06021	4.39967	7.28248	10.9444	6.19199	9.13471	15.4647	15.8527	12.911	13.2791	29.4442	21.01	34.2471	57.5127	41.8587	68.5566	57.0217	73.572	75.0235	69.0495	62.0542	65.9357	74.8862	36.3525	54.7608	54.09	30.4817	43.7181	42.1783	38.5096	53.5015	44.6719	713	1216	833
ENSG00000161533	ACOX1	acyl-CoA oxidase 1, palmitoyl [Source:HGNC Symbol;Acc:119]	8543	52.4168	52.3922	42.1463	69.7578	101.292	96.5729	54.9299	64.0399	49.1043	53.6055	45.9175	12.0757	14.7155	42.1485	88.9624	37.4211	52.467	57.8299	63.0925	123.33	115.671	53.5822	85.5615	53.413	38.9428	43.6696	58.9285	64.0603	61.1151	57.5927	64.353	103.074	50.1708	85.3556	54.0281	71.9843	34.9184	63.9504	41.342	63.5525	62.8603	55.2324	58.0191	2116	3215	1468
ENSG00000168306	ACOX2	acyl-CoA oxidase 2, branched chain [Source:HGNC Symbol;Acc:120]	3859	4.63263	3.71671	0.387909	0.804973	4.28251	5.824	1.90523	2.07815	1.5932	1.64198	0.8602	0.276082	0.208216	0.0359629	1.18651	2.42641	2.94943	3.71184	2.37585	0.557804	4.24324	0.769919	3.58619	4.65007	3.29168	0.114319	0.616336	0.833862	1.76039	1.31988	0.412432	0.561529	1.90433	0.266601	2.64991	0.082409	0.485948	0.290225	0.627298	0.50868	0.663927	0.204854	1.62564	187	227	11
ENSG00000087008	ACOX3	acyl-CoA oxidase 3, pristanoyl [Source:HGNC Symbol;Acc:121]	3846	8.71852	9.56821	6.96969	4.46849	3.61856	6.06584	1.6512	3.14457	5.77262	5.0739	4.74831	5.78833	5.72721	8.21752	11.5991	3.49003	5.86788	14.4408	6.81809	7.65274	3.09003	7.9489	3.76731	5.96968	5.01144	7.00042	6.43036	8.24733	4.59113	7.07207	6.8727	10.6755	8.20039	7.75199	11.4709	5.97465	7.95579	10.0191	7.21979	11.7445	9.8014	9.25479	9.66715	352	586	220
ENSG00000153093	ACOXL	acyl-CoA oxidase-like [Source:HGNC Symbol;Acc:25621]	5747	1.13956	1.29348	0.544616	1.13353	1.88551	2.24328	1.84082	2.81644	0.63732	0.526705	0.240856	0.517898	0.62623	0.485499	3.52558	0.158017	0.269394	0.352472	0.0652965	0.24581	0.484764	0.0208086	0.579586	1.00542	0.65674	0	0	0	0.463577	0	0	0.866766	0.0311026	0.0647462	0	0	0	0.00904624	0	0	0	0.0960131	0	46	79	15
ENSG00000143727	ACP1	acid phosphatase 1, soluble [Source:HGNC Symbol;Acc:122]	4160	31.978	34.5549	89.944	86.5626	98.1017	85.854	94.0603	89.4699	30.3801	30.6273	30.3995	27.4138	35.0867	25.1201	39.4166	38.0117	45.5196	64.6387	32.7913	31.6944	33.7565	86.231	84.9094	50.7109	77.9779	34.6292	43.4227	38.7322	72.7233	48.9888	57.6705	52.7625	19.6929	45.0291	9.77568	37.4961	14.2444	16.5848	13.3185	16.6574	16.033	18.1757	14.9522	1291	2119	2637
ENSG00000134575	ACP2	acid phosphatase 2, lysosomal [Source:HGNC Symbol;Acc:123]	3484	23.1616	24.8903	13.8831	5.02203	12.1473	28.9223	5.92746	8.17588	13.7091	12.5275	12.5417	9.58221	12.3086	15.4281	16.0699	17.7281	25.9878	30.8827	21.0449	18.611	17.06	7.03332	10.3963	13.1333	5.48889	50.3856	32.6478	48.6047	44.6414	35.8725	71.1576	69.412	83.9941	94.6624	61.9643	67.8638	155.755	173.029	122.121	155.244	101.898	162.759	87.5592	935	1534	670
ENSG00000102575	ACP5	acid phosphatase 5, tartrate resistant [Source:HGNC Symbol;Acc:124]	2814	2.67343	3.13347	0.836415	1.76084	3.81936	16.9228	5.7187	5.96101	4.59004	3.32742	1.85803	5.219	6.68304	1.97796	5.92869	7.00223	8.48875	33.2733	9.24643	3.33635	6.79361	1.10286	3.58619	2.13652	23.3917	6.83906	10.9859	9.90697	14.5792	4.72174	18.1587	7.33772	5.46674	9.08731	10.0223	15.4105	19.236	51.7416	51.2217	46.8993	23.6709	23.3177	41.3008	108	195	92
ENSG00000162836	ACP6	acid phosphatase 6, lysophosphatidic [Source:HGNC Symbol;Acc:29609]	9166	17.6131	15.2032	14.9733	15.7113	11.241	8.55695	19.7569	18.676	12.9521	13.5377	8.41276	10.5103	12.6548	17.0644	21.5584	16.1918	22.2003	15.6829	12.1287	18.5226	19.083	7.69919	9.7443	9.30014	9.07293	1.69669	1.34817	2.20305	3.08743	0.842032	0.876741	2.60172	19.7692	1.82307	0.82689	1.44216	3.3784	0.93893	3.96117	2.28895	1.2462	1.03262	1.76834	711	929	419
ENSG00000155893	ACPL2	acid phosphatase-like 2 [Source:HGNC Symbol;Acc:26303]	7052	18.9748	18.8023	14.1312	9.53564	6.69711	4.81661	21.7884	19.7698	11.866	11.9887	10.0127	19.9703	24.4968	11.3283	8.01757	4.36358	6.55388	9.25536	4.21124	8.56377	3.55706	6.47149	2.02855	7.22646	8.64762	2.14823	1.64617	2.09113	3.14723	2.40466	2.30869	1.87572	10.6423	1.87606	4.43797	1.31854	2.42801	1.26472	1.04835	1.38985	1.62997	3.53452	3.39903	766	1149	397
ENSG00000014257	ACPP	acid phosphatase, prostate [Source:HGNC Symbol;Acc:125]	4193	6.0694	5.9241	0.640744	4.0384	23.4653	20.4651	17.9437	22.3128	1.31756	1.00344	0.60214	0.49779	0.891345	5.01682	0.834093	8.03258	12.0903	12.4097	3.92157	2.977	35.2586	1.53984	13.4029	5.84401	2.64768	47.6665	90.852	46.5385	39.7183	60.1391	70.5699	57.7628	50.6448	54.6479	0.876706	41.1633	20.495	31.0385	22.9788	33.9121	38.7163	48.372	58.5754	245	370	191
ENSG00000142513	ACPT	acid phosphatase, testicular [Source:HGNC Symbol;Acc:14376]	1347	0	0	0.218474	0	0	0	0.0322968	0	0	0	0	0.0863204	0	0	0.0719522	0	0	0	0	0	0.0138673	0	0	0	0	0	0	0	0.0759548	0	0	0	0	0.0357627	0	0	0	0	0	0	0	0	0	0	0	6
ENSG00000100312	ACR	acrosin [Source:HGNC Symbol;Acc:126]	2059	0.297281	0.0982462	0.655423	0.089492	0.0958812	0.13613	0.0322968	0	0.0212466	0.0309826	0	0.120849	0.0465221	0.0359629	0.0719522	0	0.031721	0.184786	0.0495274	0.0259764	0	0.0832345	0	0	0.00887899	0.0607025	0.0725101	0	0	0	0	0	0.087662	0.0357627	0.0596383	0	0	0.0147101	0	0.0172125	0	0	0	12	6	18
ENSG00000111644	ACRBP	acrosin binding protein [Source:HGNC Symbol;Acc:17195]	2843	1.26337	0.788051	0.31518	0.574904	0.0432705	0	1.35627	1.01173	0.26366	0.143608	0.068816	0.864131	1.05155	0.0539443	0.243701	0.431285	0.372736	0.980464	0.294217	1.32141	0.536072	0.0208086	0.0362242	0.0628388	0	13.8367	4.02159	7.10354	4.6148	6.28133	6.27186	9.80503	11.7541	9.89479	1.69514	9.31222	6.35766	8.13174	5.75377	10.0828	6.52139	11.4508	5.76854	51	50	48
ENSG00000147174	ACRC	acidic repeat containing [Source:HGNC Symbol;Acc:15805]	3621	1.1633	1.20099	5.68422	3.89578	9.76858	12.4681	3.21867	2.7891	1.71054	1.11312	1.08385	3.37933	3.81744	0.25174	1.62342	0.749955	1.21174	3.66584	0.822682	1.37935	1.84014	3.24615	8.87492	3.45613	1.86616	2.38824	3.15449	2.307	2.34482	4.33708	1.6962	2.90885	3.95364	1.01812	1.37987	1.8542	0.458598	0.849281	0.819998	1.4011	1.09975	1.5668	1.35743	47	74	166
ENSG00000134940	ACRV1	acrosomal vesicle protein 1 [Source:HGNC Symbol;Acc:127]	2212	0.0247734	0.0491231	0.509773	0.0596613	0.0958812	0	0.0322968	0	0.0424931	0.0619653	0.034408	0	0.023261	0.0359629	0.011992	0.0338607	0.0158605	0.0335975	0.0330183	0	0	0.104043	0	0	0.00887899	0	0	0	0.15191	0	0	0.0355552	0	0	0.0298191	0	0	0	0	0	0	0	0	1	3	14
ENSG00000103740	ACSBG1	acyl-CoA synthetase bubblegum family member 1 [Source:HGNC Symbol;Acc:29567]	8230	0.024759	0.127846	1.92925	1.18797	0.860785	1.63169	1.25624	0.73829	0.230251	0.153763	0.068816	0.101915	0.195101	0.0539443	0.243661	0.053231	0.0402508	0.260768	0.0817363	0.108335	0.067268	1.16528	0.181121	0.691227	0.460206	0.452751	0.144526	0.275902	0	0.0586505	0.504437	0.306168	1.0206	1.05019	0	0.947704	0.0096471	0.0131147	0	0.0144782	0.0161632	0.0380378	0.0606801	1	8	57
ENSG00000130377	ACSBG2	acyl-CoA synthetase bubblegum family member 2 [Source:HGNC Symbol;Acc:24174]	3454	0.0495433	0	0.509512	0.0298245	0.0319353	0	0	0	0.0212337	0	0.051612	0	0.0229581	0.0359629	0	0	0.0158215	0.0335473	0.0824224	0.0128272	0.0137688	0	0	0.125678	0.0354651	0.0607025	0.0361315	0.139777	0.113455	0	0.0564402	0.106201	0	0.0355868	0.148549	0	0.0187795	0	0	0	0.0360992	0	0.0201456	2	0	14
ENSG00000167107	ACSF2	acyl-CoA synthetase family member 2 [Source:HGNC Symbol;Acc:26101]	5797	16.2506	15.4013	25.3246	16.3738	9.20716	9.43485	9.90552	10.6642	22.011	21.9222	25.634	12.2372	16.4606	5.62819	12.3254	4.53345	5.34738	12.7484	40.1571	21.9917	7.91931	16.1891	9.38206	9.55149	7.58018	5.85178	4.79586	6.13755	19.3678	7.65395	6.86817	18.0123	8.15046	11.2523	23.7744	11.1664	7.03189	10.3112	8.00073	17.5689	9.25502	10.988	9.06976	656	943	744
ENSG00000176715	ACSF3	acyl-CoA synthetase family member 3 [Source:HGNC Symbol;Acc:27288]	11629	11.54	9.86831	7.53793	6.43622	5.34765	2.3655	7.27499	8.91417	9.88902	10.2112	8.44717	6.36394	7.64857	7.58817	19.188	7.08569	8.73723	10.0136	10.2581	6.06577	7.39123	5.76399	4.12955	7.10078	5.04626	21.3065	13.3368	16.1896	8.79781	16.3212	11.3737	14.2488	15.5572	11.463	8.26595	10.7544	10.2312	16.7264	10.5571	17.541	13.8365	13.1275	14.2286	466	606	261
ENSG00000151726	ACSL1	acyl-CoA synthetase long-chain family member 1 [Source:HGNC Symbol;Acc:3569]	6134	8.22214	11.4912	71.2225	17.72	46.4543	53.6191	12.7685	20.344	18.5069	21.1517	20.9545	14.4416	16.4144	6.41938	71.3716	5.2971	9.51837	19.1879	16.8954	8.76148	11.6143	90.4759	53.9378	32.4248	32.8223	172.872	659.026	215.738	251.606	875.092	433.721	507.12	499.467	339.241	226.097	339.525	378.269	329.963	306.978	349.253	293.317	489.741	391.218	332	770	3390
ENSG00000123983	ACSL3	acyl-CoA synthetase long-chain family member 3 [Source:HGNC Symbol;Acc:3570]	7240	34.5805	34.1073	89.8599	88.6628	195.239	170.103	118.357	130.048	16.9248	20.964	18.9072	32.8282	42.3206	17.6937	37.9964	33.0553	42.2463	41.5711	20.8755	78.2563	37.1975	130.637	198.182	127.563	90.0248	99.8371	190.916	126.022	121.094	208.239	133.227	160.08	124.18	119.523	20.5205	111.376	40.2461	43.2812	44.3843	54.8739	39.8689	55.0794	40.4849	1396	2106	2943
ENSG00000068366	ACSL4	acyl-CoA synthetase long-chain family member 4 [Source:HGNC Symbol;Acc:3571]	6415	16.2714	15.2052	73.8383	66.49	31.3442	77.4825	47.8494	60.4851	28.3641	32.9183	25.8576	20.9216	25.5712	3.7761	19.6506	16.4352	22.6848	17.3087	47.5309	30.0357	30.7631	222.174	60.7117	177.708	236.444	156.862	350.496	223.062	241.831	250.608	219.716	325.914	199.413	195.415	89.9148	166.507	58.6768	74.8013	87.9912	90.9853	88.1054	102.752	99.9796	657	963	2738
ENSG00000197142	ACSL5	acyl-CoA synthetase long-chain family member 5 [Source:HGNC Symbol;Acc:16526]	4318	1.3764	2.20905	53.0262	15.5086	2.92532	3.52989	12.3249	17.883	22.3598	24.6065	24.3953	9.86888	13.1298	2.39153	39.5629	20.8951	30.098	13.8667	45.4673	11.6112	4.30789	34.251	3.44129	5.46697	13.0824	20.1226	59.1568	44.194	50.1908	52.0608	45.7191	52.2084	42.7698	60.6536	47.6159	45.8606	30.9924	36.7059	41.7022	47.3027	31.1678	45.0573	49.0141	56	147	1671
ENSG00000164398	ACSL6	acyl-CoA synthetase long-chain family member 6 [Source:HGNC Symbol;Acc:16496]	14273	0.193974	0.0615918	0.28014	0.139436	0.0336484	0.640989	0.0121986	0.0546882	0.259486	0.216328	0.223652	0.115237	1.05851	0.0359629	0.185518	0.0661893	0.0778825	0.156011	0.343038	0	0.0642978	0.0416173	0.108672	0.251355	0.0781262	0.15157	0.435661	1.76308	0.953129	3.44808	0.7651	0.689547	1.90642	0.505382	0	0.45325	0.0364322	0.0348204	0	0.0686476	0.140905	0.205229	0.210514	8	5	18
ENSG00000166743	ACSM1	acyl-CoA synthetase medium-chain family member 1 [Source:HGNC Symbol;Acc:18049]	2871	0.123817	0.244988	0.523583	0.983643	0.191145	0.153133	0.128539	0.0820323	0.0843608	0.0618152	0.017204	0.0169907	0.017319	0.0359629	0.394504	0.0108691	0	0.199864	0.210697	0.113607	0.0261368	0.0416173	0.108672	0	0.0933131	0.0300715	0.143291	0	0	0.0244031	0.0823899	0.0119144	0.252834	0	0.321769	0.123614	0	0.0139144	0.0861009	0.0685464	0.0714148	0.0746019	0.115762	5	15	15
ENSG00000183747	ACSM2A	acyl-CoA synthetase medium-chain family member 2A [Source:HGNC Symbol;Acc:32017]	8195	0	0	1.12878	0.238645	0.0319604	0.13613	0	0.0273441	0.0212466	0	0	0.0345282	0	0	0	0	0	0	0	0	0	0.0624259	0	0.251355	0	0	0	0	0	0	0	0.0298444	0.0573535	0	0	0	0	0	0	0	0	0.0207664	0	0	0	31
ENSG00000066813	ACSM2B	acyl-CoA synthetase medium-chain family member 2B [Source:HGNC Symbol;Acc:30931]	8155	0	0	1.4565	0.208815	0.0319604	0.068065	0.0322968	0.0273441	0	0	0	0.0690564	0	0	0.011992	0	0	0.0167987	0	0	0	0.0208086	0	0.251355	0	0	0.0725101	0	0	0	0	0	0	0	0	0	0	0	0	0.0171113	0	0.0207664	0	0	0	40
ENSG00000005187	ACSM3	acyl-CoA synthetase medium-chain family member 3 [Source:HGNC Symbol;Acc:10522]	5095	0.519918	0.487101	1.05179	3.24644	0.667134	1.02247	1.90124	1.12111	1.86557	1.30027	0.722568	0.326209	0.403356	0.611369	3.0378	0.335822	0.513649	7.16175	3.25959	1.57617	3.22075	1.72712	1.48519	0.691227	0.716966	0.5425	0.170157	0.654721	1.22309	0.898277	0.206939	1.39511	2.30721	0.969361	0.904425	0.82409	0.334302	0.28795	0.322584	0.581074	0.426733	0.193278	0.654936	21	30	33
ENSG00000215009	ACSM4	acyl-CoA synthetase medium-chain family member 4 [Source:HGNC Symbol;Acc:32016]	2477	0	0	0.473099	0.0298245	0	0	0	0.0273441	0	0	0	0.01726	0	0	0	0	0	0	0.0163858	0.0128272	0.0137688	0	0	0	0.0265861	0	0	0	0.109135	0	0.0845751	0	0	0.176499	0	0	0	0.0146121	0	0	0	0	0	0	0	13
ENSG00000183549	ACSM5	acyl-CoA synthetase medium-chain family member 5 [Source:HGNC Symbol;Acc:26060]	3963	0	0.0100703	0.322275	0.0191405	0.0277805	0	0.0256115	0	0.0780177	0.0286315	0	0.0484134	0	0	0.0193781	0	0.00119904	0.101629	0.163728	0	0	0	0	0.125678	0.262559	0.24281	0.181275	0.841492	1.32921	0.903142	1.15998	0.391107	0.525972	1.18017	0.596383	1.93661	0.624013	0.706084	0.546866	1.75568	1.4098	0.41618	0.348638	0	1	17
ENSG00000154930	ACSS1	acyl-CoA synthetase short-chain family member 1 [Source:HGNC Symbol;Acc:16091]	10096	6.28676	6.20208	15.588	6.745	12.5985	10.2343	5.08097	8.42198	7.32176	9.87321	6.05581	39.2891	38.7392	5.98782	20.2945	3.43653	5.61592	9.34236	10.9968	2.25954	2.78304	7.11655	11.4831	7.2893	2.82264	5.22205	4.19154	5.11458	11.0177	7.64046	4.87322	7.5682	7.85782	10.0066	7.81884	8.44693	5.85918	8.01701	4.03145	9.8316	11.1626	10.8042	10.5818	254	382	475
ENSG00000131069	ACSS2	acyl-CoA synthetase short-chain family member 2 [Source:HGNC Symbol;Acc:15814]	5389	39.463	37.5025	33.5839	8.67458	22.2	22.8875	9.14104	9.18761	27.258	25.2922	25.3931	40.5224	40.0764	19.9234	31.6056	19.943	29.3122	18.2222	27.6761	15.4198	16.6216	28.7159	25.0671	16.2752	9.27725	12.9287	11.4181	13.8091	14.35	15.7953	14.8688	18.8426	16.3997	22.1861	30.3434	16.9763	19.63	23.4455	22.5816	25.234	21.6524	24.4964	34.9337	1593	2294	996
ENSG00000111058	ACSS3	acyl-CoA synthetase short-chain family member 3 [Source:HGNC Symbol;Acc:24723]	6121	17.9855	14.7032	16.2717	15.7491	29.2749	31.828	20.2813	23.5159	19.0571	23.4536	20.5072	0.482914	1.01645	4.18968	17.0744	8.17089	11.1476	5.28896	22.8923	6.84078	3.63161	7.57434	25.6467	13.7617	12.9199	0.617889	1.33995	0.328762	14.2419	0.277091	1.70205	0.843125	5.9254	0	15.0493	0.247227	0.778915	0.410461	0	0.274369	0.884698	0.642782	0	726	898	448
ENSG00000143632	ACTA1	actin, alpha 1, skeletal muscle [Source:HGNC Symbol;Acc:129]	1495	5.37407	4.27347	0.735598	0.578798	0.972687	0.369633	0.88728	1.09376	7.78152	7.9283	8.13749	21.3317	17.2834	7.13863	6.07492	6.31162	8.73143	6.85757	9.41766	6.2498	9.39051	1.37337	0.833156	2.38787	0.712947	4.88282	2.51345	2.49948	0.922299	1.58784	1.59229	5.55213	4.77008	3.51165	19.6298	2.67829	27.3987	25.1151	23.3845	33.4744	30.0489	27.3968	43.6593	217	262	35
ENSG00000107796	ACTA2	actin, alpha 2, smooth muscle, aorta [Source:HGNC Symbol;Acc:130]	3027	0.444989	1.04971	14.5873	7.49799	0.465979	11.1783	0.469251	2.98051	1.19615	0.770664	0.550528	0.459455	0.296018	0.845128	0.952597	0.530907	0.647573	0.565273	33.0283	2.82782	3.17215	11.7361	13.1494	78.737	246.595	0.991428	2.97717	2.53174	9.43161	3.47871	2.20896	7.32814	5.24748	4.69233	25.2162	3.21395	5.37696	1.35052	2.51925	3.37983	2.99869	4.68649	3.86586	18	65	416
ENSG00000075624	ACTB	actin, beta [Source:HGNC Symbol;Acc:132]	3256	534.402	589.955	603.659	498.867	395.596	441.083	457.364	693.063	937.072	956.869	1008.74	2697.35	2844.16	860.43	796.682	898.065	1301.41	690.349	1031.98	660.276	1092.69	1117.67	421.033	1207.64	822.634	4627.84	4420.35	4161.38	1751.57	4318.55	2856.5	4995.74	4741.29	3209.96	2385.78	2985.27	3675.19	3726.97	3014.65	3587.8	3321.19	3334.23	4492.54	21583	36700	29706
ENSG00000169067	ACTBL2	actin, beta-like 2 [Source:HGNC Symbol;Acc:17780]	2791	0	0.0154194	0.465317	5.45741	0.286996	0.236283	0.0958789	1.03908	0.190168	0.0925978	0.619344	0.103077	0.205079	0.0539443	0.0334917	0.0328857	0.0453589	0.535132	3.04895	0.0883474	0	2.93402	1.99233	1.75949	1.25226	0.208916	0	0.0307764	0.367025	0	0.0504659	0.813627	0	0	0.414924	0.288432	0	0	0	0	0.0517621	0	0	0	1	14
ENSG00000159251	ACTC1	actin, alpha, cardiac muscle 1 [Source:HGNC Symbol;Acc:143]	4639	0.371584	0.211043	0.644864	0.265488	0.350283	0	0.288743	0.492194	0.0405011	0.0303323	0.034408	0.0508371	0.084161	0.0359629	0.175228	0.0433369	0.0591917	0.0961266	0.204492	0.0986267	0.095632	0.478599	0.507138	0.628388	0.703154	1.15167	1.1958	0.451645	0.451529	0.601744	0.873505	1.17487	0.153283	0.425537	0	0.535659	0.0880691	0.0870905	0.0374873	0.187515	0.251651	0.12105	0.0669517	15	13	20
ENSG00000184009	ACTG1	actin, gamma 1 [Source:HGNC Symbol;Acc:144]	2976	1031.37	997.869	282.713	599.694	479.861	530.198	313.647	375.899	726.24	604.773	523.277	534.6	551.055	1429.69	654.102	348.037	495.005	902.968	1321.11	1058.36	867.963	884.783	343.586	849.643	877.648	572.539	1062.26	819.998	612.161	787.622	682.664	1170.36	644.678	799.752	1107.23	542.663	735.943	772.479	737.151	797.236	791.991	668.324	985.59	41636	61074	10232
ENSG00000163017	ACTG2	actin, gamma 2, smooth muscle, enteric [Source:HGNC Symbol;Acc:145]	3811	0.148608	0.244934	0.336515	0.118357	0.0313791	0.0726573	0.0315851	0	0.148017	0.0307825	0.017204	0.137788	0.0880502	0.233759	0.322261	0.0558774	0.0459828	0.0317876	0.161055	1.56875	0.0265567	0.0416173	0.181121	0.0628388	0.633971	0.0303513	0	0	0	0.143819	0.0269969	0.351368	0.170896	0	0.0547181	0.164818	0.0177391	0.0437197	0.116143	0.1377	0.14415	0.0569586	0.099278	6	15	10
ENSG00000182584	ACTL10	actin-like 10 [Source:HGNC Symbol;Acc:16127]	2028	0.81725	0.702607	1.64246	0.476366	1.50006	0.887071	0.967414	1.3672	1.01856	0.991344	1.06665	0.724635	0.65041	2.19374	1.06564	0.913961	1.09079	2.17934	3.32401	1.72749	1.86445	0.45779	1.0505	0.565549	0.277833	0	0	0.239668	0.355376	0.00577519	0.122663	0	0	0.38037	0.34975	0.082409	0.465574	0.288118	0.274882	0.459675	0.553374	0.367873	0.427788	33	43	46
ENSG00000136518	ACTL6A	actin-like 6A [Source:HGNC Symbol;Acc:24124]	3675	35.0033	35.8395	93.8566	44.912	59.9686	48.4003	100.189	78.751	42.7041	35.8982	33.565	21.5012	28.6351	6.9768	15.0386	42.5261	53.1415	34.9057	27.6837	20.5283	62.3269	127.786	80.9248	44.3642	57.7461	23.9821	30.9078	28.1508	55.214	20.9895	31.6241	30.6738	33.733	40.9343	5.79797	34.2822	8.10613	9.34678	9.53607	12.7554	11.9416	13.2625	12.464	1413	2196	2725
ENSG00000077080	ACTL6B	actin-like 6B [Source:HGNC Symbol;Acc:160]	2389	0.0247734	0	0.14565	0	0	0	0	0	0.0212466	0.0309826	0	0.0172641	0	0	0	0	0	0	0	0	0	0	0	0	0.00887899	0	0	0	1.21528	0	0	0	0.087662	0	0	0	0	0	0	0	0	0	0	1	0	4
ENSG00000187003	ACTL7A	actin-like 7A [Source:HGNC Symbol;Acc:161]	1433	0	0	0	0	0	0	0	0	0.0212466	0	0	0.0172641	0	0	0	0	0	0	0	0	0	0	0	0	0	0	0	0	0	0	0	0	0.087662	0	0	0	0.0189095	0	0	0	0	0	0	0	0	0
ENSG00000148156	ACTL7B	actin-like 7B [Source:HGNC Symbol;Acc:162]	2369	0	0.0326683	0.217166	0.149122	0.0318351	0	0.0968111	0.0273441	0	0.0309826	0	0.0345076	0.0450072	0	0.0119302	0.0112869	0	0.0669441	0	0	0.0133747	0	0	0.0628388	0	0.030258	0	0.0326058	0.0692504	0	0.0274153	0	0.142555	0.0327445	0.136893	0	0	0.0144296	0.015641	0.120387	0	0.0593465	0.0179585	0	2	6
ENSG00000117148	ACTL8	actin-like 8 [Source:HGNC Symbol;Acc:24018]	1861	0	0	0.254887	0	0.0639208	0.40839	3.64954	5.87898	0.106233	0.0619653	0	0.500659	0.651309	0	0.0719522	1.16255	1.64949	0.722345	0	0.0779292	0.624028	0	0	0	0.364039	0	0	0	0	0	0	0	0	0	0	0	0	0	0	0	0	0	0	0	0	7
ENSG00000181786	ACTL9	actin-like 9 [Source:HGNC Symbol;Acc:28494]	1422	0.0743203	0.0818718	0.0728248	0	0	0	0	0	0.0424931	0.0309826	0.017204	0.0172641	0	0.0179814	0.011992	0.0225738	0.0158605	0.0335975	0.0330183	0.0259764	0.0277346	0	0	0	0	0	0	0	0	0	0	0	0	0	0	0	0	0	0.0195309	0	0	0	0	3	5	2
ENSG00000072110	ACTN1	actinin, alpha 1 [Source:HGNC Symbol;Acc:163]	10626	112.964	109.633	119.833	81.3621	53.91	77.0799	103.459	127.478	93.7786	84.4411	71.1902	114.026	125.461	118.048	84.205	60.3853	95.1196	104.528	186.405	152.988	90.791	157.979	106.028	202.844	208.35	90.0121	88.5969	96.6881	78.6201	95.7806	56.6315	126.662	145.201	46.7733	70.1421	39.9684	39.6636	31.558	45.1714	42.8174	53.6589	21.1594	58.6645	4560	6704	3464
ENSG00000077522	ACTN2	actinin, alpha 2 [Source:HGNC Symbol;Acc:164]	5419	0.0990866	0.0815714	1.58899	0.0293634	0.127614	0.173651	0.0642774	0.191409	0.190897	0.0308826	0.034408	0.34513	0.254132	0.0359629	0.179149	0.0222953	0.0786006	0.100013	0.146873	0.0379543	0.0135246	2.4138	0.253569	1.31961	0.912005	0.120752	0.108518	0.0334171	0.00677979	0.0391202	0.11178	0.243536	0.40049	0.0562018	1.21485	0.082409	0.12984	0.087803	0.113312	0.0681413	0.0898285	0.123341	0	4	5	44
ENSG00000130402	ACTN4	actinin, alpha 4 [Source:HGNC Symbol;Acc:166]	6103	1001.34	971.354	274.119	203.589	212.706	197.564	191.611	240.081	305.187	317.867	320.304	244.7	274.056	255.768	346.42	198.875	294.43	327.21	352.804	342.12	259.485	275.548	184.562	281.329	99.7788	79.0962	77.8593	85.3185	157.557	114.962	87.909	117.111	143.392	94.6656	273.82	63.5374	85.0798	77.7048	109.314	110.837	82.7505	85.9002	108.688	40421	59341	7845
ENSG00000131966	ACTR10	actin-related protein 10 homolog (S. cerevisiae) [Source:HGNC Symbol;Acc:17372]	3435	14.5398	14.0452	25.9984	40.9781	41.6209	35.3558	41.8931	43.8326	23.8805	25.9539	24.2404	22.2962	23.4307	8.30743	25.7408	17.7768	21.9914	19.3317	21.2061	15.0137	25.3412	31.5251	33.2176	32.6762	49.8872	11.4447	25.2669	22.4472	33.4191	26.7055	33.1863	22.5262	28.5209	42.7769	16.2747	33.4169	18.1599	17.8934	15.6575	17.6871	16.3338	24.5319	20.0692	587	865	859
ENSG00000138107	ACTR1A	ARP1 actin-related protein 1 homolog A, centractin alpha (yeast) [Source:HGNC Symbol;Acc:167]	4341	55.3624	60.207	25.1955	41.052	29.3747	35.5509	41.8227	43.3404	41.5059	42.7981	44.7476	51.4258	60.448	61.065	46.1579	27.7411	38.582	22.3722	28.4226	16.096	32.521	45.0715	45.7149	64.9753	59.066	57.7928	55.7648	70.5553	62.0944	62.845	86.4726	82.626	76.3818	88.6818	62.1154	67.4106	59.9243	73.1535	52.9701	77.055	68.9665	74.3801	68.7341	2235	3692	988
ENSG00000115073	ACTR1B	ARP1 actin-related protein 1 homolog B, centractin beta (yeast) [Source:HGNC Symbol;Acc:168]	2887	41.9095	41.4358	20.3366	20.9761	26.5248	25.0943	24.2939	22.969	38.0632	36.2714	33.1177	40.0311	40.6522	56.1381	31.6647	21.6224	28.9846	36.8786	37.1117	29.5287	38.6889	16.5637	19.8146	21.8051	15.5489	7.02387	7.54998	8.13301	10.199	5.18929	8.29668	9.49917	9.68242	7.72531	35.5718	7.66404	11.3454	14.1785	15.4072	19.9848	15.0492	15.6777	17.3247	1692	2534	605
ENSG00000138071	ACTR2	ARP2 actin-related protein 2 homolog (yeast) [Source:HGNC Symbol;Acc:169]	4268	63.2238	64.5103	196.508	182.369	228.789	250.774	181.735	201.827	72.1757	88.7887	75.3535	69.65	85.8002	27.8892	135.223	107.215	140.602	124.513	38.68	65.347	93.8391	329.942	323.554	288.556	270.366	602.149	669.791	757.51	577.628	838.466	654.389	1111.41	753.063	746.669	108.543	644.191	180.19	249.088	215.14	301.006	233.552	302.626	302.798	2553	4074	8153
ENSG00000115091	ACTR3	ARP3 actin-related protein 3 homolog (yeast) [Source:HGNC Symbol;Acc:170]	12049	146.018	146.465	403.771	258.751	252.78	206.168	183.939	187.034	127.718	137.949	122.871	127.616	157.678	32.8521	207.652	100.536	132.701	91.2385	96.9385	83.0725	81.9184	447.032	213.288	254.057	310.702	320.873	712.976	556.499	593.492	587.135	595.194	717.287	487.878	599.72	163.974	549.915	206.163	229.655	249.45	223.69	273.384	302.975	315.868	5895	9060	13446
ENSG00000133627	ACTR3B	ARP3 actin-related protein 3 homolog B (yeast) [Source:HGNC Symbol;Acc:17256]	6024	4.80503	4.42418	5.77851	4.45807	8.90408	6.93501	7.28534	8.28526	5.27711	4.45825	3.23435	12.3552	13.6014	9.27842	6.19741	6.35677	7.78791	6.81761	7.11553	5.504	9.41101	4.20334	5.94076	6.1582	3.37834	1.97493	2.1766	2.78146	1.70807	3.94177	2.14671	3.15136	8.56033	2.98572	1.86648	2.67829	1.45349	1.30985	1.91331	2.06924	1.64769	1.5631	2.70926	194	271	172
ENSG00000106526	ACTR3C	ARP3 actin-related protein 3 homolog C (yeast) [Source:HGNC Symbol;Acc:37282]	6448	5.29984	5.66919	17.4014	9.05678	18.8415	20.0972	8.93329	10.2814	7.40327	7.03111	5.78055	8.57553	9.0949	6.09571	6.49215	9.21598	13.3084	6.75012	7.88803	9.66584	8.36879	10.5084	14.5259	13.3847	6.67701	2.78761	1.42901	4.19605	3.39465	5.21717	2.16563	5.17428	12.1316	3.62012	3.90855	1.60698	1.444	1.32715	2.70523	1.49384	1.09184	0.929186	1.44102	214	347	488
ENSG00000101442	ACTR5	ARP5 actin-related protein 5 homolog (yeast) [Source:HGNC Symbol;Acc:14671]	2236	12.6819	12.286	13.1957	4.70876	3.26528	3.0332	5.17132	5.49616	11.5518	9.47394	7.3117	8.68899	9.88835	6.88689	7.81187	5.99712	8.91216	12.6919	4.35272	3.43126	3.87094	6.80442	4.63669	2.07368	4.02385	5.748	5.25735	6.82227	6.06884	6.1783	4.97693	7.5761	9.13683	7.04908	8.36323	5.56261	5.6831	5.11137	6.4543	6.12452	5.18185	7.31513	7.51525	512	752	390
ENSG00000075089	ACTR6	ARP6 actin-related protein 6 homolog (yeast) [Source:HGNC Symbol;Acc:24025]	3813	6.11759	3.66531	31.7399	26.7685	27.7335	21.9122	31.3059	32.3481	7.01995	9.89759	5.78055	4.39372	5.68854	1.60035	8.40235	7.6846	8.80866	7.82798	4.78871	4.547	7.61834	25.657	25.1396	13.1961	25.3016	11.6356	16.2651	13.5063	17.9772	11.6008	15.4866	12.3638	7.60291	12.9201	0	13.8859	3.5735	4.70053	2.05269	4.44152	3.88141	6.30182	3.71963	247	227	933
ENSG00000113812	ACTR8	ARP8 actin-related protein 8 homolog (yeast) [Source:HGNC Symbol;Acc:14672]	4066	23.5818	22.6247	13.0558	25.045	22.9441	22.1867	22.7106	27.3441	18.6897	18.4066	14.1245	18.7055	24.8716	5.86195	26.2234	22.9922	30.3131	14.1707	15.9461	19.3197	28.3739	15.981	18.5468	19.9199	27.9523	17.298	14.3798	22.5374	24.0205	20.7716	24.3284	25.7165	23.7871	21.5567	18.5084	23.1569	15.621	13.714	17.839	19.7964	17.3619	18.4707	19.5187	952	1387	461
ENSG00000123165	ACTRT1	actin-related protein T1 [Source:HGNC Symbol;Acc:24027]	1440	0	0.0491231	0.14565	0	0	0	0	0	0	0	0	0	0	0	0.0359761	0	0	0	0	0	0	0	0	0	0	0	0	0	0	0	0	0	0.087662	0	0	0	0	0	0	0	0	0	0	0	3	4
ENSG00000169717	ACTRT2	actin-related protein T2 [Source:HGNC Symbol;Acc:24026]	1420	0	0	0.109237	0	0	0	0	0	0	0	0	0.0517923	0	0	0	0	0	0	0	0	0	0	0	0	0	0	0	0	0	0	0	0	0	0	0	0	0	0	0	0	0	0	0	0	0	3
ENSG00000184378	ACTRT3	actin-related protein T3 [Source:HGNC Symbol;Acc:24022]	2005	1.9323	2.12574	6.3834	3.24672	7.25297	5.67568	3.84022	3.77348	2.82259	2.32265	1.94405	2.44996	2.7773	1.942	2.13907	4.12809	4.37067	4.49458	2.14647	1.39437	3.68648	2.70512	2.68059	4.02168	2.46025	0.715563	0.978022	2.05152	2.21075	0.311205	1.78799	1.19975	1.95032	3.99513	1.01533	0.865295	0.748606	1.90477	1.49544	1.03599	0.677721	0.073106	0.469966	78	130	179
ENSG00000115170	ACVR1	activin A receptor, type I [Source:HGNC Symbol;Acc:171]	3988	26.6529	23.3545	15.0021	13.9667	19.4421	25.0568	6.84809	9.02355	9.79567	9.49456	7.36331	17.8917	18.0396	22.6566	12.8311	6.80352	10.0553	22.0618	11.6865	17.4481	10.672	12.8389	20.7564	11.8765	11.4173	18.7567	25.6622	29.0501	16.5109	22.3826	14.2147	38.3573	28.7246	16.0818	16.2252	14.0919	14.5781	11.9142	13.7798	16.9726	10.9222	12.0299	9.48837	1076	1430	478
ENSG00000135503	ACVR1B	activin A receptor, type IB [Source:HGNC Symbol;Acc:172]	5690	21.5023	21.1491	11.5305	9.61086	8.63026	8.39075	17.6375	17.1994	21.6814	21.037	15.6728	11.728	12.6055	11.8857	14.8379	15.1617	22.0143	21.0235	14.5301	15.8297	12.5028	10.6124	9.92542	10.3056	9.23357	26.8326	27.0457	25.3568	16.5467	26.1094	20.7661	33.069	45.3962	31.9331	28.6799	25.7116	27.9516	25.0048	23.7617	29.2321	21.8695	31.734	28.4883	868	1297	427
ENSG00000123612	ACVR1C	activin A receptor, type IC [Source:HGNC Symbol;Acc:18123]	9195	0.792177	0.243058	3.63605	1.3414	1.56207	1.08127	3.06567	1.39455	0.507866	0.433757	0.223652	0.241042	0.463569	0.773202	0.429746	0.158017	0.24757	2.17586	0.0464248	0.0653158	0.372618	1.97682	0.615811	1.00542	0.80878	0.0559471	0.125377	0.480956	0.349462	0.657674	0.167146	0.203717	2.23316	0	0	0	0.151906	0.0194969	0	0.0636853	0.00697838	0	0	32	15	101
ENSG00000121989	ACVR2A	activin A receptor, type IIA [Source:HGNC Symbol;Acc:173]	6768	11.3927	11.3792	19.8761	16.2803	30.4766	30.3635	12.9635	12.9884	8.48989	10.0558	6.79558	6.91715	6.77471	6.76102	17.0063	10.7074	12.3643	11.5065	5.90361	7.67872	8.23017	25.5322	28.9069	14.6414	24.7815	13.0068	26.9043	21.5329	21.9211	21.2861	15.5325	17.7248	21.6497	16.8222	18.1738	11.1664	7.62015	6.67331	11.3945	11.2605	14.0797	9.2399	14.9052	460	698	599
ENSG00000114739	ACVR2B	activin A receptor, type IIB [Source:HGNC Symbol;Acc:174]	15744	36.8608	32.9544	14.8683	27.2373	35.6759	28.0922	35.2761	23.4339	14.0632	11.2723	4.79992	13.1797	15.6065	13.6479	15.0171	21.6898	31.808	44.0652	10.9782	33.7701	28.2805	4.49467	22.6401	13.0076	8.93298	2.83381	2.24953	6.09542	22.1525	4.89003	2.75347	4.65274	35.9837	9.6176	0	4.40888	2.95716	1.78248	5.94406	4.78436	2.89956	3.29855	3.69286	1488	2014	431
ENSG00000139567	ACVRL1	activin A receptor type II-like 1 [Source:HGNC Symbol;Acc:175]	5040	0.0743167	0.262317	2.66775	0.790618	0.275768	0	0.847699	0.984387	1.12721	1.81634	1.35912	1.19902	1.09854	0.161833	2.4093	1.13417	1.28851	1.25608	0.152544	0	0.215225	0.936389	0.760707	0.691227	3.03171	26.5236	29.3665	13.6	11.9968	9.13482	61.9821	24.2203	22.9278	29.141	7.23262	35.1062	23.9844	30.7275	10.8766	20.5998	14.7644	23.2623	14.4518	3	23	221
ENSG00000243989	ACY1	aminoacylase 1 [Source:HGNC Symbol;Acc:177]	3768	11.6177	10.0067	5.07549	4.87402	16.0303	15.4695	15.8105	15.3674	18.4488	15.7356	15.346	12.2511	14.9194	18.8805	9.36067	39.2233	52.7973	14.1052	24.4434	24.1246	43.0374	4.24496	9.81675	5.71833	5.10946	1.79902	1.26861	1.52216	2.06395	0.447697	2.41533	0	3.68453	3.71693	13.7201	2.96673	5.20656	10.2689	14.5503	9.03131	7.72166	6.05973	8.7481	469	612	154
ENSG00000132744	ACY3	aspartoacylase (aminocyclase) 3 [Source:HGNC Symbol;Acc:24104]	1300	0.0990577	0.0980853	0.288683	0.596551	0.319353	0.26749	0.193622	0.13672	0.0636106	0.0309826	0.137632	0.1726	0.0667533	1.56439	0.0598365	0.0677215	0.0630521	0.654649	0.741678	0.154248	0.193157	0	0	0.188516	0.00837038	0	0	0	0	0.0814302	0.0260669	0.00235254	0	0.0233098	0.0366449	0	0.0159902	0	0	0	0	0.0561381	0.0747218	4	6	8
ENSG00000119640	ACYP1	acylphosphatase 1, erythrocyte (common) type [Source:HGNC Symbol;Acc:179]	1841	2.84851	3.17672	9.48853	10.5648	5.16506	2.98812	3.85849	3.88286	2.63841	2.16343	1.3075	1.3902	2.50823	0.863109	3.07866	2.19733	2.65823	2.15828	1.24417	2.33368	3.76616	5.09812	5.72342	3.70749	1.7374	2.11135	2.66805	3.50554	16.3052	4.20053	3.94959	3.47102	3.17608	4.89654	0.140376	4.40888	0.827164	0.781439	1.43004	1.1905	1.39485	1.29444	1.53349	115	195	280
ENSG00000170634	ACYP2	acylphosphatase 2, muscle type [Source:HGNC Symbol;Acc:180]	4964	6.39049	5.96425	6.11718	2.7893	5.1012	6.23087	1.53746	1.72268	2.57982	2.32085	2.33974	2.72241	2.92551	1.81613	2.36264	2.91537	3.39658	4.77028	5.23786	2.92017	1.76953	2.60108	4.70914	1.57097	1.56726	1.8759	0.869932	2.87002	2.13165	2.52952	1.8715	2.84526	2.32852	2.60286	2.96956	2.34866	1.75655	2.05737	2.72596	2.66156	2.11419	2.16949	1.38473	258	365	180
ENSG00000267120	AD000671.6	Uncharacterized protein [Source:UniProtKB/TrEMBL;Acc:M0R2N4]	1925	9.48451	8.91065	9.51937	3.8514	7.11368	6.46215	5.08752	5.14069	4.03339	3.58298	3.21715	2.91482	5.05194	3.6862	4.44252	4.45026	5.64846	5.65223	4.73043	3.62844	4.50001	3.01725	4.74536	3.51897	2.21077	9.78593	8.2473	9.13648	8.53139	9.51239	8.93184	7.90382	8.34564	11.0033	7.28665	9.06499	18.355	27.2155	17.4412	25.8342	21.2286	24.2519	24.1582	383	547	307
ENSG00000196839	ADA	adenosine deaminase [Source:HGNC Symbol;Acc:186]	2852	5.47201	6.34292	0.637015	0.508752	1.79237	1.84815	2.07194	2.40628	3.2039	3.15513	2.30534	2.47536	3.11615	7.24652	3.5036	2.70594	3.20387	6.12346	1.98817	3.21141	3.42119	1.04043	1.37652	2.32503	0.935911	2.14673	2.25651	4.72858	3.2972	7.07353	1.42567	10.9963	10.5219	5.60594	7.19253	4.20286	21.4419	16.4632	12.2123	10.4563	13.4197	22.2483	16.0685	221	389	41
ENSG00000164113	ADAD1	adenosine deaminase domain containing 1 (testis-specific) [Source:HGNC Symbol;Acc:30713]	2699	0	0	0.48305	0.0275562	0.0630314	0	0	0	0.0197639	0	0	0.0165452	0	0	0.00846054	0	0	0	0	0	0	0	0.0362242	0	0	0	0	0	0.0379774	0	0.113168	0	0	0	0.0596383	0.412045	0	0	0	0	0	0	0	0	0	15
ENSG00000140955	ADAD2	adenosine deaminase domain containing 2 [Source:HGNC Symbol;Acc:30714]	4111	0	0	0.364124	0.089492	0	0.13613	0	0.0273441	0.0424931	0	0	0	0.023261	0	0.0239841	0	0	0.0335975	0	0	0	0	0	0	0	0	0	0	0	0.157871	0	0	0.0573535	0	0.0501691	0	0	0.0440779	0.0357514	0.0515364	0	0.124811	0.0812953	0	0	10
ENSG00000168803	ADAL	adenosine deaminase-like [Source:HGNC Symbol;Acc:31853]	5054	6.21755	5.69687	10.6046	3.55297	3.88503	4.17207	5.08424	3.7188	6.73755	6.34579	5.12679	5.08411	6.28335	0.521462	10.2952	4.11527	5.92194	4.06914	1.97738	3.93523	1.79233	8.96852	3.98466	5.0271	5.70572	5.5416	3.17031	5.02862	7.46185	6.20715	6.46234	6.54303	10.2621	5.11638	4.19927	4.65611	1.35298	2.66268	2.53865	3.7902	3.05595	2.32982	2.11706	251	349	312
ENSG00000137845	ADAM10	ADAM metallopeptidase domain 10 [Source:HGNC Symbol;Acc:188]	8636	46.062	42.2903	193.253	186.796	158.645	194.961	124.404	157.201	67.2264	94.5528	89.0995	47.2274	61.57	11.1125	49.5652	52.8796	73.4244	136.951	48.6781	66.3484	69.2537	275.34	145.875	232.441	280.135	199.509	332.07	292.751	326.036	338.449	316.52	377.782	392.324	281.541	133.582	260.33	100.992	140.161	169.903	133.022	134.928	179.799	123.556	1860	2639	6436
ENSG00000073670	ADAM11	ADAM metallopeptidase domain 11 [Source:HGNC Symbol;Acc:189]	4770	1.95706	1.24427	0.434071	0.149085	0.0956055	0	0.096716	0.109376	0.552269	0.278844	0.189244	1.38108	1.99712	0.233759	0.371617	0.169304	0.110595	1.8977	0.147226	0.478792	0.636811	0.0624259	0	0.314194	0.0260775	0.0299783	0.0348961	0.0645397	0.16736	0.0812083	0.110956	0.0787087	0.311664	0.0252728	0.463035	0	0.110731	0	0.1222	0.17172	0.089574	0.0555731	0.0956045	79	76	12
ENSG00000148848	ADAM12	ADAM metallopeptidase domain 12 [Source:HGNC Symbol;Acc:190]	9860	0.619077	1.12854	1.79547	3.81765	0.28575	4.30702	0.192497	0.656258	0.232635	0.278794	0.17204	0.224064	0.396317	0.0179814	0.418477	0.0450084	0.123765	0.365621	0.33708	0.0659919	0.0344352	32.0245	13.0407	77.166	61.713	0.392329	0.498676	1.26096	1.41905	3.29255	0.495123	2.38944	1.77937	0.579734	13.2713	0.0412045	0.171961	0.230821	0.380948	0.927047	0.573296	0.142512	0.345863	25	69	50
ENSG00000143537	ADAM15	ADAM metallopeptidase domain 15 [Source:HGNC Symbol;Acc:193]	6585	46.5719	51.4651	20.1009	19.1752	24.2591	27.407	14.5125	18.9495	38.8579	33.9612	34.7349	42.2561	45.779	85.232	154.969	40.5359	64.4094	51.1922	76.698	32.1497	75.2005	25.9276	22.2779	30.3511	18.1173	18.4497	11.3089	15.7019	15.7422	17.5595	13.1573	22.639	23.4918	26.7347	76.5687	22.0032	64.2723	82.5037	57.6538	71.8266	71.4279	87.9763	99.2454	1880	3148	649
ENSG00000151694	ADAM17	ADAM metallopeptidase domain 17 [Source:HGNC Symbol;Acc:195]	5481	61.7302	60.6479	135.422	81.4236	115.222	103.612	117.982	126.548	32.7143	36.1727	32.5156	119.141	136.415	23.3579	36.8843	78.2604	104.581	95.9971	16.198	34.2305	48.7041	134.32	105.919	96.3318	113.907	93.7484	222.79	140.4	172.734	297.756	178.408	230.176	229.832	157.574	75.9158	114.425	71.6446	55.0607	91.6975	86.7129	74.2276	91.1088	61.8548	2492	3728	4211
ENSG00000168619	ADAM18	ADAM metallopeptidase domain 18 [Source:HGNC Symbol;Acc:196]	3825	0	0	0.619011	0.0298307	0.0958812	0	0	0	0	0.0309826	0	0.0172641	0	0	0	0	0	0	0	0	0	0.0832345	0.181121	0.0628388	0.017758	0	0	0	0	0	0	0	0	0	0.0298191	0	0	0	0.0195309	0	0	0	0	0	0	17
ENSG00000135074	ADAM19	ADAM metallopeptidase domain 19 [Source:HGNC Symbol;Acc:197]	7710	4.90703	4.98014	0	6.45285	13.7683	9.76285	1.32212	2.46097	2.18964	1.49604	1.11826	1.49581	1.05917	13.4681	2.21174	0.999405	1.61304	47.5926	5.2991	18.7495	5.88765	15.7521	4.23823	14.8928	19.3666	14.3174	33.6942	24.2778	14.7374	71.2871	19.8103	23.8408	18.0802	13.5682	18.1307	18.2124	6.04721	5.31016	7.13022	13.5027	13.0916	3.96272	29.3787	199	314	77
ENSG00000104755	ADAM2	ADAM metallopeptidase domain 2 [Source:HGNC Symbol;Acc:198]	2905	0	0	0.364124	0.0596613	0.0319604	0	0.0322968	0	0	0	0	0.0172641	0	0	0.011992	0	0	0	0	0	0	0.0208086	0.289793	0	0	0	0	0	0.0379774	0	0	0	0	0	0	0	0	0	0	0	0	0	0	0	0	10
ENSG00000134007	ADAM20	ADAM metallopeptidase domain 20 [Source:HGNC Symbol;Acc:199]	2795	4.97937	3.20882	3.48247	1.75962	2.81177	3.17186	1.58199	1.39455	0.424448	0.526655	0.17204	0.552272	0.54982	0.215777	1.2345	0.620641	0.601373	1.09027	0.491336	1.04751	0.621393	0.811537	1.23162	0.942582	0.672266	0.996836	0.613124	1.35005	1.36231	1.36573	0.157993	2.04331	6.15573	0.351262	0	0.0412045	0.415024	0.334477	0.667984	0.528424	0.140073	0.335784	0.281111	201	196	96
ENSG00000139985	ADAM21	ADAM metallopeptidase domain 21 [Source:HGNC Symbol;Acc:200]	2664	0.0247626	0.0490748	0.508989	0.0596428	0.095806	0.270829	0.484404	0.492194	0.297413	0.247861	0.154836	0.224421	0.41779	0.0539443	0.935342	0.0790084	0.174348	0.0166483	0	0.181352	0	0.645068	0.108672	1.19394	0.443797	0	0	0.0669038	0.0347314	0.0208154	0	0	0.154267	0.17555	0	0	0	0.0283414	0	0.0153896	0	0.0182197	0	1	3	14
ENSG00000008277	ADAM22	ADAM metallopeptidase domain 22 [Source:HGNC Symbol;Acc:201]	12217	1.83243	1.53481	2.30726	1.54846	3.34974	3.27666	0.447782	0.792979	1.8447	3.06698	1.92685	0.15403	0.301515	0.485499	1.90187	0.213616	0.322545	2.00267	1.18991	0.884352	2.72341	1.6855	1.37652	1.38245	0.931473	0.361511	0.5164	0.698915	0.338524	2.12257	0.161538	0.620061	1.55402	0.29232	1.9001	0.247227	0.0941081	0.0177739	0.0149869	0.134763	0.149855	0.134395	0.0622132	74	94	66
ENSG00000114948	ADAM23	ADAM metallopeptidase domain 23 [Source:HGNC Symbol;Acc:202]	6418	0.0736788	0.111757	1.00939	0.0883933	0.0594603	0.119296	0.38474	0.246097	0.0189491	0	0.068816	0.120115	0.318247	0.0179814	0.729312	0.0112869	0.0247822	0.394241	0	0	0.0379316	0.582642	0.217345	0.0628388	0.896604	0.0295121	0.304305	2.75526	0.142094	0.209984	0.369059	0.150293	0.603927	0.0924961	0	0	0	0.020828	0.0667637	0.0335136	0.00870438	0	0	3	7	29
ENSG00000042980	ADAM28	ADAM metallopeptidase domain 28 [Source:HGNC Symbol;Acc:206]	9351	1.38629	1.60338	18.6616	53.0509	17.8814	30.5715	17.4344	13.0705	1.22358	0.999216	0.223652	0.328018	0.67445	0.0359629	3.50219	1.57197	2.8101	56.9775	4.77639	23.9267	4.77792	3.39181	12.3524	5.52981	6.02796	35.4968	62.94	98.8688	77.7418	98.2937	56.6379	107.253	43.1421	53.2512	6.73922	19.1189	5.97279	17.57	17.193	57.9234	24.4283	7.33995	16.9356	56	102	595
ENSG00000168594	ADAM29	ADAM metallopeptidase domain 29 [Source:HGNC Symbol;Acc:207]	5957	0.0247338	0	0.142772	0	0.0636451	0	0	0	0.0211046	0	0	0.0172187	0	0	0	0	0	0.0330457	0	0.076158	0	0	0	0	0	0	0	0	0	0.03411	0	0.0659965	0	0	0	0	0	0	0	0	0	0.0349344	0	1	0	4
ENSG00000134249	ADAM30	ADAM metallopeptidase domain 30 [Source:HGNC Symbol;Acc:208]	2963	0	0	0.728248	0.208815	0	0	0	0	0.0424931	0	0.034408	0.0345282	0.0465221	0	0.011992	0	0	0	0	0.0259764	0	0.124852	0	0.188516	0	0.182108	0	0.105186	0	0	0.0282921	0.0355552	0	0	0.0596383	0	0.037819	0	0	0.0344251	0.0180743	0	0	0	0	20
ENSG00000197140	ADAM32	ADAM metallopeptidase domain 32 [Source:HGNC Symbol;Acc:15479]	10044	1.46162	1.65202	10.7316	2.32382	6.77437	5.52369	1.67754	1.42189	1.61277	1.11472	0.68816	5.5063	6.08611	0.143852	1.23055	1.33005	1.59774	2.41445	1.0302	1.24191	0.206767	4.20334	2.49947	1.00542	0.809804	0.571825	1.19605	0.484237	3.34377	1.40398	1.32112	2.19051	2.27961	1.03266	0.967103	0.535659	0.304234	0.409025	0.764994	0.37341	0.123072	0.47457	0	59	101	297
ENSG00000149451	ADAM33	ADAM metallopeptidase domain 33 [Source:HGNC Symbol;Acc:15478]	5386	2.00665	1.86653	22.0593	0.17875	0.671054	0.733443	0.225919	0.273441	4.95029	4.46145	1.47954	0.189829	0.394568	0.161833	0.875053	0.25946	0.300998	1.05793	0.114709	0.376153	0.180103	4.28658	0.43469	2.70207	2.77786	0.0294188	0.0361315	0	0.222159	0.355084	0	0.404645	0	0.407588	7.449	0.0412045	0.110089	0.102402	0.201151	0.08505	0.180059	0.0613936	0.0332825	81	114	606
ENSG00000069206	ADAM7	ADAM metallopeptidase domain 7 [Source:HGNC Symbol;Acc:214]	4483	0	0	0.582598	0.119323	0	0	0.0322968	0.0273441	0.0424931	0	0	0.0172641	0	0	0	0	0	0	0	0	0	0	0	0	0	0.030258	0	0	0	0	0	0	0	0.0693866	0	0	0	0	0	0	0	0	0	0	0	16
ENSG00000151651	ADAM8	ADAM metallopeptidase domain 8 [Source:HGNC Symbol;Acc:215]	4780	1.59809	2.48758	1.43037	8.43405	7.58778	15.1828	2.676	1.75002	3.24212	1.8421	1.20428	2.63777	2.99518	5.75406	11.0637	1.42036	2.69731	10.8704	27.0884	10.094	3.19248	0.395364	5.28873	1.38245	0.981481	4.63778	13.9394	11.5142	30.6207	13.0264	8.64188	26.1517	18.1374	5.16951	27.8424	13.8859	43.996	25.1732	79.4146	118.657	55.4074	10.6579	37.4058	65	158	122
ENSG00000168615	ADAM9	ADAM metallopeptidase domain 9 [Source:HGNC Symbol;Acc:216]	6913	57.176	66.5843	236.631	386.434	567.618	467.641	92.3707	101.911	64.563	73.9559	88.549	87.8734	112.155	4.42344	70.3735	59.8078	78.5247	45.8665	43.8923	34.753	30.1499	489.107	604.943	616.574	631.265	406.845	608.614	672.155	498.882	371.442	680.051	839.868	320.91	547.443	197.197	484.606	86.5518	220.928	141.453	201.973	186.312	145.888	87.8535	2308	4163	8540
ENSG00000134028	ADAMDEC1	ADAM-like, decysin 1 [Source:HGNC Symbol;Acc:16299]	2438	0	0	2.69441	0	0.00780933	0	0.510467	0.0273441	0.0447801	0.0174263	0	0.0323019	0	0.0179814	0	0.00740081	0	0.327833	0.494893	0.309051	0.118748	1.37337	0.289793	0.0628388	44.0568	2.57976	4.56789	12.446	16.287	11.0984	3.87557	5.39774	10.4881	5.54073	1.42076	11.1664	5.27516	2.27992	2.43782	28.435	3.37973	5.28423	8.32482	0	2	121
ENSG00000154734	ADAMTS1	ADAM metallopeptidase with thrombospondin type 1 motif, 1 [Source:HGNC Symbol;Acc:217]	7063	87.4494	84.8539	113.593	56.1517	541.045	500.222	30.0211	41.6997	270.05	224.31	204.865	409.895	512.766	52.5058	78.577	80.7469	117.873	255.806	41.3182	259.738	80.4152	204.653	420.2	300.809	104.495	0.404126	2.00125	2.64635	13.0853	28.64	3.0083	18.7727	16.3422	8.57016	305.927	3.25516	3.67357	3.1604	21.6817	4.51016	2.62083	2.47663	5.74294	3530	5183	3135
ENSG00000142303	ADAMTS10	ADAM metallopeptidase with thrombospondin type 1 motif, 10 [Source:HGNC Symbol;Acc:13201]	5739	1.03834	0.7078	0.208636	0.0805818	0.398504	1.14514	0.18106	0.246097	1.75236	1.05226	0.395692	0.479283	0.574004	0.197796	1.37558	0.1661	0.286802	2.90207	0.71861	0.18186	0.0366756	0.374555	0.108672	0.439871	1.38015	1.97199	4.67578	2.1025	1.19607	4.26872	2.51569	3.6537	0.748914	1.27068	10.3835	0.947704	1.45125	3.64986	4.84246	9.67254	4.14513	4.63165	2.50489	42	44	14
ENSG00000151388	ADAMTS12	ADAM metallopeptidase with thrombospondin type 1 motif, 12 [Source:HGNC Symbol;Acc:14605]	9778	0.718423	0.949681	1.8201	0.149141	0.127791	1.29228	0.226046	0.60157	0.339919	0.123931	0.103224	0.0690481	0	0.0359629	6.21185	0.101582	0.095085	0.0502959	0.329936	0.0516308	0.096874	5.84723	2.31835	31.4822	26.9743	0.0282999	0	0.17216	0.701519	0.0165165	0.279174	1.79341	0.296511	0.453272	9.15379	0	0	0.116438	0.063655	0.0494096	0.161174	0.101893	0.0240745	29	58	50
ENSG00000160323	ADAMTS13	ADAM metallopeptidase with thrombospondin type 1 motif, 13 [Source:HGNC Symbol;Acc:1366]	5695	3.09652	2.32392	0.290946	0.625262	2.23577	1.145	0.74156	1.53127	0.869949	0.58847	0.326876	4.03933	3.91552	1.83411	1.17326	1.34259	2.23337	6.21196	1.08125	2.18654	3.37899	0.249704	0.326017	0.439871	0.259273	0.26794	0.0670743	0.148957	0.496618	0.052053	0.126324	0	0.384963	0.0513003	1.05591	0.164818	0.58125	0.171583	1.02043	0.527918	0.138866	0.19978	0.291409	125	142	9
ENSG00000138316	ADAMTS14	ADAM metallopeptidase with thrombospondin type 1 motif, 14 [Source:HGNC Symbol;Acc:14899]	5269	0.792725	0.802231	9.64745	6.11524	1.98137	1.63022	0.613528	0.710946	2.12457	3.00532	3.19994	1.95081	2.60311	3.05685	7.32705	0.665928	1.07824	2.43546	8.76549	2.064	5.87904	3.95364	0.543362	0.628388	0.257135	0.0886295	0.144155	0.13434	1.02365	0.267475	0.0514891	1.37714	0.698789	0	5.29633	0	0.501228	0.248392	0.342798	0.324405	0.504085	0.119494	1.08573	32	49	265
ENSG00000166106	ADAMTS15	ADAM metallopeptidase with thrombospondin type 1 motif, 15 [Source:HGNC Symbol;Acc:16305]	5669	12.9564	15.194	26.201	1.81789	3.03484	8.79816	6.1349	10.6095	68.4125	77.6112	54.2098	74.3213	100.056	63.007	24.257	20.7782	37.6335	4.8005	5.95086	11.4222	35.6631	13.4632	5.46985	17.2807	11.9322	0.267334	0.503741	0.226942	0	0.317996	0.189167	6.01862	10.6665	2.38332	65.728	0.288432	2.53658	0.860887	6.4462	0.425445	0.642596	0.318394	2.81999	523	928	721
ENSG00000145536	ADAMTS16	ADAM metallopeptidase with thrombospondin type 1 motif, 16 [Source:HGNC Symbol;Acc:17108]	5863	0	0.245599	1.6383	0.208808	0.0958561	2.58599	0.0322809	0.492194	6.28897	4.86427	5.1612	0.10358	0.139263	0.143852	3.58561	0.214451	0.333031	0.0671448	0.231005	0.675225	0	0.416173	0.905604	0.0628388	0.124255	0.423239	0.108642	0.137971	0.415459	0	0.166779	4.7678	0.768885	0.533528	15.4841	0	0.0318608	0.175534	0.252791	0.0326022	0.0891799	0.269143	0.0273855	0	15	45
ENSG00000140470	ADAMTS17	ADAM metallopeptidase with thrombospondin type 1 motif, 17 [Source:HGNC Symbol;Acc:17109]	7800	7.77756	7.68932	6.53088	0.86149	0.885286	1.236	1.31758	2.07815	3.92505	3.71762	3.95692	2.25967	1.93389	3.39849	4.34651	0.935978	1.49076	7.48884	0.991036	1.80995	1.83598	3.49585	0.181121	0.754065	0.817805	0.0839673	0.209063	0.628231	1.47388	1.01283	0.218879	0.962119	2.86583	0.274461	3.67459	0.247227	0.533422	0.0971874	0.350976	0.388192	0.158026	0.130566	0.345964	314	470	183
ENSG00000140873	ADAMTS18	ADAM metallopeptidase with thrombospondin type 1 motif, 18 [Source:HGNC Symbol;Acc:17110]	6678	0.0743131	0.0327166	0.691312	0.149141	0.095831	0.135176	0.549014	0.13672	0.446152	0.774566	0.963424	0.0345199	0.0226551	0.0179814	2.72217	0.0564346	0.0475035	0.13429	0.082299	0.584147	0.415822	0.104043	0	0.251355	0.115325	0	0	0	0	0.042134	0	0.00607169	0.373445	0.0604795	1.14433	0	0	0.0290673	0	0	0	0	0.0571137	3	2	19
ENSG00000145808	ADAMTS19	ADAM metallopeptidase with thrombospondin type 1 motif, 19 [Source:HGNC Symbol;Acc:17111]	5408	0.0247698	0.049107	0.582337	0.26847	0.0958561	0.067588	0.129171	0.0546882	0.0637268	0	0.017204	0	0	0.0179814	0	0.0225738	0.031682	0.0335473	0	2.00002	0.0137688	0.124852	0.144897	0.377033	0.07986	0	0	0	0	0	0	0.0947791	0	0	0.0997916	0	0	0.0292699	0	0	0	0	0	1	3	16
ENSG00000087116	ADAMTS2	ADAM metallopeptidase with thrombospondin type 1 motif, 2 [Source:HGNC Symbol;Acc:218]	7687	0.0990361	1.90107	2.0757	0.216064	0.234827	9.658	0.0962182	1.96877	1.7929	0.63913	0.722568	1.84792	2.21415	0.25174	2.90459	0.611318	1.13303	2.3569	0.50665	0.372859	0.18969	18.4573	7.17238	36.1323	37.2691	53.9882	19.0682	15.2373	9.32755	14.261	22.5635	116.238	17.7092	16.6159	89.3334	9.47704	17.8063	56.747	8.91979	33.3506	16.4784	24.0216	5.39628	4	118	97
ENSG00000173157	ADAMTS20	ADAM metallopeptidase with thrombospondin type 1 motif, 20 [Source:HGNC Symbol;Acc:17178]	7182	0.916617	0.458482	1.42008	0.178984	0.511366	0.340325	1.90551	1.75002	0.106233	0.0309826	0	0.0517923	0.0930441	0.539443	0.011992	0	0	0.739144	0.0330183	0.064941	1.67794	0.0416173	0.362242	0	0.230854	0	0.0362551	0.0636998	0	0	0	0	2.00505	0	0	0	0.300739	0.0113609	0	0.0279436	0	0	0.0143484	37	28	39
ENSG00000156140	ADAMTS3	ADAM metallopeptidase with thrombospondin type 1 motif, 3 [Source:HGNC Symbol;Acc:219]	6585	4.38488	4.12597	2.46185	2.29647	9.58779	11.0621	1.64676	1.69533	0.53079	0.371692	0.326876	0.0516237	0.0668316	0.988979	1.16245	0.722084	0.744585	2.23325	0.311471	3.27137	1.6772	4.93165	5.5423	18.2232	6.39902	0.145975	0.0717689	0.0610734	2.91936	0.533711	0	0.674245	0.0464838	0.0809131	5.10509	0.082409	0.187149	0.0111918	0.00889771	0.0969963	0.0138434	0.0977592	0.218729	177	252	68
ENSG00000158859	ADAMTS4	ADAM metallopeptidase with thrombospondin type 1 motif, 4 [Source:HGNC Symbol;Acc:220]	10334	0.371403	0.587788	2.53301	0.565078	0.349652	0.701777	0.288946	0.328129	0.18962	0.154613	0.034408	0.189247	0.328851	0.449536	0.237041	0.0668858	0.249752	0.163191	0.1209	0.131949	2.18518	0.270512	0.398466	0.125678	0.504897	0.423799	0.355756	0.393626	0	0.630601	0.584332	0.865891	0.573519	0.143475	2.06292	0.247227	0.121329	0.158674	0.0710865	0.136485	0.104966	0.0909252	0.319855	15	36	71
ENSG00000154736	ADAMTS5	ADAM metallopeptidase with thrombospondin type 1 motif, 5 [Source:HGNC Symbol;Acc:221]	9056	15.1366	12.9189	1.83652	9.72407	8.62889	13.5657	0.839195	1.09376	0.509396	0.371642	0.206448	12.0846	20.8849	0.341647	7.98556	0.0785905	0.157435	12.0602	2.34136	2.63461	0.748024	3.26696	10.9759	6.28388	21.5809	0.208729	0.216789	0.098344	0.318022	0.938745	0.0777241	1.90209	0.976257	2.34526	5.40287	0.123614	0.0240873	0.130024	0	0.3402	0.3948	0.057078	0.0913887	611	789	51
ENSG00000049192	ADAMTS6	ADAM metallopeptidase with thrombospondin type 1 motif, 6 [Source:HGNC Symbol;Acc:222]	8567	0.594227	0.681667	0.99903	0.230338	0.921497	1.4265	0.639625	0.437505	0.652402	0.184195	0.17204	0.0834927	0.185163	0.881091	0.466524	0.187142	0.0967919	2.28521	0.0957302	0.349983	1.44443	6.47149	0.905604	2.57639	48.966	1.15186	0.786122	1.35706	0.380239	2.09954	0.23873	1.67871	0.959561	0.84349	3.94251	1.40095	0.342006	0.377382	0.404998	0.772944	0.373948	0.358992	0.52872	24	42	34
ENSG00000136378	ADAMTS7	ADAM metallopeptidase with thrombospondin type 1 motif, 7 [Source:HGNC Symbol;Acc:223]	7730	1.1643	1.34232	0.499536	0.596293	0.063456	0.52257	0	0.191409	0.467083	0.216828	0.240856	0.569581	0.809025	0.431555	0.623047	0.0562953	0.284592	0.586864	0.0634549	0.153099	0.109388	0.769919	0.615811	3.51897	1.75606	0	0.0344019	0.0272917	0.0385594	0.282277	0	0.77082	0.65708	0.125441	13.0161	0.0412045	0.184878	0.190181	0.131336	0.0681413	0.10726	0.177869	0.132959	47	82	14
ENSG00000134917	ADAMTS8	ADAM metallopeptidase with thrombospondin type 1 motif, 8 [Source:HGNC Symbol;Acc:224]	4523	0.0495469	0	0.321398	0.298079	0	0	0	0.13672	0.127331	0.185846	0.051612	1.26021	2.60467	0.0719258	0.719169	0.0675822	0.142432	0.150849	0.114832	0.0516087	0.0692636	0	0	0.0628388	0.0254224	0	0	0	0	0.0987174	0	0.00700148	0	0.132357	0.0719309	0.0412045	0	0	0.00297874	0.0167062	0	0.0205961	0	2	0	9
ENSG00000163638	ADAMTS9	ADAM metallopeptidase with thrombospondin type 1 motif, 9 [Source:HGNC Symbol;Acc:13202]	10693	3.49276	6.55529	28.5512	103.197	5.71257	35.8702	7.54607	24.0081	4.00403	2.7539	1.97846	1.7555	2.81958	4.72912	80.7643	0.170701	0.688416	8.84155	3.81772	4.82011	23.7415	82.2149	58.7918	134.475	13.3347	11.7551	2.70912	2.11768	63.5398	9.26835	2.14196	86.3251	1.92708	5.72531	158.182	2.92552	0.858661	3.59846	0	0.806135	0.789774	0.745755	2.64576	141	401	797
ENSG00000178031	ADAMTSL1	ADAMTS-like 1 [Source:HGNC Symbol;Acc:14632]	13172	0.12386	0.180086	2.40269	0.178972	0.0638707	0.543566	0.38753	0.519538	0.382413	0.0929479	0.120428	0.483386	0.441354	0.107889	0.335752	0.0677215	0.095085	0.352673	0.362954	0.259442	0.0552721	3.45423	0.470914	0.50271	1.21632	0.0285796	0.072263	0	0	0.0210372	0	0.0327869	0	0	1.81688	0	0.031407	0.0283346	0	0.0152884	0.0348441	0.0604027	0.00577776	5	11	66
ENSG00000197859	ADAMTSL2	ADAMTS-like 2 [Source:HGNC Symbol;Acc:14631]	4677	0.148597	0.163551	0.106098	0.119249	0.191462	0.198471	0.0967001	0.246097	0.233557	0.0619653	0.103224	1.01853	1.71768	0.0899072	0.947222	0.0790084	0.158137	3.09036	0.213139	0	0.49804	0	0	0	0.0260266	0	0.0347726	0.0285045	0	0	0	0.014135	0	0.0859281	0.116951	0	0.0333444	0.0431118	0.0274082	0.515465	0.215727	0.0547526	0.0300321	6	10	3
ENSG00000156218	ADAMTSL3	ADAMTS-like 3 [Source:HGNC Symbol;Acc:14633]	9754	0.867056	0.867643	7.56642	24.968	6.00836	6.78979	1.48545	2.65238	1.2321	0.991394	0.94622	11.1698	12.7685	1.24072	24.6073	1.343	1.83935	6.131	4.47275	3.83053	3.67436	1.35256	0.688259	1.63381	0.513563	0	0.0357609	0	4.97179	0.484427	0	0.119747	1.17822	0	1.22629	0.0412045	0.194986	0.156552	0.108104	0.0418141	0.0840185	0.0350568	0.316703	35	53	208
ENSG00000143382	ADAMTSL4	ADAMTS-like 4 [Source:HGNC Symbol;Acc:19706]	6393	3.46819	4.68495	2.67463	0.246515	0.810131	0.7811	0.9685	0.73829	1.38953	1.22795	0.51612	0.760458	0.979991	0.629351	1.32258	1.49212	2.73548	2.40782	1.11845	4.03495	1.24284	0.0832345	0.724483	0.377033	0.113645	17.9047	7.10278	16.1487	6.25115	18.5085	13.7137	14.5536	31.2532	11.6678	12.4927	9.35343	52.8021	20.1649	40.7077	46.1097	24.6865	51.8391	52.6355	140	288	113
ENSG00000203804	ADAMTSL4-AS1	ADAMTSL4 antisense RNA 1 [Source:HGNC Symbol;Acc:32041]	490	0.346104	0.434582	0.364392	0.259957	1.81386	0.519731	0.250636	0.492194	0.800031	0.401174	0.08602	0.359417	0.107053	0.37761	0.825655	0.571175	0.743486	1.52453	0.414055	0.294317	0.851506	0.166469	0.362242	1.00542	0.0840954	4.33855	10.9605	2.70846	1.99111	8.76307	0.222874	4.24816	4.17696	0.820218	0.763341	1.31854	1.12151	1.12256	1.71396	3.14807	1.14568	0.85513	2.21078	14	27	17
ENSG00000185761	ADAMTSL5	ADAMTS-like 5 [Source:HGNC Symbol;Acc:27912]	3867	0.148233	0.0800541	0.00684929	1.1627	1.46735	2.05612	0.159692	0.0273441	0.827158	1.23931	0.877404	0.931795	0.617073	0	0.16649	0.237025	0.518991	0.0615269	0.0520987	0.0467462	0.0166012	0.228895	0.86938	1.44529	0.491476	0	0	0	0.207648	0.0687769	0.0118737	0.332863	0	0.049513	1.47935	0	0.0417103	0.0242122	0.159373	0.0515364	0.0304994	0	0.0198246	6	5	1
ENSG00000105963	ADAP1	ArfGAP with dual PH domains 1 [Source:HGNC Symbol;Acc:16486]	5060	6.21588	6.71177	7.16566	11.4715	1.52334	0.376685	5.08202	3.25395	20.4923	18.2026	23.4491	15.5478	20.6893	6.45534	26.5312	9.2355	13.5684	13.002	5.79228	6.6004	12.7157	6.80442	1.91988	3.14194	1.27706	10.794	17.3613	10.2117	10.6186	16.4826	12.7924	13.8559	14.4066	12.9033	25.8453	12.5262	25.2566	18.9118	27.1502	24.533	25.3921	36.1552	34.0979	251	413	254
ENSG00000184060	ADAP2	ArfGAP with dual PH domains 2 [Source:HGNC Symbol;Acc:16487]	3750	0.668782	0.681643	0	0.0985311	0.509853	0	0.787085	0.792979	1.02657	0.81925	0.068816	2.42562	2.89776	5.50232	0.145364	0.0816458	0.235763	2.77653	6.09804	1.64462	1.19575	0.208086	1.37652	1.19394	0	196.977	123.155	275.748	153.176	214.431	173.903	239.89	201.344	271.265	43.5442	192.878	196.929	204.512	138.394	195.996	203.676	209.57	153.882	27	80	736
ENSG00000160710	ADAR	adenosine deaminase, RNA-specific [Source:HGNC Symbol;Acc:225]	8356	250.741	269.862	345.086	111.482	185.691	199.399	280.353	367.723	231.032	248.302	220.968	279.515	341.323	623.686	507.147	304.672	489.006	322.198	221.805	331.771	286.901	157.625	284.251	241.301	162.838	261.649	202.14	361.593	215.159	357.919	229.348	381.294	816.408	391.529	304.919	249.081	553.379	281.863	379.476	420.845	342.245	494.223	401.171	10124	16548	10655
ENSG00000197381	ADARB1	adenosine deaminase, RNA-specific, B1 [Source:HGNC Symbol;Acc:226]	10015	8.64013	8.16826	5.53957	2.51182	8.60382	12.8627	1.4005	2.67972	8.04568	7.64311	6.67515	15.3446	17.8956	12.551	9.99757	5.84245	9.69495	4.02007	4.59707	1.2461	6.65	11.9858	12.0989	27.6491	81.9487	12.2528	8.10338	13.4313	8.64468	19.4865	9.08915	16.6112	13.7695	14.5989	26.3704	7.91127	13.3925	6.12903	12.4184	11.075	9.56583	5.82153	6.41907	349	502	197
ENSG00000185736	ADARB2	adenosine deaminase, RNA-specific, B2 (non-functional) [Source:HGNC Symbol;Acc:227]	5698	0.0247662	0	0.327188	0.059649	0.127791	0.067111	0.0322651	0.0273441	0.0849605	0.0619653	0.017204	0.0863122	0.0226551	0	0	0	0	1.2598	0.0327716	0.0516308	0.0275375	0	0.253569	0.0628388	0.0354142	0	0	0.244392	0	0	0	0.20669	0.0563695	0	0	0	0	0.0145665	0.172236	0	0	0	0	1	0	9
ENSG00000065457	ADAT1	adenosine deaminase, tRNA-specific 1 [Source:HGNC Symbol;Acc:228]	4486	3.63614	2.8684	10.7428	9.94945	6.04074	7.00419	7.42831	9.57043	7.18338	6.64716	6.22785	5.65326	5.60724	4.85499	19.1166	5.09627	8.55937	8.74706	11.3912	12.2534	4.44545	9.38469	7.17238	8.67175	8.61792	18.2692	12.1001	13.7896	9.26027	14.8714	13.2185	16.5557	17.2116	15.467	8.03938	11.6197	9.99196	10.9587	8.79931	14.578	12.1018	11.6382	11.5293	147	179	355
ENSG00000189007	ADAT2	adenosine deaminase, tRNA-specific 2 [Source:HGNC Symbol;Acc:21172]	7175	4.5313	3.95073	9.02286	5.9931	3.41319	1.46755	5.4116	4.8399	4.01181	3.67403	1.82362	3.56982	4.29426	0.305685	4.29028	4.45626	7.28626	4.66882	2.5411	3.35684	3.05394	5.88884	1.73876	3.26762	3.42857	8.23904	7.60923	11.47	11.5852	12.4176	6.81422	9.89991	12.3001	6.7361	2.00951	10.6308	1.43129	4.21358	5.10359	5.24911	3.57288	3.94281	3.52008	183	244	297
ENSG00000213638	ADAT3	adenosine deaminase, tRNA-specific 3 [Source:HGNC Symbol;Acc:25151]	2235	0.767634	0.898391	0.489764	0.565059	1.24363	1.71847	0.966687	0.683602	2.29266	1.5179	1.59997	0.620756	0.666214	1.83411	1.77188	1.70363	2.21521	2.29496	1.81714	1.29479	1.2938	0.541025	1.37652	0.879743	0.370892	1.09031	0.532089	0.548784	0.492309	0.860618	0.293611	1.0575	1.47476	0.680838	2.09687	0.206023	2.17305	1.2153	2.15229	1.61545	0.84321	1.16895	0.890507	31	55	15
ENSG00000142920	ADC	arginine decarboxylase [Source:HGNC Symbol;Acc:29957]	6559	2.9477	2.43815	1.35303	1.13276	1.65952	1.91473	0.127571	0.300785	2.65447	2.78839	2.27093	13.5346	9.62458	0.431555	1.10176	0.891527	1.45523	1.42289	0.862782	0.582138	1.32202	0.416173	1.66631	0.942582	0.438005	0.0293256	0.0610207	0.235573	0.401842	0	0.0414717	0.142833	0.585131	0	2.02179	0.0412045	0.400354	0.127572	0.63639	0.945576	0.51886	0.192733	0.388849	119	149	38
ENSG00000063761	ADCK1	aarF domain containing kinase 1 [Source:HGNC Symbol;Acc:19038]	5317	3.56692	2.31279	2.83057	2.01019	2.45092	2.40766	2.92604	2.81644	3.47138	2.78459	1.94405	3.30865	3.10464	1.942	4.28837	2.87872	4.57057	3.17604	5.22744	3.6417	5.04344	1.66469	2.75304	2.32503	1.21411	4.14852	2.05085	3.71653	3.14026	4.72533	3.41716	3.86826	5.40661	3.69126	2.56337	3.17275	3.08911	3.93112	2.9255	5.75577	3.89124	4.16349	3.77458	144	142	92
ENSG00000133597	ADCK2	aarF domain containing kinase 2 [Source:HGNC Symbol;Acc:19039]	2913	13.524	12.5327	2.45492	6.8617	23.8368	19.5953	11.1624	11.4845	11.2165	10.0882	9.68585	29.3462	29.8143	24.203	10.2437	13.014	17.0922	30.8624	25.696	22.2308	31.578	2.93402	21.1187	9.11162	3.45582	7.54865	3.47356	11.4357	11.5886	8.08383	7.93297	7.578	11.0611	11.8274	13.8015	9.97149	18.9168	18.8512	14.4333	24.2616	21.0162	18.6733	14.3667	546	768	114
ENSG00000163050	ADCK3	aarF domain containing kinase 3 [Source:HGNC Symbol;Acc:16812]	7797	22.861	20.0441	37.699	4.21422	17.6872	11.8582	15.9384	21.3284	22.7094	17.4027	12.2493	16.209	18.2773	16.7048	7.687	21.0688	28.6113	42.3012	23.9956	12.7179	18.5321	12.8805	11.628	6.53523	5.20539	9.94319	6.24999	8.64578	10.4163	3.87015	8.28346	10.8453	13.0377	10.0385	10.5114	7.82886	6.00073	10.4446	9.01868	15.877	10.4209	9.63244	8.71694	923	1227	1078
ENSG00000123815	ADCK4	aarF domain containing kinase 4 [Source:HGNC Symbol;Acc:19041]	5488	26.9514	23.0366	6.26421	5.2908	6.88284	5.65945	2.75864	3.44535	15.3437	14.9922	12.0256	8.00325	7.60113	12.2094	17.1294	14.5845	19.2108	18.7119	15.2816	12.4296	13.7219	2.51784	3.83976	4.33588	2.17864	1.83968	1.41468	1.95757	4.53343	1.46204	1.9902	2.56586	5.53809	4.02714	13.9058	2.80191	6.40742	8.33694	9.82788	10.1771	7.51835	7.52823	8.33042	1088	1408	188
ENSG00000173137	ADCK5	aarF domain containing kinase 5 [Source:HGNC Symbol;Acc:21738]	2742	9.68558	9.57056	5.981	2.6157	13.5423	12.3034	5.70786	6.04304	7.70431	6.72148	5.00637	4.64056	4.67808	14.6729	4.63767	12.6816	16.9031	12.6763	11.1223	7.75634	10.8326	1.81035	13.9463	5.0271	1.8635	1.86117	1.02261	1.34064	3.26349	2.34549	1.60096	0.407365	1.77806	2.27583	3.53504	1.44216	3.69895	3.78772	6.81939	4.17748	3.5351	3.2825	3.69019	391	585	172
ENSG00000164742	ADCY1	adenylate cyclase 1 (brain) [Source:HGNC Symbol;Acc:232]	13530	0.842261	0.882848	0.960109	0.594504	0.318553	0.270465	0.644497	1.44924	1.37956	1.3318	1.04944	4.07364	3.57407	0.413573	8.19925	0.46151	0.789827	6.54795	0.718585	0.307009	1.05227	0.187278	0.217345	0.50271	0.592331	0.541381	0.143785	0.0600921	0	0.11535	0	0.0482337	0.404955	0	0.446881	0.370841	0.0571769	0.0703207	0.135883	0.287246	0.0322911	0.074903	0.059848	34	54	28
ENSG00000143199	ADCY10	adenylate cyclase 10 (soluble) [Source:HGNC Symbol;Acc:21285]	6139	0.024741	0.144005	1.2662	0.17347	0.125482	0	0.0610371	0.0820323	0.187545	0.153713	0.120428	0.291727	0.0534534	0.107889	0.0633653	0.0305178	0.0873254	0.125788	0.162934	0.14615	0.163774	0.353747	0.181121	0.188516	0.0147874	0.0907741	1.26782	0.0305203	0.172634	0.192425	0.705535	0.36979	0.781267	0.206577	0.294683	0.988908	0.0734963	0.117113	0.184335	0.292309	0.306628	0.244112	0.0355423	1	9	39
ENSG00000078295	ADCY2	adenylate cyclase 2 (brain) [Source:HGNC Symbol;Acc:233]	17784	0	0.0650951	1.21908	0.178302	5.01751	3.69919	0.0964637	0.0273441	0.679446	0.46459	0.17204	0.0861048	0.0680827	6.23956	4.13619	0.0334429	0.0625061	1.61166	0	1.20687	0.901155	0.0832345	0.470914	0.879743	0.0407512	0.242717	0.0362551	0.455708	0	0.476627	0	0	0	0	0.407999	0.123614	0.548051	0.191179	0.0552823	0.275299	0.0903081	0.270475	0.14282	0	4	34
ENSG00000138031	ADCY3	adenylate cyclase 3 [Source:HGNC Symbol;Acc:234]	6058	15.3052	17.2509	107.296	3.63076	7.8055	19.2154	9.40436	17.9924	13.414	18.8552	20.6104	43.9127	50.6455	33.3556	33.8278	12.3788	24.1959	35.0371	11.3481	16.2683	10.9022	34.2094	7.38973	15.0185	11.1279	60.5501	23.6555	14.4551	29.7162	31.829	28.7048	6.39817	13.0658	33.0132	29.6612	10.878	21.4736	8.20147	22.3744	22.6711	28.5585	28.152	47.5352	618	1057	3002
ENSG00000129467	ADCY4	adenylate cyclase 4 [Source:HGNC Symbol;Acc:235]	8067	0.197849	0.186262	2.91497	0.372434	2.38889	1.85222	2.37923	2.76175	0.286601	0.306575	0.08602	0.305693	0.283594	0.0899072	0.107795	0.205398	0.261548	0.359581	0.485658	0.118354	0.402026	0.582642	0.796931	0.251355	0.164883	3.17747	1.76488	2.47004	0.620151	3.82913	1.66812	3.68169	1.97699	0.840327	0	2.67829	1.8082	1.22607	1.1391	2.00364	2.5555	1.43683	4.2597	8	12	92
ENSG00000173175	ADCY5	adenylate cyclase 5 [Source:HGNC Symbol;Acc:236]	8873	1.51113	1.78456	3.67373	0.775504	2.20489	1.55834	6.07156	5.96101	2.93183	2.50959	2.09889	0.448804	0.228066	14.4751	2.19436	3.64567	5.39198	10.1625	0.493424	17.5576	10.0107	1.60226	1.23162	0.754065	0.443187	0.0100241	0	0	0.608034	0.176822	0	0.0991824	3.99247	0	0.163964	0	0.45693	0.00261754	0.0187614	0.184473	0.00349922	0.23131	0.428604	61	109	101
ENSG00000174233	ADCY6	adenylate cyclase 6 [Source:HGNC Symbol;Acc:237]	8412	44.171	38.7381	14.6251	17.8331	18.4703	18.6907	7.23066	10.4454	26.0019	30.2069	30.0898	19.144	19.3084	27.2059	51.7608	13.1346	20.2612	26.5325	24.809	35.3025	29.0893	7.86566	20.5391	18.8516	9.04385	1.08738	0.721889	2.99981	6.23644	1.02632	0.954716	3.88634	6.73071	2.61161	30.8991	0.988908	2.48244	0.97911	5.37291	4.62591	2.39643	0.758677	2.5186	1783	2366	406
ENSG00000121281	ADCY7	adenylate cyclase 7 [Source:HGNC Symbol;Acc:238]	8630	9.19222	8.97596	9.79054	6.5819	15.8188	8.53569	8.61739	8.25791	8.85219	6.47459	3.0279	5.47377	7.52041	5.35847	11.8704	11.9216	18.5082	9.61099	13.5838	23.9904	4.57031	3.72475	9.52695	7.03794	1.07097	79.0672	80.6594	120.175	85.0226	121.351	86.0687	122.104	121.147	143.69	59.2962	102.723	183.478	155.113	163.339	226.624	178.775	239.968	222.879	372	575	748
ENSG00000155897	ADCY8	adenylate cyclase 8 (brain) [Source:HGNC Symbol;Acc:239]	5961	0.247734	0.245615	1.01955	0.268476	0.415485	0.40839	0.0645936	0.0820323	1.35978	0.650635	0.309672	0.103585	0.0465221	0	0.0479681	0.0225738	0.0475815	0.319176	9.65785	0.0909174	0.0277346	0	0	0.439871	0.142064	0	0	0	17.3807	0	0	0.0539781	0.17206	0	0.329422	0	0	0	0	0	0.0901812	0	0	10	15	28
ENSG00000162104	ADCY9	adenylate cyclase 9 [Source:HGNC Symbol;Acc:240]	10358	2.47435	2.77579	19.256	11.6423	5.01086	4.01935	3.80127	6.37117	16.2553	19.1991	26.2533	18.0575	20.1261	8.39733	18.2539	7.7597	14.718	8.07036	19.3454	16.2134	6.62898	19.9139	7.86064	10.2427	6.72558	17.7945	12.4416	13.3995	9.64854	20.2596	10.1421	13.0385	18.8279	8.97567	30.4088	8.36452	11.6917	5.65741	8.72205	8.72038	8.2041	11.2006	11.3807	100	172	570
ENSG00000141433	ADCYAP1	adenylate cyclase activating polypeptide 1 (pituitary) [Source:HGNC Symbol;Acc:241]	3805	0.0495433	0.229225	0.400275	3.40069	0.0319353	0.135653	0	0.355473	0.0212337	0.0619653	0.034408	0.01726	0	0	0.0719398	0.214451	0.269589	0.487113	0.0163858	0.0128272	0	0.707494	0.326017	1.50813	0.594841	0	0.144897	0.033286	62.1883	0.244311	0	0.423068	0	0.222358	1.24803	0	0.0145702	0.0434043	0.0935649	0	0	0	0	2	14	11
ENSG00000078549	ADCYAP1R1	adenylate cyclase activating polypeptide 1 (pituitary) receptor type I [Source:HGNC Symbol;Acc:242]	6828	0.0495361	0.0654492	0.727463	0.984393	0.095806	0.134699	0.419811	0.492194	2.99573	1.45618	0.412896	0.984041	1.34823	0.0179814	1.47498	0.135443	0.110906	0.201434	0.0491574	0.233304	12.8547	0.0208086	0.0362242	0.0628388	0.00872641	0	0	0	0.110686	0	0	0	0.680239	0	0.215564	0	0	0.0283414	0	0	0	0	1.09308	2	4	20
ENSG00000087274	ADD1	adducin 1 (alpha) [Source:HGNC Symbol;Acc:243]	13106	69.0717	69.0652	59.4301	62.4624	50.1603	52.4341	44.8338	44.3795	53.0339	56.3266	54.898	27.4892	34.4088	57.217	130.173	31.4505	48.4967	121.089	36.2195	94.2126	22.1428	80.1965	70.0575	87.3459	56.7135	144.594	128.768	135.461	99.3	133.053	131.183	167.272	148.717	115.968	93.6202	101.981	80.7117	91.4053	65.6947	106.743	84.9862	101.383	85.6123	2789	4244	2104
ENSG00000075340	ADD2	adducin 2 (beta) [Source:HGNC Symbol;Acc:244]	12673	24.773	23.753	2.12942	1.30436	9.4226	16.8835	2.73877	3.03519	6.87756	6.47372	4.23219	26.1868	27.3026	1.4565	21.3448	17.524	28.6294	12.6663	0.622534	1.78912	9.62443	8.26103	4.92649	7.16362	6.79997	0.71808	0.892663	2.35584	7.06298	4.52843	0.673877	7.38553	5.08436	3.31934	27.1568	1.35975	1.87839	1.18064	6.4555	3.65503	1.75875	2.09197	2.25688	1000	1451	65
ENSG00000148700	ADD3	adducin 3 (gamma) [Source:HGNC Symbol;Acc:245]	6541	92.8449	83.4484	129.095	121.567	131.956	122.588	160.69	140.986	91.0276	86.8192	65.6505	71.9763	103.916	9.06265	40.2414	152.586	192.794	65.327	43.8923	51.8842	62.7913	202.884	93.8568	93.5669	116.236	80.4357	156.511	85.9596	118.389	127.622	156.454	146.571	136.532	99.2308	73.3358	97.2839	39.3519	48.0021	81.6875	57.9316	53.0766	97.1872	94.2129	3749	5124	4016
ENSG00000118492	ADGB	androglobin [Source:HGNC Symbol;Acc:21212]	7773	0.123867	0.0818718	0.983134	11.2462	0.639208	0.40839	0.226078	0.0273441	0.361192	0	0	0.0690564	0	0	0.143904	0.0112869	0	0.0671949	0.0165091	0.181835	0.0832037	0.0208086	0.108672	0.377033	0.159822	0.212366	0.0362551	0.280397	0.147589	0.210997	0.141303	0.13651	0.0573535	0.0336239	0.109807	0	0	0	0	0.0171113	0.126457	0	0	5	5	27
ENSG00000187758	ADH1A	alcohol dehydrogenase 1A (class I), alpha polypeptide [Source:HGNC Symbol;Acc:249]	2258	0	0	0.363862	0.0894858	0	0.067588	0	0.0273441	0.0212337	0	0.017204	0	0	0	0	0	0.0158215	0.0167486	0	0	0.0415033	0.0416173	0	0	0.0177071	0	0	0	0	0	0	0	0.232186	0	0.914377	0	0.0184557	0	0.0551664	0.0171113	0.0179614	0.0201588	0.183473	0	0	10
ENSG00000196616	ADH1B	alcohol dehydrogenase 1B (class I), beta polypeptide [Source:HGNC Symbol;Acc:250]	6483	0	0.147021	0.896375	0	0	0.0360902	0.16112	0.0820323	0.0846252	0.0308826	0.206448	0.068892	0.0206126	0.0179814	0.0831761	0.056156	0.0309022	0.284648	0.0474477	0.089424	0.0964328	0	0	0	0.0150745	0	0	0	0.212519	0	0.0271009	0	0.257262	0	7.63238	0.082409	0.0551069	0.014325	0.165268	0.137397	0.19838	0.163306	1.14443	0	9	25
ENSG00000198099	ADH4	alcohol dehydrogenase 4 (class II), pi polypeptide [Source:HGNC Symbol;Acc:252]	2453	0	0	0.364124	0.0596613	0.127842	0.13613	0.0322968	0.0273441	0.0212466	0	0	0.0517923	0	0	0	0	0	0	0	0	0	0.0416173	0	0	0.017758	0	0	0	0	0	0	0	0.145016	0.105149	0	0	0	0	0	0	0	0	0	0	0	10
ENSG00000197894	ADH5	alcohol dehydrogenase 5 (class III), chi polypeptide [Source:HGNC Symbol;Acc:253]	4863	23.6548	24.5285	67.1194	97.2628	137.199	127.416	84.0077	64.9696	22.7308	22.4635	17.5997	25.2518	27.2488	19.402	27.3306	17.9347	23.2426	28.3261	40.0032	37.4646	26.7919	100.152	124.358	110.408	167.932	28.2176	27.4944	40.2459	44.938	31.3896	53.9067	57.7918	47.1201	52.6301	23.3161	50.1459	14.4652	22.3775	10.4674	21.43	19.2986	18.311	10.9661	955	1509	2062
ENSG00000172955	ADH6	alcohol dehydrogenase 6 (class V) [Source:HGNC Symbol;Acc:255]	4401	0	0	0.509773	0.596613	0.287643	0	0.290671	0.0546882	0.0424931	0	0	0.0172641	0	0	0	0	0	0	0	0.0129882	0	0.208086	0.0362242	0.565549	0.0976689	0	0	0	0	0	0	0	0.027045	0.10301	0.0407	0	0	0	0	0	0	0	0	0	0	14
ENSG00000196344	ADH7	alcohol dehydrogenase 7 (class IV), mu or sigma polypeptide [Source:HGNC Symbol;Acc:256]	3108	0	0	0.254887	0.119323	0.0319604	0	0	0	0	0	0	0.0345282	0.139566	0	0	0	0	0	0.0165091	0.0389646	0.0138673	0	0	0	0	0	0	0	0	0	0	0	0	0	0	0	0	0	0	0	0	0	0	0	0	7
ENSG00000147576	ADHFE1	alcohol dehydrogenase, iron containing, 1 [Source:HGNC Symbol;Acc:16354]	3753	1.93049	2.17483	6.40655	4.45257	4.03881	2.61266	6.69784	8.64073	2.31823	2.25758	1.35912	3.37569	4.05521	1.81613	2.12295	2.52799	3.88763	3.77634	1.97304	1.77261	2.30115	5.45186	4.12955	4.14736	4.06413	2.33793	4.07007	1.79664	5.26546	2.78599	3.44173	2.18938	4.8988	3.7763	0	3.41997	0.644472	1.06345	0.730706	1.12124	1.21994	1.65352	1.01776	78	134	194
ENSG00000182551	ADI1	acireductone dioxygenase 1 [Source:HGNC Symbol;Acc:30576]	5560	15.9515	17.4257	59.8871	37.5367	69.6637	61.3548	89.5041	81.2119	17.2666	18.0755	21.0061	20.8847	24.3211	31.7552	29.5627	37.2786	46.0242	48.8322	17.019	40.3014	36.3975	71.6441	75.8172	79.3654	98.2359	46.3123	37.6526	32.7418	41.7779	27.1117	58.9843	44.997	41.5608	27.2453	23.3385	40.6689	14.8854	34.3363	15.6115	25.8623	20.5614	25.5722	14.7971	644	1073	1821
ENSG00000182035	ADIG	adipogenin [Source:HGNC Symbol;Acc:28606]	1033	0.0495397	0.0654653	0.181539	0.059649	0	0	0	0	0.0637139	0.0309826	0.051612	0.0172558	0	0.0359629	0.0359514	0.0112869	0.0157825	0.0502959	0.0492807	0.0386426	0.0136702	0	0	0	0	0	0	0	0	0	0	0	0	0	0.177821	0	0.0375589	0.044039	0.0192991	0	0	0.0404028	0	2	4	5
ENSG00000181092	ADIPOQ	adiponectin, C1Q and collagen domain containing [Source:HGNC Symbol;Acc:13633]	4686	0	0.0972429	0.792244	0.207198	0.19104	0	0.0958313	0.0820323	0.19013	0.154563	0.08602	0.0512725	0	0.0539443	0.0214625	0.0215988	0.0769629	0.0478183	0.0604225	0.0229234	0.0406982	0.0624259	0	0.125678	0.0800844	0.0604228	0.144526	0.453622	0.175018	0.413572	0.196997	0.158784	0.257754	0.0644054	0	0.288432	0.055237	0.0143706	0.0481979	0.0513338	0.0357605	0.0390599	0.0168467	0	6	23
ENSG00000159346	ADIPOR1	adiponectin receptor 1 [Source:HGNC Symbol;Acc:24040]	3193	51.3482	53.9578	97.1598	72.3281	93.0186	81.7075	84.6398	79.1338	30.9297	31.9331	40.4466	40.1137	44.7531	118.713	37.758	44.3943	58.3001	119.052	66.7029	53.5782	59.7162	95.3868	128.849	68.5571	66.1738	101.65	87.128	73.1003	60.4482	69.5913	97.9121	102.792	91.713	75.9278	37.2558	59.2521	53.0924	61.1427	47.863	60.0197	53.5972	57.5945	47.0596	2073	3309	2932
ENSG00000006831	ADIPOR2	adiponectin receptor 2 [Source:HGNC Symbol;Acc:24041]	5878	38.5667	37.2337	20.0461	26.1779	22.1024	24.738	41.7502	48.6998	48.983	51.9487	50.6486	30.6314	33.6436	35.1897	32.5912	21.8975	32.8217	50.3987	37.6717	56.4416	22.1715	25.1368	22.2779	29.0315	31.3801	29.912	32.2943	39.2768	51.0055	46.7705	30.5914	42.3749	75.8792	43.3055	59.8531	33.1284	26.9444	28.5653	27.2649	39.4773	31.5313	37.8389	43.2673	1557	2282	701
ENSG00000148671	ADIRF	adipogenesis regulatory factor [Source:HGNC Symbol;Acc:24043]	998	26.2597	26.2634	30.9209	8.64996	54.4912	45.948	3.03482	5.27741	25.2612	24.5691	23.8103	6.30101	8.70876	5.53828	1.34154	38.2848	41.8533	3.57505	26.9357	76.9344	46.8256	25.4698	9.16471	3.64465	1.85886	0.13376	0	0.136618	3.96971	0.80706	0.190093	0	0	0.0806715	19.59	0.123614	0.310367	0.0321598	8.04759	0.273068	0.329138	0.736803	3.10366	1060	1604	850
ENSG00000156110	ADK	adenosine kinase [Source:HGNC Symbol;Acc:257]	2970	12.186	12.1734	42.9073	15.1895	23.7616	27.6446	16.2167	16.2697	9.86121	11.4771	11.1998	9.22553	11.6124	3.61427	11.0205	9.28567	12.9483	9.01787	17.074	6.24636	8.26642	55.7255	15.9024	18.2232	14.057	24.438	20.0699	26.9883	15.5848	30.97	28.2658	20.9819	12.0348	10.9403	8.28981	14.3804	5.42543	7.21787	9.15853	14.536	8.60272	11.1951	11.8338	492	747	1244
ENSG00000148926	ADM	adrenomedullin [Source:HGNC Symbol;Acc:259]	2718	27.4241	25.626	0	8.65073	30.4019	18.3923	7.47602	7.43759	1.51035	0.937137	3.23435	40.2753	46.1994	24.5986	17.4576	7.55049	7.52429	5.78642	9.86031	3.92911	3.89493	13.0886	34.8114	64.7239	34.5448	61.1628	67.6489	42.316	32.233	60.9605	125.542	96.4962	44.6916	64.1444	33.1341	70.2537	75.6223	131.257	62.1425	41.0072	50.2462	76.5504	58.3205	1107	1579	192
ENSG00000128165	ADM2	adrenomedullin 2 [Source:HGNC Symbol;Acc:28898]	4276	1.33763	1.40757	2.68431	1.07366	0.60627	0.934308	0.386943	0.464849	2.29413	2.35468	2.46017	6.42208	5.33822	2.67924	1.87027	0.665928	1.18802	9.23735	1.01876	0.435319	2.00691	1.31094	0.43469	0.816904	2.77714	0.0591174	0	0	0.667505	0.0132142	0.0200071	0.560335	0.605173	0.0640689	1.45776	0	0.216338	0.0414613	0.0954503	0.239254	0.123514	0.100434	0.19892	54	86	74
ENSG00000224420	ADM5	adrenomedullin 5 (putative) [Source:HGNC Symbol;Acc:27293]	1718	1.7835	2.11119	0.155831	0.148377	0.86145	0.217868	0.838608	0.792979	1.59253	1.33215	0.980628	1.93322	2.84422	1.02494	0.358411	2.48284	3.88317	0.903844	0.322306	2.40674	2.26897	0.0208086	0.688259	0.565549	0.154748	0.118701	0	0.147898	0.115754	0.132036	0.0728339	0.165766	0.410398	0.0718792	0.919552	0.082409	0.210762	0.187341	1.36279	0.358527	0.194407	0.216878	0.390443	72	129	5
ENSG00000101126	ADNP	activity-dependent neuroprotector homeobox [Source:HGNC Symbol;Acc:15766]	7133	154.004	142.264	119.267	81.0142	74.4154	90.4438	79.4888	116.705	125.254	142.514	106.94	111.188	123.626	93.5574	98.2857	85.7927	131.328	133.492	70.8469	131.429	105.894	112.7	60.1683	38.3945	57.064	69.2885	59.1589	93.2458	83.9409	111.028	51.18	107.428	254.674	66.3419	119.865	56.4914	33.8704	28.6797	45.7071	57.9527	37.7062	47.6992	46.3281	6217	8703	3539
ENSG00000101544	ADNP2	ADNP homeobox 2 [Source:HGNC Symbol;Acc:23803]	5893	16.5904	17.9188	12.1786	26.0177	32.7092	28.1226	29.4083	32.6762	10.7616	9.92987	12.1288	30.7333	37.4298	13.1265	21.2571	12.045	18.724	20.6494	9.88872	12.6742	22.4779	15.2735	17.7861	17.532	13.2031	15.3374	26.1615	23.61	14.0429	27.5933	20.6053	40.6982	43.4489	21.2017	26.0824	12.8146	15.9519	12.0771	18.9754	20.3103	15.5776	16.4829	18.696	670	1099	404
ENSG00000181915	ADO	2-aminoethanethiol (cysteamine) dioxygenase [Source:HGNC Symbol;Acc:23506]	3723	7.57912	6.3105	14.1807	20.9991	17.5967	16.0918	16.9259	17.5002	8.60535	9.39926	6.17624	14.4721	17.8388	11.5081	14.6794	11.7971	15.9443	16.141	8.49454	9.91438	9.27567	15.7105	16.1922	16.2124	27.2524	16.0872	42.9814	30.2012	26.7652	25.0643	32.9955	29.7439	22.9937	26.0209	10.8794	16.0286	14.7886	13.3477	12.9091	11.9495	11.3971	13.4442	13.3992	306	389	460
ENSG00000163485	ADORA1	adenosine A1 receptor [Source:HGNC Symbol;Acc:262]	4191	2.32869	2.14459	2.49273	1.34168	1.43788	1.99613	2.68016	3.77348	2.29415	2.07569	2.40856	8.20021	11.5814	3.36253	4.71177	0.981544	1.585	2.45145	5.8912	0.505024	2.6204	1.72712	5.28873	2.82775	2.1538	0.381699	0.325925	0.08992	2.44052	0.902506	0.175917	0.134958	0.812683	0.0619399	0.868417	0.123614	0.503303	0.448654	0.265456	1.27697	0.533324	0.366863	0.32786	94	131	69
ENSG00000128271	ADORA2A	adenosine A2a receptor [Source:HGNC Symbol;Acc:263]	4193	0.740623	0.493137	0.40203	0.259052	0.267745	0	0.0178159	0.0820323	0.391182	0.153813	0.25806	1.29027	1.00343	0.161833	0.894767	0.154952	0.187273	0.225394	0.70454	0.331728	0.330006	0.45779	0.108672	1.25678	0.300902	0.667448	4.91474	1.13494	0.671072	2.84841	1.2828	2.7433	1.13471	0.690201	10.5536	0.906499	1.77796	0.70268	5.45387	1.53161	6.85073	1.68735	5.33695	30	31	20
ENSG00000170425	ADORA2B	adenosine A2b receptor [Source:HGNC Symbol;Acc:264]	2551	0.470688	0.421946	0.150409	2.67838	0.444905	0.129306	0.545031	0.246097	0.102056	0.153513	0	3.05372	2.5655	0.143852	0.30188	0.120256	0.133932	0.410359	0.722182	0.353712	0.399916	1.83116	0.43469	1.38245	6.03024	0.484781	5.18423	1.15521	2.27678	2.58615	2.8275	1.1921	1.21649	0.910229	4.59529	1.15373	2.64415	1.86762	2.58712	2.06459	2.60203	2.39144	3.37648	19	26	9
ENSG00000121933	ADORA3	adenosine A3 receptor [Source:HGNC Symbol;Acc:268]	4486	0.0990758	0	0	0.123942	0	0	1.28689	1.31252	0.754165	0.298826	0.017204	0.0750256	0	0.12587	0.24944	0	0	0.453144	1.69855	0.180264	0.0146458	0.0208086	0	0	0.0152492	52.6246	14.864	60.44	20.7917	15.1662	100.627	127.793	58.5912	92.2	7.92192	85.623	42.8516	112.265	11.5786	62.0464	34.5729	29.1275	9.76568	4	3	295
ENSG00000159322	ADPGK	ADP-dependent glucokinase [Source:HGNC Symbol;Acc:25250]	5931	16.6406	15.6056	20.0568	19.8601	17.9512	22.7937	24.8648	25.8128	14.5817	11.4217	9.11812	11.1678	14.018	14.3852	16.2951	10.7156	14.2951	36.4217	22.7698	22.7093	18.9017	21.9947	22.785	27.7119	36.4898	70.8429	78.9003	92.9744	76.5153	94.6613	95.5901	112.443	108.746	108.426	37.3618	85.5406	89.692	83.3548	78.5973	97.9643	81.5201	91.5447	89.5607	672	972	925
ENSG00000144843	ADPRH	ADP-ribosylarginine hydrolase [Source:HGNC Symbol;Acc:269]	4615	3.19535	2.86432	13.882	1.29353	2.532	3.10784	1.91446	2.84379	2.13965	2.29343	1.97846	1.80327	2.10997	1.15081	4.22192	0.649381	0.678961	3.78666	3.68654	2.90279	2.35714	5.11892	3.44129	3.64465	3.60983	13.7091	14.1248	27.9131	30.5594	42.829	25.9669	30.7104	33.8704	37.2002	15.8278	24.9287	38.2237	18.8328	27.3368	28.6828	22.4539	30.7622	28.9812	129	180	487
ENSG00000153531	ADPRHL1	ADP-ribosylhydrolase like 1 [Source:HGNC Symbol;Acc:21303]	2308	1.85797	2.11037	2.17261	0.951556	0.765618	0.210808	1.54822	1.64065	1.42145	1.39357	0.808588	2.34694	2.71084	0.809165	2.84938	3.11338	4.70608	2.02768	0.930155	1.61728	4.61578	1.01962	0.326017	1.19394	0.34769	0.11581	0.143661	0.269291	1.97619	0.209325	0.0455681	0.25668	1.50723	0.120074	1.06589	0.535659	0.130418	0.23172	0.8743	0.200474	0.0860204	0.136424	0.526012	75	129	62
ENSG00000116863	ADPRHL2	ADP-ribosylhydrolase like 2 [Source:HGNC Symbol;Acc:21304]	1668	25.4654	26.1926	36.3632	15.788	32.2254	24.1436	16.8479	21.3284	10.3337	9.48776	10.1676	24.5132	27.0773	16.471	24.3249	21.6156	28.5395	27.2794	20.2602	17.5775	33.2407	18.811	29.5589	20.5483	16.2294	7.78825	13.4635	16.5941	20.2115	11.0055	18.7353	20.0675	20.128	24.3893	11.4939	19.6958	27.5761	18.9867	20.1154	18.9064	18.7962	19.9621	20.8655	1028	1604	1085
ENSG00000170222	ADPRM	ADP-ribose/CDP-alcohol diphosphatase, manganese-dependent [Source:HGNC Symbol;Acc:30925]	1620	1.16292	0.968548	2.38248	4.28042	1.0717	1.29586	1.85894	1.80471	1.92	1.14356	0.911812	1.39272	1.8016	0.485499	1.22247	1.27891	1.5372	0.968942	0.652855	0.760877	1.1077	1.66469	1.41274	1.19394	4.88397	1.57211	3.10502	2.85625	2.60126	2.61257	2.19572	1.96248	1.92393	3.07901	1.42371	2.30745	2.1771	1.41998	1.49317	1.749	1.83779	2.56458	2.30906	47	60	78
ENSG00000120907	ADRA1A	adrenoceptor alpha 1A [Source:HGNC Symbol;Acc:277]	5848	0	0.195291	1.40389	0.0577923	0.0310484	1.57945	0	0.984387	0.18993	0	0.154836	0.0339201	0	0	0.272893	0.0101726	0.124076	0.0976742	0	0	0	0	0.181121	0.0628388	0.0342715	0.0573458	0.107777	0.167927	0.144464	0.250677	0.134649	2.03067	0.921183	0.958714	5.97639	0.329636	0.0251224	0.262533	0.0361445	0.0479918	0.051543	0.0352242	0.134628	0	12	40
ENSG00000170214	ADRA1B	adrenoceptor alpha 1B [Source:HGNC Symbol;Acc:278]	1738	0.966107	1.47344	2.39903	1.0738	2.71623	2.03432	0.645682	0.957043	7.56357	7.52878	9.13533	0.586913	0.437112	1.18678	6.52347	2.72015	3.4411	16.6467	1.30225	3.88089	2.35586	2.60108	2.31835	3.58181	0.469773	0	0	0	0	0.344606	0	0.681565	0	0.208428	7.711	0	0.100044	0.0268586	0.643986	0.323494	0.0331367	0.00959695	0.152974	39	90	66
ENSG00000171873	ADRA1D	adrenoceptor alpha 1D [Source:HGNC Symbol;Acc:280]	2677	0.0495469	0	0.14565	0	0	0	0	0	0.169973	0	0	0.0172641	0.0465221	0	0.155896	0.0338607	0.111023	0.705547	0.0165091	0.0909174	0.0138673	0	0	0	0.00887899	0	0	0	0	0	0	0.0355552	0	0	0	0	0	0	0.0195309	0	0	0	0	2	0	4
ENSG00000150594	ADRA2A	adrenoceptor alpha 2A [Source:HGNC Symbol;Acc:281]	3869	0.322044	0.29469	0.181277	0.208796	0.255608	0.134699	0.581295	2.24222	0.467386	0.557688	0.240856	1.62281	1.67389	0.107889	0.167851	0.0790084	0.158488	0.470214	0.643487	1.27236	1.02588	0.291321	0.217345	0.188516	0.479313	0	0	0	1.9609	0.0306251	0	0	0	0	0.384837	0	0	0	0	0.0261207	0	0.0363032	0.0820251	13	18	5
ENSG00000222040	ADRA2B	adrenoceptor alpha 2B [Source:HGNC Symbol;Acc:282]	3278	0.197492	0.258885	0.459281	0.326946	0.250847	0.248272	0.416798	0.191409	0.358701	0.123931	0.137632	1.01779	1.38371	0.449536	0.105541	0.101582	0.166942	0.611872	0.388923	0.0988059	3.01792	0.0624259	0.144897	0	0.00794185	0	0.157432	0	0	7.99659	0	0.368072	0	0.0226102	0.931513	0	0.010455	0	0.14977	0.119779	0.0261641	0	0.33504	8	16	14
ENSG00000184160	ADRA2C	adrenoceptor alpha 2C [Source:HGNC Symbol;Acc:283]	2177	7.1347	6.84426	6.18644	0.29822	0.511015	0.401712	10.367	9.46105	35.4179	30.9517	25.9264	5.78341	8.06733	16.2912	20.4942	12.3705	17.4143	28.8763	7.11371	18.3111	2.99395	2.08086	0.362242	0.0628388	0.967098	0.0587915	0	0	1.11884	0	0	0	0.814763	0	14.7566	0	0.283249	0.113646	2.52478	0.326423	0.0496491	0.0808041	0	288	418	170
ENSG00000043591	ADRB1	adrenoceptor beta 1 [Source:HGNC Symbol;Acc:285]	2862	0.272475	0.13797	0.217435	0.312388	2.51851	1.42519	0.409901	0.765634	0.117133	0.151462	0.189244	0.115851	0.0977309	0.611369	0.359266	0.0242499	0.0257064	0.83285	0.0309602	0.104687	0.188232	0.249704	1.77498	0.251355	0	3.82165	1.26782	1.07988	4.39404	5.09547	2.82351	0.582574	8.87742	1.94124	0	2.84311	5.49243	1.26319	4.26166	2.18316	3.39575	2.82336	1.41166	11	9	18
ENSG00000169252	ADRB2	adrenoceptor beta 2, surface [Source:HGNC Symbol;Acc:286]	2041	0.292823	0.432156	0.787818	0.102851	0.017804	0	0	0.273441	0.38376	0.766062	2.5806	0.0862625	0	0.107889	0.967968	0.0666165	0.231819	0.938538	0.54852	0.0410483	0.309502	0.707494	0.0724483	0.565549	0.174557	6.16037	3.36392	8.98811	5.48141	15.0062	8.8173	13.1988	7.8545	9.70309	20.8181	7.00477	12.2216	11.5346	9.8429	8.17495	16.2955	25.28	10.9877	12	29	60
ENSG00000188778	ADRB3	adrenoceptor beta 3 [Source:HGNC Symbol;Acc:288]	2943	0	0	0.14565	0	0	0	0.0322968	0	0.0212466	0	0	0.0345282	0.023261	0	0.011992	0	0	0.0671949	0.0165091	0	0	0.0208086	0	0	0.00887899	0.0303513	0.0725101	0.0350621	0	0	0.0565841	0.0711103	0	0	0.0298191	0	0.037819	0.0735505	0.0195309	0.0172125	0	0	0.0615243	0	0	4
ENSG00000173020	ADRBK1	adrenergic, beta, receptor kinase 1 [Source:HGNC Symbol;Acc:289]	6665	54.5925	54.657	20.3595	19.2351	49.6371	40.9307	24.4347	25.2933	17.9964	16.9729	16.1546	35.9472	37.8954	48.5499	19.9283	26.5957	40.444	60.8521	31.564	32.9769	21.9245	13.047	52.9597	24.7585	11.373	107.934	63.0795	77.4043	63.389	87.1588	65.0551	88.3199	72.4907	75.4511	41.7421	55.6673	83.2464	89.7078	79.9211	129.809	109.617	127.819	130.582	2205	3358	859
ENSG00000100077	ADRBK2	adrenergic, beta, receptor kinase 2 [Source:HGNC Symbol;Acc:290]	9153	67.0604	53.4447	10.9046	7.23987	22.7348	20.0022	9.88745	12.0861	10.0554	6.55954	2.20211	21.9404	27.7221	3.59629	5.33059	7.72319	12.2595	39.7343	13.1218	6.40778	13.5702	7.2206	8.44023	8.4204	13.4613	103.062	134.427	127.241	122.641	155.555	121.621	149.631	128.531	118.726	31.4355	109.316	70.6273	78.7334	82.8306	102.301	88.1934	108.412	98.7241	2707	3286	762
ENSG00000130706	ADRM1	adhesion regulating molecule 1 [Source:HGNC Symbol;Acc:15759]	2142	52.7875	55.5864	23.4586	21.3296	31.7882	31.2493	39.8611	48.5358	37.0499	32.8173	40.3262	23.0417	29.7035	83.0023	70.7089	24.4475	32.9771	60.0258	46.4502	42.6891	43.6413	19.9347	39.1945	26.9578	23.9907	27.7273	22.7139	18.3438	13.9564	14.1155	20.1276	19.1872	10.8611	24.9392	36.4433	20.0254	33.3096	30.591	25.6502	32.2315	29.9158	26.1533	28.5036	2131	3400	738
ENSG00000239900	ADSL	adenylosuccinate lyase [Source:HGNC Symbol;Acc:291]	6021	21.151	21.5304	61.1636	32.595	28.3448	26.3275	33.0596	31.309	24.5129	20.0552	17.5309	23.5354	28.8997	17.4959	34.7465	13.8042	20.1358	56.8834	11.787	14.8343	39.6963	83.0889	28.9069	46.3122	67.7151	31.58	32.9476	34.9607	47.1102	35.5203	49.2801	39.0764	26.6067	44.345	18.1085	43.3059	19.3226	20.729	15.3479	25.3414	22.4263	22.2628	25.8142	854	1325	1873
ENSG00000035687	ADSS	adenylosuccinate synthase [Source:HGNC Symbol;Acc:292]	3666	13.3716	10.7651	169.115	93.6172	138.101	112.256	112.067	102.54	30.0902	32.4215	25.3931	27.1146	31.8808	13.9536	26.4882	33.5456	43.2019	37.3512	24.1634	11.4629	44.8466	115.03	99.7613	61.6448	69.1605	29.2732	68.5682	43.2552	69.6608	49.0848	42.993	69.1089	39.1875	42.1449	12.9224	39.8036	19.4433	16.8202	19.5975	18.8294	17.9159	24.9342	25.2147	540	667	4824
ENSG00000185100	ADSSL1	adenylosuccinate synthase like 1 [Source:HGNC Symbol;Acc:20093]	5775	1.70926	2.00163	0.559031	1.26229	2.38836	4.1822	4.34693	3.66411	2.21731	1.57566	1.2903	2.20328	2.17353	1.97796	1.61111	1.96281	2.73079	8.68681	2.09389	2.01668	3.90114	0.31213	2.28212	1.1311	0.582938	4.32774	6.81224	4.10975	3.88807	1.07436	10.4144	6.40296	8.89788	2.85524	1.10027	3.6672	6.53321	6.40522	4.9044	3.73876	2.23123	3.38874	1.51049	69	123	31
ENSG00000111863	ADTRP	androgen-dependent TFPI-regulating protein [Source:HGNC Symbol;Acc:21214]	4150	0.246729	0.203282	1.07076	0.735401	2.54646	5.77089	0.377733	0.246097	0.479436	0.307926	0.068816	0.220551	0.731329	0.0359629	0.151017	0.0398547	0.215177	0.37627	6.50843	0.786232	0.0945508	1.4358	2.17345	1.88516	2.59447	4.79466	3.08347	2.35705	1.46113	3.38232	6.94658	3.16108	0.291248	10.6963	1.87941	1.56577	0.282266	1.10477	0.50427	0.446615	0.419421	0.454367	0.343406	10	13	38
ENSG00000259003	AE000662.92	Uncharacterized protein [Source:UniProtKB/TrEMBL;Acc:G3V486]	781	0	0	0.0267324	0.0296023	0	0	0	0	0	0	0	0	0	0.0179814	0	0.0112869	0	0	0	0	0.0102218	0	0	0.0628388	0.00699714	0	0	0	0	0	0	0	0	0	0	0	0	0.013022	0.0152431	0	0.0343197	0.0191369	0	0	0	1
ENSG00000106624	AEBP1	AE binding protein 1 [Source:HGNC Symbol;Acc:303]	4955	0.272115	2.3881	3.02866	2.41425	1.24319	5.98509	1.35388	3.44535	11.5133	7.4975	2.03007	15.1743	18.0839	0.25174	22.2178	0.676379	1.62751	1.11801	0.345367	0.681747	2.55427	1.97682	3.11528	16.7151	14.2646	0.322115	1.50925	0.637235	0.467007	2.80926	0.586931	7.72746	3.75409	2.28625	36.9456	0.247227	0.436675	1.16524	1.1132	0.331491	0.601143	0.448631	1.07759	11	146	85
ENSG00000139154	AEBP2	AE binding protein 2 [Source:HGNC Symbol;Acc:24051]	4524	17.4123	11.69	54.5243	25.3842	19.1712	20.0334	54.9143	63.3289	16.8462	19.6796	13.9524	17.759	24.0809	12.641	16.0347	9.32023	11.2562	9.79235	6.51205	19.9338	11.8228	37.6636	15.6488	19.8571	21.3746	23.5794	40.379	32.1362	23.7943	31.4646	22.3303	28.3211	51.3616	20.0914	2.65566	20.8495	7.84333	6.73431	5.64021	9.69709	8.4454	10.9332	8.09851	703	719	1592
ENSG00000181026	AEN	apoptosis enhancing nuclease [Source:HGNC Symbol;Acc:25722]	6018	5.19607	6.1378	7.1061	21.3083	9.78412	6.58987	7.86	10.965	8.49256	6.28077	7.55256	4.81416	5.92654	10.8248	4.9294	3.16996	4.80957	14.3329	8.85073	23.2427	5.90127	9.05176	8.76625	16.0239	13.71	2.63352	4.67651	3.8269	3.92059	6.38707	4.04009	3.21874	16.7835	7.20056	25.8926	7.16959	21.2165	5.2383	9.01479	10.7344	10.0451	15.5375	12.7439	210	378	238
ENSG00000104964	AES	amino-terminal enhancer of split [Source:HGNC Symbol;Acc:307]	5298	102.648	113.792	21.5915	87.3794	105.042	89.2988	67.2049	59.3914	84.5765	94.5023	121.925	51.9264	56.4003	128.639	26.0081	70.5659	86.4698	63.1756	125.871	56.2239	90.463	19.6017	100.848	96.3318	38.5682	42.8659	39.6354	35.8596	32.0965	26.8755	58.1557	49.1698	41.0383	49.0124	95.4471	46.7259	57.478	63.161	65.5571	50.5398	49.6442	65.8421	65.9422	4145	6969	865
ENSG00000215346	AF131215.5		2179	2.00634	1.12685	1.90468	3.36761	0.412288	0.870958	1.03044	0.492194	0.230836	0.773966	0.137632	0.741143	0.990931	0.287703	1.91344	0.314362	0.674944	0	0.277902	1.93041	0.0739555	0.811537	0.0362242	0.439871	0.647026	2.51748	2.12855	1.8515	3.22372	3.4385	0.437611	2.98654	8.35415	0.876382	0.498746	0.494454	0.455856	0.245252	0.360242	0.548979	0.265771	0.447004	0.0584597	81	69	55
ENSG00000243440	AF165138.7	Protein LOC388813 [Source:UniProtKB/TrEMBL;Acc:H7C1N6]	1889	0.0743167	0.0654814	0.509512	0.0596551	0	0.203718	0.0968745	0	0	0	0.017204	0.0345241	0.0229581	0	0.0119797	0.0338607	0.0158215	0	0.0494041	0.06478	0.0137688	0	0	0	1.21637	0.121405	0.0361315	0.104715	0.075478	0.263901	0.452529	0.319532	0.437818	0.393214	0.11873	0	0.0755079	0.102925	0.0780078	0.0860627	0.0722478	0.0202014	0.143194	3	4	14
ENSG00000250232	AF196779.12	Uncharacterized protein; WD repeat domain phosphoinositide-interacting protein 4 [Source:UniProtKB/TrEMBL;Acc:A6NM71]	1176	5.96842	6.15386	4.24344	4.03585	3.81458	3.14497	6.66565	8.39463	7.97007	6.84326	8.18911	13.3027	13.979	7.44432	58.5108	6.87415	9.31199	14.1577	13.0001	6.49591	14.1543	2.45542	5.03516	3.70749	6.14596	2.55123	2.57892	2.30557	3.04556	3.26512	4.65423	3.64531	8.65936	4.57564	9.79453	3.21395	7.05276	7.84354	7.25989	7.02605	7.76153	8.66426	8.14744	241	377	134
ENSG00000196526	AFAP1	actin filament associated protein 1 [Source:HGNC Symbol;Acc:24017]	9315	39.3604	40.5892	11.229	41.3716	32.206	39.8647	15.2079	20.7815	10.5689	11.1481	12.8858	9.37833	11.1327	43.1015	70.098	9.52184	17.0762	66.9079	18.8943	64.6574	10.4603	34.9585	48.9026	84.4553	59.4124	0.809321	1.11079	1.38926	17.7152	3.54836	0.912876	25.3222	15.17	4.80123	85.9445	4.61491	4.27703	4.21189	2.84345	11.7653	2.83461	4.91239	5.23076	1589	2481	337
ENSG00000157510	AFAP1L1	actin filament associated protein 1-like 1 [Source:HGNC Symbol;Acc:26714]	4721	3.27009	2.89555	0.637866	1.93443	1.53227	1.81316	0.610763	0.710946	1.05934	1.02143	0.997832	1.13798	1.29068	0.0899072	2.58319	0.211666	0.23159	7.25016	0.216251	0.875993	1.17707	2.37218	3.2964	6.53523	7.64705	0.33144	0.144773	0.066572	3.15277	0.966757	0	0.526139	0	0.122852	2.58553	0.82409	0.218235	0.557532	0.148068	0.479318	0.558555	0.226577	0.0826503	132	177	21
ENSG00000169129	AFAP1L2	actin filament associated protein 1-like 2 [Source:HGNC Symbol;Acc:25901]	5948	22.5434	23.8543	1.9865	38.1208	3.54372	4.4366	52.1238	49.8756	5.64867	9.17041	13.1611	8.25108	14.7749	1.61833	10.2365	3.79115	4.59194	15.7312	2.4216	6.87383	63.8877	6.24259	7.13616	5.27846	9.27911	0.71011	0.0210594	0	0.0358646	0	0.572587	3.92628	33.1077	0	0	0.370841	0	0.0607472	0	0.0562533	0.0769918	0.326197	2.85608	910	1457	57
ENSG00000172493	AFF1	AF4/FMR2 family, member 1 [Source:HGNC Symbol;Acc:7135]	10733	77.4449	67.0698	114.629	76.8438	104.217	121.817	23.5701	39.6763	62.5308	72.2589	54.3819	66.4645	74.0887	30.011	104.166	38.8525	59.928	32.3376	49.0152	55.6013	20.3453	115.28	145.331	153.955	67.8447	196.48	132.134	182.05	96.3335	189.851	121.498	289.33	226.663	141.324	122.981	95.9653	85.8092	74.863	79.031	112.13	69.9746	95.3019	72.3688	3127	4121	3595
ENSG00000155966	AFF2	AF4/FMR2 family, member 2 [Source:HGNC Symbol;Acc:3776]	14006	2.37812	1.52036	1.14021	32.512	2.74645	3.8596	3.32401	2.81644	0.103692	0.0922476	0	0.792993	1.23725	1.33063	2.80075	0.0206238	0.0100899	8.25841	0.315501	0.0673147	2.38061	0.124852	1.01428	1.00542	0.336324	1.2955	1.91707	0.954438	2.15826	3.12949	2.80783	2.41725	7.64294	3.70727	0	0.576863	1.60709	1.41985	1.58841	1.07396	7.09489	1.22228	4.01265	96	93	34
ENSG00000144218	AFF3	AF4/FMR2 family, member 3 [Source:HGNC Symbol;Acc:6473]	12295	2.77372	2.32946	2.39595	1.29736	0.563686	1.98792	0.148986	0.300785	0.285329	0	0.068816	0.115504	0.355469	0.0899072	2.18225	0.093225	0.193585	4.62033	1.01488	0.276791	1.30226	1.04043	0.941828	0.50271	0.26957	7.58679	12.3683	16.6057	2.45373	36.4207	9.27039	6.18533	7.1702	6.11945	2.71126	2.47227	1.74142	1.57671	2.02442	0.825088	2.73424	1.94934	5.43845	112	143	78
ENSG00000072364	AFF4	AF4/FMR2 family, member 4 [Source:HGNC Symbol;Acc:17869]	11297	156.823	143.496	137.504	207.144	175.7	186.684	120.588	155.834	149.663	186.823	163.834	134.345	156.06	32.6183	198.364	155.298	227.41	144.349	106.307	144.629	69.0868	233.161	222.416	190.527	147.663	194.384	321.2	202.115	155.811	223.951	144.082	334.261	279.412	146.28	288.36	129.712	74.5611	71.1627	127.014	108.723	77.1361	95.8185	72.3402	6331	8794	4357
ENSG00000141385	AFG3L2	AFG3 ATPase family member 3-like 2 (S. cerevisiae) [Source:HGNC Symbol;Acc:315]	6624	50.384	48.1186	73.5289	58.0961	178.184	148.173	136.371	141.752	29.9962	27.229	24.877	42.0398	49.2834	40.9797	123.341	57.5806	77.022	132.605	58.6259	71.0815	46.8264	95.3035	198.834	103.873	79.0342	43.5563	41.769	47.9924	70.4529	41.7588	49.7617	38.6311	67.7255	47.8459	0	54.9668	19.5017	25.0084	16.1281	30.251	26.9281	27.5571	24.8391	2034	2951	2261
ENSG00000079557	AFM	afamin [Source:HGNC Symbol;Acc:316]	2217	0	0	0.436949	0	0	0	0	0	0	0.0309826	0	0	0	0	0.0239841	0	0	0	0	0	0	0	0	0.0628388	0	0	0	0	0	0	0	0	0	0	0	0	0	0	0	0	0	0	0	0	0	12
ENSG00000183077	AFMID	arylformamidase [Source:HGNC Symbol;Acc:20910]	4048	7.85291	8.5968	7.43569	4.77702	13.0281	11.9345	7.83113	7.16415	6.86645	5.54034	4.301	2.78849	2.77517	7.78596	12.4076	4.86049	7.49614	11.7848	11.8455	7.26192	8.58215	5.63914	10.2514	4.52439	3.48394	2.91964	3.97867	3.47917	3.69288	4.3614	4.36144	4.22839	3.5055	4.54033	5.29015	4.5737	3.64936	6.44055	7.13153	9.76741	5.70918	5.97728	5.48057	317	526	224
ENSG00000081051	AFP	alpha-fetoprotein [Source:HGNC Symbol;Acc:317]	3259	0	0.0163744	0.582598	0.0298307	0.127842	0	0	0	0	0	0.034408	0.0345282	0	0	0.011992	0	0	0	0.0825457	0.0129882	0	0.187278	0.253569	0.125678	0.239733	0	0	0.0350621	0	0	0	0.0355552	0.087662	0	0.0596383	0	0	0	0	0	0	0	0	0	1	16
ENSG00000119844	AFTPH	aftiphilin [Source:HGNC Symbol;Acc:25951]	5741	32.421	32.3225	72.7618	68.3841	119.158	98.3714	110.957	97.3996	38.9774	41.2266	33.8747	36.3307	40.8543	10.9687	56.2037	59.9553	75.2281	77.1602	31.9064	33.6073	37.7827	51.9592	92.8063	50.7737	49.7744	50.4152	109.416	75.1016	75.1098	74.0333	72.5598	91.9383	78.0923	77.025	26.6849	60.3234	41.6152	37.2886	58.2794	46.5951	46.231	59.8095	51.3389	1309	1988	2267
ENSG00000038002	AGA	aspartylglucosaminidase [Source:HGNC Symbol;Acc:318]	2675	1.9801	2.53404	12.4122	11.0492	22.2872	22.0382	29.2201	26.7972	5.38596	5.98767	5.28163	6.21457	7.38322	2.01392	2.24222	2.32889	2.72425	4.45589	8.35339	4.65937	6.50507	11.3823	17.931	16.4009	35.04	11.8367	13.9337	14.2907	14.0263	15.0449	19.2684	9.14347	21.7762	18.7744	1.75273	18.9129	5.91557	6.88414	2.92912	7.88737	6.05876	6.92167	7.50759	80	159	424
ENSG00000157985	AGAP1	ArfGAP with GTPase domain, ankyrin repeat and PH domain 1 [Source:HGNC Symbol;Acc:16922]	13896	16.2991	17.0485	60.9729	30.624	24.2415	23.4066	22.4971	29.2855	21.7228	23.4519	20.3179	52.6333	57.415	24.8863	48.7394	12.8955	19.8249	31.8615	44.6142	32.5294	19.2493	48.5882	18.0759	26.0153	13.7686	0.932079	0.552218	0.945244	10.2782	3.54525	1.22812	7.01126	20.0568	3.48311	23.8668	1.60698	2.04397	0.523388	2.156	2.31851	1.4427	0.304936	0.581019	658	1042	1685
ENSG00000204172	AGAP10	ArfGAP with GTPase domain, ankyrin repeat and PH domain 10 [Source:HGNC Symbol;Acc:23462]	5971	32.1748	25.189	59.3468	28.7871	40.3547	35.4347	29.84	29.9965	17.6736	18.6145	10.5116	22.2279	26.3897	7.53422	22.4432	18.351	28.1586	21.4372	15.9296	26.0408	19.0593	30.9841	29.4865	27.0207	15.2127	56.0779	44.6439	74.0061	44.225	67.6962	33.2297	60.204	116.281	30.9808	19.5146	30.4913	11.5893	13.6802	24.5754	35.8115	17.0014	26.2118	13.893	1299	1546	1770
ENSG00000135439	AGAP2	ArfGAP with GTPase domain, ankyrin repeat and PH domain 2 [Source:HGNC Symbol;Acc:16921]	5292	0.212254	0.146968	1.24698	0.249262	0	0	0.0951788	0.0273441	0.345322	0.14816	0.051612	0.42691	0.744659	0.0719258	0.287322	0.127926	0.0958396	0.359486	0.541846	0.111584	0.12734	0.0416173	0	0.188516	0.182148	8.07334	5.6513	5.89293	3.44035	6.23141	5.40047	8.14187	7.44945	6.37755	1.73588	5.56261	8.1226	7.39596	5.70697	11.5667	8.16726	8.32877	7.8638	9	13	79
ENSG00000255737	AGAP2-AS1	AGAP2 antisense RNA 1 [Source:HGNC Symbol;Acc:48633]	1500	0.495447	0.523347	0.628599	1.19228	0.127335	0.278283	0.193117	0.246097	0.488001	0.247661	0.17204	3.12449	3.27572	0.0359629	0.610107	0.326763	0.395031	0.0487368	0.475099	0.205469	0.3458	0.60345	0.108672	0.377033	1.93046	0.0295121	0.0355138	0.0313316	0.907689	0	0.818192	0.12359	0	0.158509	0.955167	0.164818	0.128672	0.0875158	0.106227	0.136789	0.0714296	0.0583982	0.196272	20	32	18
ENSG00000133612	AGAP3	ArfGAP with GTPase domain, ankyrin repeat and PH domain 3 [Source:HGNC Symbol;Acc:16923]	11032	27.2736	24.816	25.2391	20.65	69.7771	53.2421	39.4222	42.2466	25.4179	22.1287	16.9287	49.822	52.1547	27.6914	21.9017	34.8777	51.7566	34.3313	26.6571	26.619	36.9364	15.5649	56.5459	40.9709	15.3646	33.212	32.3074	30.5793	31.722	36.2416	24.0653	26.1194	38.0211	25.2442	25.2641	19.6958	33.9187	25.4012	40.7775	45.2674	26.6788	32.8926	28.2334	1101	1520	780
ENSG00000188234	AGAP4	ArfGAP with GTPase domain, ankyrin repeat and PH domain 4 [Source:HGNC Symbol;Acc:23459]	3190	18.626	14.4801	19.6116	12.2985	26.0253	17.0341	12.6298	13.672	10.1153	9.77401	6.38269	11.7635	15.4903	6.25754	13.1583	11.636	18.1452	14.6542	11.3237	14.9606	11.2902	10.9453	17.2427	11.2481	5.64819	23.9916	15.7562	21.8833	15.782	21.2651	11.4904	19.6484	34.3211	16.1354	9.65813	13.5975	8.36861	8.5189	13.6388	17.0931	10.8899	12.9178	9.99467	752	888	603
ENSG00000172650	AGAP5	ArfGAP with GTPase domain, ankyrin repeat and PH domain 5 [Source:HGNC Symbol;Acc:23467]	2845	15.1338	12.8126	19.1529	10.6576	23.8889	15.3362	11.8573	10.4728	7.865	7.35701	4.7139	9.32971	12.1119	5.10673	9.23718	8.96002	14.1232	11.6898	10.8016	12.3708	9.52301	10.113	17.8947	10.8711	4.54126	26.4913	15.3852	21.7557	17.1163	19.3335	11.3714	18.1456	31.2279	16.0318	6.83362	13.8859	7.20664	7.68211	11.5327	14.0239	9.84211	10.1462	9.60876	611	786	590
ENSG00000204149	AGAP6	ArfGAP with GTPase domain, ankyrin repeat and PH domain 6 [Source:HGNC Symbol;Acc:23466]	2772	18.7003	14.4821	19.3912	12.6902	31.1399	19.8754	14.4406	15.6135	9.90517	9.52705	6.4343	12.7488	16.1911	6.779	14.3156	11.5369	18.6892	13.9032	11.1854	15.2486	12.1073	10.5708	18.2932	14.7671	6.08615	24.1367	16.2608	20.3923	15.16	20.1073	10.8251	17.8095	36.4528	13.7978	8.76397	12.8558	8.55051	8.48467	13.733	17.2236	11.5892	13.4412	10.1592	755	888	594
ENSG00000204169	AGAP7	ArfGAP with GTPase domain, ankyrin repeat and PH domain 7 [Source:HGNC Symbol;Acc:23465]	2420	15.8768	11.6988	14.6136	8.26946	17.9223	11.2415	7.70804	10.3634	8.79653	8.23078	5.00637	9.70105	12.7965	5.98782	10.8877	9.7788	15.5085	12.2338	10.4415	13.4193	9.77709	7.88647	10.7948	6.34672	4.10468	15.2617	10.0136	15.037	10.1614	12.6175	7.17806	12.9555	26.0663	8.87956	8.18767	8.73536	7.22073	6.79757	11.853	13.921	9.37011	10.8045	8.48723	641	717	444
ENSG00000174194	AGAP8	ArfGAP with GTPase domain, ankyrin repeat and PH domain 8 [Source:HGNC Symbol;Acc:23464]	3941	20.8549	16.4322	21.263	14.8765	30.5522	21.4115	19.851	19.3323	12.0994	10.731	7.44933	12.828	16.3175	7.30047	14.4741	14.2222	21.7472	17.4589	12.881	18.2147	13.4555	13.2759	23.9804	15.9611	8.73117	36.3252	22.2561	27.5839	20.3702	27.1247	17.2275	24.2352	47.2295	18.3022	8.98472	16.4818	10.014	9.26341	15.0971	19.0171	12.1859	15.0287	11.7142	842	1008	662
ENSG00000198035	AGAP9	ArfGAP with GTPase domain, ankyrin repeat and PH domain 9 [Source:HGNC Symbol;Acc:23463]	2736	20.6324	16.459	32.1683	17.5186	26.0435	24.1909	20.2321	20.4534	11.7309	10.8519	7.20848	14.6197	18.4148	4.54931	14.0347	12.2387	18.1807	14.7402	11.1026	15.2788	12.9503	18.8526	19.7059	15.3327	10.3783	32.1633	24.9182	38.3677	25.9493	35.0885	19.7005	30.9569	55.3406	19.059	13.078	18.9541	6.74559	9.09045	15.5032	22.0424	11.3038	16.7052	9.53496	833	1010	971
ENSG00000166748	AGBL1	ATP/GTP binding protein-like 1 [Source:HGNC Symbol;Acc:26504]	4472	0	0	0.666581	0.118413	0	0.21308	0.0317278	0.109376	0.0206535	0.0307825	0	0.0515047	0	0	0	0.0220167	0.0146127	0.0154403	0.013583	0	0.0413107	0	0.0724483	0	0	0	0.108765	0	0.0206951	0	0	0.0838225	0.317076	0.0272074	1.27417	0.164818	0.0176143	0	0.00628917	0	0	0	0	0	0	19
ENSG00000165923	AGBL2	ATP/GTP binding protein-like 2 [Source:HGNC Symbol;Acc:26296]	5483	2.13004	2.60031	0.861418	4.56145	2.58475	1.99628	0.352018	0.218753	1.2294	0.805148	0.378488	1.4318	1.56018	0.449536	0.583139	0.901839	0.817065	0.981737	1.01782	1.96303	0.4162	0.228895	1.91988	1.1311	0.125583	0.211713	0.454885	0.322213	1.61101	0.07678	0.375692	0.21248	0.39339	0.424414	0.537377	0.329636	0.1503	0.0376435	0.348722	0.309016	0.137512	0.210175	0.191988	86	159	26
ENSG00000146856	AGBL3	ATP/GTP binding protein-like 3 [Source:HGNC Symbol;Acc:27981]	7550	1.53587	1.57036	2.59527	1.45951	1.78841	1.28524	1.16104	0.683602	0.572026	0.805098	0.275264	0.81067	0.941633	0.467518	0.380282	0.31478	0.297645	0.869324	0.832546	1.26604	1.42541	1.49822	0.86938	1.06826	0.547275	0.452938	0.395964	0.75802	0.982365	0.93196	0.586893	0.593197	0.984211	0.371637	0.466357	0.370841	0.499471	0.159453	0.188007	0.238444	0.376837	0.130624	0.157807	62	96	73
ENSG00000186094	AGBL4	ATP/GTP binding protein-like 4 [Source:HGNC Symbol;Acc:25892]	7540	3.36916	2.29203	3.66319	1.04357	0.542973	0.307396	0.322573	0.410161	0.360805	0.340709	0.275264	0.500486	0.624793	0.305685	1.71407	0.338329	0.522499	0.603724	0.047201	0.089102	0.179439	0.249704	0.108672	0	0.0504888	0	0	0.0302581	0	0.0184212	0.0249265	0	1.29517	0	0.152328	0.082409	0.0887804	0	0.0862487	0.0156934	0	0	0.00691375	136	140	101
ENSG00000084693	AGBL5	ATP/GTP binding protein-like 5 [Source:HGNC Symbol;Acc:26147]	5283	41.098	42.7977	25.8484	18.4657	17.943	16.7889	24.1681	17.4729	33.2502	27.0418	25.892	34.501	41.8206	29.3997	16.1189	20.4239	25.755	49.113	9.61289	19.0125	20.9823	20.8919	11.0484	19.9199	18.9366	2.42922	2.64309	2.90466	5.82043	2.25238	3.47459	5.87215	8.78926	9.12665	19.4773	4.94454	2.8902	2.93802	5.91358	3.91138	2.36549	3.04416	3.37032	1659	2615	733
ENSG00000204305	AGER	advanced glycosylation end product-specific receptor [Source:HGNC Symbol;Acc:320]	2077	4.2602	3.2945	1.20874	0.847736	5.00574	2.32501	0.890675	0.546882	1.21893	0.802047	0.464508	1.2025	1.61135	1.47448	0.296194	1.2431	2.07856	1.81245	0.729125	2.45826	1.9412	0.436981	1.77498	1.31961	0.160671	4.52047	3.34306	3.07933	3.9805	3.60637	2.73609	3.29789	4.36408	2.38405	0.459083	2.88432	1.75976	1.03279	2.81701	3.23393	2.33692	3.33329	2.50569	172	202	47
ENSG00000173744	AGFG1	ArfGAP with FG repeats 1 [Source:HGNC Symbol;Acc:5175]	9321	60.2636	53.0306	121.269	69.9492	64.2958	52.0756	54.669	66.2	26.0712	30.0274	26.7866	74.0851	91.63	22.7825	38.4551	27.7932	39.0805	25.4256	30.1598	56.9829	37.0253	118.235	47.6348	61.5192	80.8674	181.457	337.585	217.389	144.205	296.041	273.448	469.585	272.463	184.476	66.4201	148.831	92.3374	133.577	103.531	110.81	99.6758	142.575	97.825	2433	3271	3977
ENSG00000106351	AGFG2	ArfGAP with FG repeats 2 [Source:HGNC Symbol;Acc:5177]	5478	25.1404	22.3264	6.94052	5.3548	7.6997	6.84166	17.6741	19.4963	23.9239	25.1874	22.6577	11.1624	13.2497	11.0046	10.9583	14.714	18.0852	28.8363	16.9733	14.6163	19.1473	4.76518	5.94076	10.2427	5.47452	1.54213	0.385816	1.74507	6.71546	0.114595	1.17504	2.55134	8.53011	2.04092	14.5856	1.23614	1.60723	1.68425	2.70619	1.95887	2.0243	1.73122	2.94835	1015	1365	205
ENSG00000164252	AGGF1	angiogenic factor with G patch and FHA domains 1 [Source:HGNC Symbol;Acc:24684]	5051	11.8382	10.4134	18.2569	47.2363	38.783	35.1259	35.7061	34.4262	15.4668	16.4461	11.1654	11.1722	18.4069	3.05685	21.6834	13.6042	17.3988	17.4662	14.9863	11.9498	16.668	33.6476	37.3833	38.206	36.6554	73.272	53.7907	62.1049	59.2643	48.3197	66.1197	65.5645	57.176	63.7615	12.9805	55.7497	18.2993	21.7782	19.664	24.7963	21.9767	28.0282	24.0457	478	648	743
ENSG00000006530	AGK	acylglycerol kinase [Source:HGNC Symbol;Acc:21869]	6547	14.464	15.6085	19.1284	10.5645	25.044	23.3501	15.2941	15.2033	10.9818	10.8642	9.68585	18.6773	23.4787	10.9687	14.8414	12.6791	17.609	13.4487	12.3453	15.2682	22.5282	13.921	11.2295	12.3792	16.9739	8.2644	9.04541	13.4141	14.159	12.3117	12.015	12.9863	21.8271	11.6832	9.85748	8.85897	7.81725	8.32342	8.86028	10.3056	7.28817	9.46428	9.96339	584	956	570
ENSG00000162688	AGL	amylo-alpha-1, 6-glucosidase, 4-alpha-glucanotransferase [Source:HGNC Symbol;Acc:321]	8434	18.4768	14.9789	61.7701	32.425	24.2483	27.4136	24.424	30.1605	25.3008	27.1159	18.0814	53.1328	64.1452	9.09861	54.014	23.2383	35.3585	19.0574	17.8665	31.1366	8.15485	53.7279	20.9376	29.7227	27.1546	20.1718	22.2246	28.5438	50.7303	25.7436	16.4634	37.2802	40.0675	17.4976	18.406	20.4786	5.88187	9.95051	10.4117	18.3918	11.765	16.8037	8.6265	746	920	1791
ENSG00000116771	AGMAT	agmatine ureohydrolase (agmatinase) [Source:HGNC Symbol;Acc:18407]	2500	0.494179	0.400247	2.26096	0.767701	1.26722	1.70552	1.25034	1.25783	0.607823	0.525454	0.240856	3.13879	3.64565	1.24072	1.31786	1.09135	1.45327	0.947879	0.399811	1.51831	1.58538	3.07968	0.362242	0.816904	1.18561	0.238521	0.354578	0.492879	1.11169	0.00243588	0.988057	0.317532	1.23485	1.19763	0.0545455	1.03011	0.241104	0.657923	0.704655	1.07973	0.666208	0.508836	0.431052	20	25	69
ENSG00000187546	AGMO	alkylglycerol monooxygenase [Source:HGNC Symbol;Acc:33784]	3587	0.0495469	0.0818718	0.509773	0	0.0639208	0.13613	0	0.273441	0.276205	0.185896	0.08602	0.0345282	0.023261	0.161833	0.0359761	0.0112869	0.0475815	0.0671949	0	0.0129882	0.097071	0.0208086	0	0	0.0621529	0.120473	0	0.0340583	0	0.0380569	0.055012	0.014003	0	0	0.143862	0	0.0345811	0	0	0.0161998	0	0	0	2	5	14
ENSG00000092847	AGO1	argonaute RISC catalytic component 1 [Source:HGNC Symbol;Acc:3262]	12886	85.9554	79.4832	54.4638	29.6925	47.0192	44.1566	48.3415	55.5905	31.2335	31.8795	21.8491	85.5778	97.1202	23.9153	122.338	25.1925	42.5353	46.9394	30.8423	48.6195	29.5531	64.1322	64.7688	54.1042	26.3978	144.252	147.848	132.171	108.7	136.105	80.2295	136.097	132.451	91.7266	40.9229	103.465	40.0133	59.0534	41.2001	83.7053	75.5225	97.5793	95.5969	3470	4877	1948
ENSG00000123908	AGO2	argonaute RISC catalytic component 2 [Source:HGNC Symbol;Acc:3263]	4824	66.4083	66.0322	44.4555	23.7108	61.3329	75.703	89.9861	100.79	34.1653	32.9173	28.3866	31.9723	38.1979	60.076	20.9047	38.1809	61.3946	122.167	57.7747	83.3845	84.3399	51.98	53.974	37.1377	24.0729	24.7264	74.8755	30.0802	28.7637	51.5757	20.298	26.8571	76.6313	12.7285	23.9563	14.1744	17.7033	12.0169	21.6009	21.676	23.0995	21.1506	23.5451	2681	4038	1299
ENSG00000126070	AGO3	argonaute RISC catalytic component 3 [Source:HGNC Symbol;Acc:18421]	21248	63.0397	55.2847	87.8688	40.4449	63.9507	62.9259	30.6431	27.2621	21.0465	23.211	14.1761	40.7895	51.2392	13.3422	52.2009	25.3724	36.3786	33.1399	17.8544	29.5856	23.3229	53.8111	44.3021	39.4628	26.7645	63.3412	95.705	87.4692	69.4704	102.54	50.7327	111.689	105.172	55.6645	34.9219	46.9319	27.1034	22.5647	33.7042	35.6323	28.5374	37.2574	29.4799	2545	3388	2628
ENSG00000134698	AGO4	argonaute RISC catalytic component 4 [Source:HGNC Symbol;Acc:18424]	7267	36.9506	38.216	15.9094	35.4284	41.6786	30.9297	26.62	29.8051	8.85746	10.6968	8.01707	31.6206	35.9477	3.75812	30.5845	15.9976	23.8003	36.1789	16.2716	24.6573	8.8394	10.1338	33.8334	22.1193	15.5689	111.743	114.213	127.89	90.5167	147.56	125.303	129.162	126.186	114.917	18.4312	95.6357	49.4609	60.4489	55.3419	72.8192	72.6326	84.7502	72.8678	1492	2356	862
ENSG00000204310	AGPAT1	1-acylglycerol-3-phosphate O-acyltransferase 1 [Source:HGNC Symbol;Acc:324]	3631	26.4806	27.2834	10.6597	7.4236	13.9915	16.4207	13.7433	14.7932	17.3113	17.3681	16.2578	17.1735	17.247	32.4745	9.40874	13.5527	20.623	26.9922	25.1871	17.0572	33.5892	11.2783	21.8432	22.999	9.86738	17.705	12.8298	13.1511	11.8349	13.0893	12.7265	16.8873	23.1828	15.8279	19.8232	10.878	13.0561	12.3586	12.1991	17.2438	14.2317	17.1404	15.3512	1069	1669	343
ENSG00000169692	AGPAT2	1-acylglycerol-3-phosphate O-acyltransferase 2 [Source:HGNC Symbol;Acc:325]	1798	24.5495	24.098	2.7717	18.047	18.5507	19.7136	15.2863	10.7736	13.3205	11.0855	8.67082	26.5937	23.8017	51.8405	19.0313	21.8339	28.3241	67.8939	14.434	9.05476	28.6544	5.74318	17.5325	11.2481	6.27872	9.64532	4.60569	6.69928	6.63173	6.62032	12.3176	7.96496	8.08147	6.51041	10.9644	5.19177	13.4126	16.074	14.9907	15.4686	13.336	7.9684	12.5066	991	1473	100
ENSG00000160216	AGPAT3	1-acylglycerol-3-phosphate O-acyltransferase 3 [Source:HGNC Symbol;Acc:326]	11296	51.5707	51.333	26.2761	42.3425	80.7088	80.5071	23.0447	33.7153	26.1869	27.7804	30.0898	52.2828	61.9866	37.9588	39.2238	25.8017	44.3947	36.4391	40.8019	24.9249	39.0403	32.9609	100.703	81.1249	32.6493	65.2617	56.9124	73.3848	64.3004	88.8306	60.1028	84.5236	88.0833	76.7052	51.7246	60.1586	70.2547	64.2396	45.5742	86.6952	64.5231	83.6856	111.897	2082	3149	990
ENSG00000026652	AGPAT4	1-acylglycerol-3-phosphate O-acyltransferase 4 [Source:HGNC Symbol;Acc:20885]	9419	26.2573	21.4411	18.4271	16.8298	8.13295	8.6958	4.62192	3.06254	7.60886	5.99307	4.31821	5.22014	6.35612	0.539443	9.12516	3.08887	5.11281	5.06979	5.35181	1.46698	3.0389	13.2343	3.47752	10.5569	10.6987	20.3856	34.3913	22.0608	13.8388	19.8611	30.3514	26.5163	16.508	15.5149	33.6506	14.4628	12.4467	11.1563	19.5666	17.6315	14.309	18.7314	13.0533	1060	1313	572
ENSG00000155189	AGPAT5	1-acylglycerol-3-phosphate O-acyltransferase 5 [Source:HGNC Symbol;Acc:20886]	4681	9.33806	8.20482	24.2718	30.7172	25.7325	20.9961	26.1723	22.0667	6.71187	6.16902	3.93972	18.7766	23.2392	1.22274	17.2249	5.43141	7.10769	18.1697	4.23383	9.87309	14.8532	48.1928	13.5478	21.9307	44.2114	11.9742	18.22	25.5946	43.5925	19.6184	18.0038	30.6779	24.6856	29.5989	2.53295	22.6625	6.66104	9.8824	6.24392	11.2958	9.4168	12.2552	7.94651	377	506	765
ENSG00000158669	AGPAT6	1-acylglycerol-3-phosphate O-acyltransferase 6 [Source:HGNC Symbol;Acc:20880]	7939	61.8496	61.5211	39.6478	38.8656	66.1507	57.5762	38.9736	45.4732	42.2919	45.3643	43.7154	74.7825	80.2902	21.8475	50.4761	44.4042	71.6943	57.3555	35.7947	34.1978	40.5072	37.1434	67.5581	49.1399	32.1765	24.9758	48.6495	33.9129	44.2498	56.506	44.507	59.763	50.3169	60.4162	74.5412	46.3139	50.3388	51.7026	72.6594	65.704	66.0947	74.7115	71.9189	2497	3769	1303
ENSG00000138678	AGPAT9	1-acylglycerol-3-phosphate O-acyltransferase 9 [Source:HGNC Symbol;Acc:28157]	3468	2.62547	2.4606	1.86949	13.4683	52.4262	59.4776	2.61849	4.21099	1.5629	1.72532	1.22148	0.313486	0.172675	0.970998	0.649254	0.255151	0.457343	6.91526	1.39243	2.521	1.19221	2.1641	66.906	21.4909	4.66723	7.26994	58.1356	24.5313	20.4583	57.8017	19.1657	14.6632	9.98984	20.6741	9.91467	7.99368	8.23294	2.23611	11.9345	6.81779	8.89385	4.40191	18.4974	106	152	86
ENSG00000018510	AGPS	alkylglycerone phosphate synthase [Source:HGNC Symbol;Acc:327]	8197	41.4904	38.0397	68.0184	93.3337	64.2484	49.591	51.1005	54.6335	14.5111	14.9513	11.9912	19.6678	29.0208	4.24362	19.9994	16.9884	23.3551	30.3264	17.1825	15.3997	23.3732	106.519	57.7051	76.9775	82.4103	88.0752	132.228	132.401	134.814	136.059	142.13	170.647	114.156	123.328	20.082	113.065	37.3842	52.581	49.4895	54.4819	48.0794	68.4698	50.8816	1675	2347	2354
ENSG00000106541	AGR2	anterior gradient 2 [Source:HGNC Symbol;Acc:328]	2845	0.0495361	0.0963201	16.6605	63.208	3.06688	2.10565	12.2061	9.89856	1.67636	1.82728	1.78922	3.00293	4.17814	1.36659	0.150915	0.788134	0.756819	0.515856	0.682773	2.0858	2.02331	4.22415	1.41274	0.816904	1.45676	0	1.01477	0	0.257433	0	1.75335	1.55795	0	0	0	0.576863	0.109313	0	0	0	0	0.0243792	0.0807117	2	6	460
ENSG00000173467	AGR3	anterior gradient 3 [Source:HGNC Symbol;Acc:24167]	1160	0.0247734	0.0327487	4.80644	33.4998	7.47873	3.19905	1.06579	0.355473	0.722383	0.619653	0.498916	1.29481	1.18631	0.107889	1.61892	6.73829	5.69392	0.537559	0.528293	0.168847	0.485355	0.124852	0.108672	0.188516	0.017758	0	0.14502	0	3.28584	0	0.111124	0.210202	0	3.65575	0.324188	0	0	0	1.07023	0.0331085	0	0	0.0109255	1	2	132
ENSG00000188157	AGRN	agrin [Source:HGNC Symbol;Acc:329]	10756	422.733	393.391	98.1753	36.1301	12.5419	9.73093	38.736	52.9928	326.349	288.784	243.093	162.429	176.889	251.542	248.771	67.3692	122.128	151.001	100.322	95.9642	165.877	52.9788	13.2218	31.6707	16.4471	3.91671	3.25103	5.02127	8.8724	12.662	3.11911	0	42.3198	12.6306	261.169	4.03804	55.8044	9.9572	51.6437	31.8191	14.516	26.8987	21.7888	17064	24026	2716
ENSG00000159723	AGRP	agouti related protein homolog (mouse) [Source:HGNC Symbol;Acc:330]	764	0	0.01609	0.0235237	0	0	0	0	0	0.0209371	0	0	0.0171162	0	0	0	0.0110083	0.0469186	0	0.0149227	0	0	0	0	0	0.024157	0.0910538	0.144897	0.209902	0.0375006	0.210775	0.197901	0.0350903	0	0.0355868	0	0.082409	0.264603	0.0440847	0.0780078	0.0688502	0.180694	0.0202014	0.0611618	0	1	1
ENSG00000135744	AGT	angiotensinogen (serpin peptidase inhibitor, clade A, member 8) [Source:HGNC Symbol;Acc:333]	2291	0.0247734	0.0654975	0.509773	0.357968	0.127842	0	0.0645936	0.0546882	0.0637397	0.0619653	0.08602	0.552451	0.488482	0.0359629	0.515657	0.112869	0.126884	0.0671949	3.12023	0.0519528	0.0554691	0.0416173	0	0.0628388	0.00887899	0.0301648	0	0	1.39652	0	0.0845618	0.0596888	0.114707	0.031485	0.0407	0	0.0371714	0.0146054	0.130096	0	0.0360217	0	0	1	4	14
ENSG00000135049	AGTPBP1	ATP/GTP binding protein 1 [Source:HGNC Symbol;Acc:17258]	4938	26.3962	24.6551	36.3077	29.357	21.8164	23.6913	13.4499	13.3166	15.0768	14.4022	11.0278	42.118	46.172	2.93098	15.5079	11.1914	15.1048	23.8512	7.92997	5.4194	12.7953	35.6452	11.8815	15.7097	18.0947	81.5995	87.4597	65.098	69.9036	119.103	97.4633	89.6368	81.0372	61.4423	27.9301	54.9668	29.1233	43.022	43.6352	44.4795	42.0036	66.1132	57.5876	1066	1520	1253
ENSG00000144891	AGTR1	angiotensin II receptor, type 1 [Source:HGNC Symbol;Acc:336]	3478	0.0495469	0.0982462	0.655423	0.0298307	0	0.40839	0.0322968	0.13672	0.0424931	0.0309826	0.034408	0.0690564	0	0	0.0479681	0.0112869	0.0158605	0.117591	0	0	0.0277346	0.60345	0.144897	0.188516	0.594892	0	0	0	0	0	0	0.0425566	0.199105	0.0608312	0.45958	0	0	0	0	0	0	0	0	2	6	18
ENSG00000180772	AGTR2	angiotensin II receptor, type 2 [Source:HGNC Symbol;Acc:338]	2882	0	0	0.0728248	0	0	0	0	0	0.0212466	0	0	0.0172641	0	0	0	0	0	0.0503962	0	0	0.0416019	0	0	0	0	0	0	0	0	0	0	0	0	0	0	0	0	0	0	0	0	0	0	0	0	2
ENSG00000177674	AGTRAP	angiotensin II receptor-associated protein [Source:HGNC Symbol;Acc:13539]	2433	21.675	22.899	12.7447	9.21726	11.0239	15.3185	10.4854	9.95325	16.4864	15.2309	15.2944	12.3065	13.7843	8.28945	13.7082	30.2591	40.8071	38.074	34.4425	7.90152	16.3114	8.09456	13.258	9.86569	7.54624	9.43565	5.74114	6.46781	7.46352	4.77912	10.3979	10.9944	10.6456	14.7648	22.4406	10.3423	27.5406	29.8204	30.6916	32.7014	25.1305	35.1288	25.2327	875	1401	397
ENSG00000172482	AGXT	alanine-glyoxylate aminotransferase [Source:HGNC Symbol;Acc:341]	4459	0	0	0.291299	0	0	0	0	0	0	0	0	0	0.023261	0	0.251833	0	0	0	0	0	0	0	0	0	0	0	0	0	0	0	0	0	0	0	0	0	0	0	0	0	0	0	0	0	0	8
ENSG00000113492	AGXT2	alanine--glyoxylate aminotransferase 2 [Source:HGNC Symbol;Acc:14412]	3910	0	0	0.473361	0.0298307	0	0	0	0	0.0212466	0	0.017204	0	0	0	0.011992	0	0	0.0167987	0	0	0	0	0	0	0	0	0	0.105186	0	0	0	0	0.175324	0	0.0298191	0	0.037819	0.0147101	0	0	0	0	0	0	0	13
ENSG00000153207	AHCTF1	AT hook containing transcription factor 1 [Source:HGNC Symbol;Acc:24618]	9609	45.3461	41.0223	163.629	72.4883	87.494	76.6024	122.107	145.525	50.5712	49.264	35.8531	70.0412	84.8477	24.203	37.1327	64.3932	93.0481	71.4775	24.9506	30.4511	86.1833	173.898	102.877	82.8215	67.2371	77.0816	155.776	118.831	109.2	171.686	94.6516	170.168	191.54	37.9608	30.9889	49.6926	27.5314	26.4771	40.6577	41.4941	47.3657	51.3114	44.8415	1831	2519	4731
ENSG00000101444	AHCY	adenosylhomocysteinase [Source:HGNC Symbol;Acc:343]	3894	114.625	117.432	55.82	67.4956	69.5758	70.5275	59.476	65.4071	101.241	79.02	70.0031	111.386	126.004	174.042	141.655	74.4512	94.6549	156.466	76.1543	66.6977	111.788	76.2845	62.7765	59.6968	44.3029	26.5468	22.921	31.6299	59.9014	22.3714	39.3838	25.3137	46.4645	45.3602	61.6304	39.2679	23.9477	40.8185	27.6842	43.5293	33.0068	29.2742	36.397	4627	7180	1702
ENSG00000168710	AHCYL1	adenosylhomocysteinase-like 1 [Source:HGNC Symbol;Acc:344]	4736	73.3254	67.1256	139.957	130.754	362.129	342.536	285.64	307.539	52.0508	54.5401	43.6294	124.403	139.09	37.5093	68.779	168.149	236.78	134.263	82.4767	59.0405	159.481	165.075	312.361	191.093	135.001	62.5068	93.4742	63.0054	85.4719	61.4697	60.9096	158.011	193.403	57.182	0	67.8226	32.4643	41.6232	46.3491	51.342	39.5194	53.7444	49.3063	2960	4114	4137
ENSG00000158467	AHCYL2	adenosylhomocysteinase-like 2 [Source:HGNC Symbol;Acc:22204]	6899	14.4153	12.8062	8.99321	11.1519	12.6774	12.6328	7.92771	10.3361	9.55456	10.0563	8.87727	9.50773	9.92042	10.5551	16.1471	6.31804	10.9427	10.2872	6.46462	13.5131	19.6929	8.48992	10.2877	11.311	8.36138	13.4407	12.0493	14.8124	11.1361	14.5014	12.6732	15.6128	17.7904	17.1506	11.9486	10.7956	7.52933	8.00585	7.74037	14.5235	9.35427	11.6428	12.2569	582	785	298
ENSG00000126705	AHDC1	AT hook, DNA binding motif, containing 1 [Source:HGNC Symbol;Acc:25230]	7157	91.2142	71.6443	9.18311	2.88608	6.09154	7.57917	2.3477	3.88286	26.2307	27.1707	16.189	13.9115	14.2534	30.011	26.0338	14.7378	24.7028	29.9733	16.0598	12.4815	9.10753	7.69919	6.73769	5.08994	1.00871	2.87013	1.64963	2.12759	4.18972	3.70047	1.07433	4.85112	9.24264	1.94348	16.2765	0.865295	4.0758	2.10546	9.1272	5.5797	2.66231	2.66068	3.32475	3682	4376	259
ENSG00000135541	AHI1	Abelson helper integration site 1 [Source:HGNC Symbol;Acc:21575]	8703	30.4437	25.7048	52.1597	51.267	43.2923	40.0717	27.2365	29.9691	13.6503	16.3442	11.2686	13.0273	18.1315	1.78016	18.2465	7.23925	11.075	13.1651	8.10702	24.4614	12.45	28.8408	36.8037	29.0315	21.7034	26.0606	41.5223	24.093	31.267	38.2495	14.5946	59.8231	31.2596	11.5346	26.9073	12.0729	4.89288	4.5988	5.84955	11.9378	7.62686	9.49901	4.64547	1229	1573	1489
ENSG00000124942	AHNAK	AHNAK nucleoprotein [Source:HGNC Symbol;Acc:347]	19463	2434.95	2295.44	2041.88	2122.36	2104.47	2633.08	715.645	1091.79	2393.06	2537.18	2223.03	2689.62	2786.06	734.236	1782.29	1432.03	2208.54	1980.32	2452.76	3522.96	2033.74	1345.3	1691.45	2282.56	1130.86	2244.64	3187.4	2340.55	2685.19	3387.03	2342.38	3765.43	3214.26	1633.44	4573.78	1881.56	1511.82	2506.18	2292.07	3639.41	2628.36	3574.22	2643.99	98316	140744	65348
ENSG00000185567	AHNAK2	AHNAK nucleoprotein 2 [Source:HGNC Symbol;Acc:20125]	18771	229.723	200.918	96.3084	234.367	279.705	287.034	146.81	208.253	491.847	469.973	326.979	1168.27	1049.22	106.108	642.238	286.907	483.607	316.759	84.0401	303.568	160.006	74.2036	249.476	134.789	75.4007	7.84891	1.91589	0.688609	48.0145	20.2379	6.47758	44.5973	191.71	0	259.555	1.813	12.0314	5.07284	83.0278	6.75059	1.61465	2.54943	8.90597	9273	12271	2655
ENSG00000106546	AHR	aryl hydrocarbon receptor [Source:HGNC Symbol;Acc:348]	6661	63.1825	61.5411	81.0347	223.446	104.929	100.012	223.191	290.121	35.336	31.6442	32.9457	296.553	347.849	11.7419	40.1112	105.734	133.756	102.778	54.9892	55.0993	108.22	88.8113	64.1168	110.471	149.774	173.197	194.481	279.107	262.661	320.916	331.682	392.176	210.564	239.417	154.932	144.133	128.765	119.045	151.261	233.894	150.373	145.13	186.014	2551	3791	2861
ENSG00000063438	AHRR	aryl-hydrocarbon receptor repressor [Source:HGNC Symbol;Acc:346]	7678	9.76043	10.164	5.22185	2.70884	4.56619	5.47324	4.16168	4.92194	6.30574	5.14197	5.43647	2.12148	2.54349	4.69316	13.338	5.53867	7.80877	3.54931	2.89493	6.55059	6.06392	4.68194	3.04283	3.20478	4.06989	0.650944	0.968509	2.64214	2.10651	1.65546	3.35466	2.23965	0	1.38837	3.43816	0.947704	1.74611	2.105	2.71464	2.09891	1.44844	1.83492	1.92869	394	621	148
ENSG00000100591	AHSA1	AHA1, activator of heat shock 90kDa protein ATPase homolog 1 (yeast) [Source:HGNC Symbol;Acc:1189]	2948	36.0886	36.2895	50.6432	95.9541	110.088	89.2538	119.468	125.127	22.3114	20.3876	21.7803	41.916	48.0009	26.5406	53.9172	46.1671	56.98	60.352	63.4706	71.0552	86.102	68.5853	116.968	99.3481	86.5135	45.0092	51.5575	61.1323	78.4834	56.0823	69.506	53.9477	64.0043	80.8158	4.56286	75.7339	35.544	35.3532	34.0633	38.9017	32.3563	34.8528	45.0318	1457	2233	1722
ENSG00000173209	AHSA2	AHA1, activator of heat shock 90kDa protein ATPase homolog 2 (yeast) [Source:HGNC Symbol;Acc:20437]	8382	60.931	57.4383	68.8613	49.1319	103.234	89.5786	64.6593	53.7311	36.5975	34.3917	16.4298	44.164	53.0586	12.8567	41.9089	60.3844	79.0491	66.6514	31.6595	44.2955	28.38	24.8039	59.1903	44.6155	18.1	34.8421	52.8578	47.2906	67.285	71.2776	50.5176	44.1225	94.0089	71.6514	17.4895	50.2695	22.8434	25.0946	50.5008	39.6653	30.8389	45.2435	35.951	2460	3521	2126
ENSG00000145192	AHSG	alpha-2-HS-glycoprotein [Source:HGNC Symbol;Acc:349]	2353	0.0247734	0	0.400536	0.119323	0.0958812	0	0.0968904	0.0273441	0.0212466	0	0	0.0172641	0.0465221	0.107889	0.0719522	0.0338607	0.0158605	0.638352	0	0.0129882	0.0832037	0.0208086	0	0.125678	0	0	0	0	0	0	0	0	0	0	0.02035	0	0	0	0	0.0171113	0	0	0	1	0	11
ENSG00000169877	AHSP	alpha hemoglobin stabilizing protein [Source:HGNC Symbol;Acc:18075]	562	0	0	0.0364124	0.0298307	0	0	0	0	0	0	0	0	0.023261	0	0	0	0	0.0167987	0	0	0	0	0	0	0	0	0	0	0	0	0	0	0	0	0	0	0	0	0	0	0	0	0	0	0	1
ENSG00000111732	AICDA	activation-induced cytidine deaminase [Source:HGNC Symbol;Acc:13203]	3115	0	0.0157735	0.264998	0.0587268	0	0.00697718	0.0316644	0	0	0.0617652	0	0.0514882	0	0	0.022522	0	0	0	0.0295988	0.0239558	0.013182	0.0624259	0	0	0.0126962	0.0303513	0.144526	0.0682396	0.0360704	0	0.0277165	0.0692507	0	0	0	0.164818	0	0.0292377	0	0.0172125	0.0720995	0.101615	0.0805824	0	1	8
ENSG00000186063	AIDA	axin interactor, dorsalization associated [Source:HGNC Symbol;Acc:25761]	4517	19.7902	17.5809	58.0533	38.3004	29.5328	45.722	26.842	34.016	18.6121	27.1334	20.3695	23.1434	27.6963	6.18562	20.9178	19.2388	28.8395	24.1625	15.6368	16.1014	16.0659	83.8796	57.2704	37.7033	66.0593	17.3967	29.3463	35.9526	40.3835	45.4604	23.0233	74.9691	66.8888	37.5674	42.397	31.6451	30.1325	20.4519	28.768	26.1232	16.8593	34.5625	22.2065	799	1081	1735
ENSG00000204472	AIF1	allograft inflammatory factor 1 [Source:HGNC Symbol;Acc:352]	1276	0.321821	0	4.84671	0	0.265815	1.07661	0.906512	0.792979	0	0.148918	0	0	0	0.575406	0	0	0	0	0	0	0.286178	0.582642	0.362242	2.13652	0.816236	532.571	614.878	344.803	317.221	438.718	684.824	430.839	437.574	385.985	52.6188	438.787	213.338	272.176	172.335	203.243	253.361	306.538	294.369	13	65	1980
ENSG00000126878	AIF1L	allograft inflammatory factor 1-like [Source:HGNC Symbol;Acc:28904]	5485	86.6078	80.7905	4.21337	16.6154	56.3132	58.7891	23.9636	20.0979	44.9785	39.3789	36.9886	13.1551	19.0387	87.1021	35.7238	18.5895	28.1508	143.644	40.6241	47.4914	50.362	4.36981	47.7797	30.5396	9.80925	0.659896	0.103824	0.187868	58.2907	5.99528	0	0.58396	9.43721	3.46346	20.4519	0	2.10159	0.136233	2.73789	2.49023	0.40324	0.131677	3.05314	3496	4934	116
ENSG00000156709	AIFM1	apoptosis-inducing factor, mitochondrion-associated, 1 [Source:HGNC Symbol;Acc:8768]	3306	27.0509	25.7596	21.6963	22.253	47.0605	45.111	31.8557	38.1997	26.1182	24.9022	19.9911	15.618	20.8152	17.3881	34.0529	30.4229	40.7701	33.2929	52.8294	42.7636	61.2453	24.2421	72.6657	38.7087	16.4615	35.32	18.1774	34.1712	19.9032	25.3333	23.5336	32.1199	52.6253	23.1422	11.0818	32.0159	9.18621	18.8517	12.5268	17.1916	13.6243	14.1338	15.737	1092	1580	734
ENSG00000042286	AIFM2	apoptosis-inducing factor, mitochondrion-associated, 2 [Source:HGNC Symbol;Acc:21411]	5131	8.2242	8.5856	18.3183	3.56457	10.3136	12.4138	5.70513	8.01182	6.78761	6.16244	6.22785	6.12362	7.19618	12.1555	8.19063	8.51298	13.3447	15.9464	16.9885	7.51155	3.22437	10.8205	11.4831	9.42582	8.4136	2.70429	0.849984	2.20789	3.93522	1.02985	1.79776	0.988724	11.5523	3.56465	7.18548	2.55468	2.49344	1.87483	2.48766	2.3973	1.81693	1.03298	1.26304	332	525	515
ENSG00000183773	AIFM3	apoptosis-inducing factor, mitochondrion-associated, 3 [Source:HGNC Symbol;Acc:26398]	5332	0.743189	0.574659	0.433249	0.452246	0.533444	0	0.662523	0.984387	0.854749	0.397272	0.361284	0.976129	0.959927	2.06787	0.76457	0.628033	0.59995	0.802378	0.447331	0.260229	4.90062	0.0624259	0.543362	0.251355	0.052652	3.21388	3.33497	3.43059	1.74142	4.18892	3.50198	4.05917	3.02704	4.64298	1.11806	4.5325	3.14571	4.19031	2.69281	5.03963	3.97387	6.19712	5.14005	30	36	31
ENSG00000146416	AIG1	androgen-induced 1 [Source:HGNC Symbol;Acc:21607]	6027	20.4127	20.0066	35.9541	33.7117	35.5777	32.5838	31.6133	45.856	14.2605	15.2003	14.6062	10.1848	12.7176	2.75116	10.5486	13.8038	19.0764	20.6882	14.8724	16.0577	9.547	31.5875	21.7707	21.8051	31.437	9.73814	13.6462	17.945	12.7216	11.8811	17.3933	11.1401	9.22117	14.8354	1.37769	10.0539	3.2914	5.05265	3.45105	7.50696	5.56012	5.95909	3.41618	824	1224	1031
ENSG00000112297	AIM1	absent in melanoma 1 [Source:HGNC Symbol;Acc:356]	8009	10.3696	10.8915	14.3441	45.9044	5.76202	0	7.85212	12.6877	29.7701	24.6615	17.9438	11.0502	11.6605	12.6949	8.19302	7.87385	12.1949	49.949	7.34213	21.0165	25.4929	21.5369	3.58619	3.33046	5.86944	124.731	118.89	146.52	120.888	358.491	135.709	167.526	189.096	141.955	46.4984	128.187	100.23	93.8754	84.5599	127.653	109.816	167.259	167.366	421	707	1053
ENSG00000176092	AIM1L	absent in melanoma 1-like [Source:HGNC Symbol;Acc:17295]	5135	4.75607	4.10805	1.78949	5.90574	4.88696	5.32037	0.644049	1.75002	2.14437	2.38566	3.71607	0.310263	0.522211	3.0029	5.07116	2.38154	4.29355	4.56329	1.81784	2.46158	4.91116	0.124852	2.89793	1.19394	0.32247	0	0.0215536	0.00762868	0.768093	0.335351	0.255734	0.0769627	0.719228	0	2.28101	0	0.171807	0.079482	0.789949	0.114006	0.116577	0.0498244	0.29934	192	251	50
ENSG00000163568	AIM2	absent in melanoma 2 [Source:HGNC Symbol;Acc:357]	2009	0.0735635	0	6.41673	0	0	3.19148	0.573478	0.109376	0	0.00667122	0	0.0159879	0	0.0359629	0	0	0	0.0763951	0	0.48731	0.124206	0.0416173	0.181121	0.188516	0.0915968	2.70089	2.40315	4.10811	15.947	5.84668	3.44908	3.39949	32.824	14.653	2.08375	20.0254	9.29378	3.43237	3.82954	10.6542	4.03801	11.234	8.65738	3	1	262
ENSG00000164022	AIMP1	aminoacyl tRNA synthetase complex-interacting multifunctional protein 1 [Source:HGNC Symbol;Acc:10648]	3328	13.3743	12.8589	73.5801	70.1191	74.1362	62.6998	33.2451	35.9028	13.9337	12.6244	13.1095	13.6701	16.1829	3.47042	10.8898	13.4347	16.6859	16.7152	15.0559	22.2264	16.7292	83.9212	102.514	61.3306	49.0816	49.3805	59.1616	46.0257	56.0888	53.9954	50.3869	52.7602	24.7029	37.332	8.34729	39.1031	11.2151	12.0245	11.6386	15.1518	15.1614	18.9995	17.3354	540	794	2192
ENSG00000106305	AIMP2	aminoacyl tRNA synthetase complex-interacting multifunctional protein 2 [Source:HGNC Symbol;Acc:20609]	1838	8.84336	10.3431	14.4706	13.8407	12.0846	12.8652	16.754	15.4494	19.9305	20.5905	19.905	13.9816	19.7935	9.92576	18.7331	11.341	16.5959	12.9538	11.654	9.28017	15.8523	18.3948	9.09226	13.259	21.0097	7.47443	9.11033	10.398	11.5484	10.6858	12.0183	13.2445	9.24629	13.775	15.5278	10.7132	9.67942	9.00756	8.78868	10.2875	11.196	11.0644	12.53	357	634	444
ENSG00000110711	AIP	aryl hydrocarbon receptor interacting protein [Source:HGNC Symbol;Acc:358]	1640	17.9544	17.5756	10.7708	10.9756	22.6801	16.4378	14.6166	12.8791	13.6924	11.9106	12.0256	10.2566	10.8961	23.3759	12.5045	16.7906	18.1237	37.2691	20.5724	13.0762	14.2227	8.1986	21.1549	16.0239	13.6857	7.72601	9.31765	7.78378	11.1776	7.7229	13.9885	9.64744	11.5957	18.6387	13.3937	14.6276	16.9775	14.9876	18.1779	19.1271	16.6199	15.7451	18.3334	725	1078	370
ENSG00000129221	AIPL1	aryl hydrocarbon receptor interacting protein-like 1 [Source:HGNC Symbol;Acc:359]	3985	0	0.0163583	0.254625	0	0.0958561	0.067588	0	0.0273441	0.0637268	0	0	0.0345241	0.0229581	0	0	0.0225738	0.031682	0.0335473	0.0163858	0.06478	0	0.0208086	0.0724483	0.0628388	0.0265861	0.0606093	0.0723866	0	0.0331801	0.0498903	0.027991	0	0.0568615	0.104973	0	0	0.0373652	0.0146121	0.0356355	0	0.0179614	0	0	0	1	7
ENSG00000160224	AIRE	autoimmune regulator [Source:HGNC Symbol;Acc:360]	4678	0	0.0803321	0.184391	0.116796	0	0	0	0	0.0833037	0.0304324	0	0.137305	0.341469	0	0.0200499	0	0	0.0464598	0	0	0	0	0	0	0	0	0.072016	0.138364	0.605731	0.0993371	0.0843006	0.0692507	0	0.106585	0.0276324	0.45325	0.0372988	0	0.0581292	0.0172125	0	0	0.0190581	0	5	7
ENSG00000196581	AJAP1	adherens junctions associated protein 1 [Source:HGNC Symbol;Acc:30801]	12405	0.0244239	0.0475627	1.39471	2.65433	0.0934504	0.43019	0.515211	1.42189	77.1663	109.617	131.869	69.0042	114.299	26.7924	155.332	0.58692	2.42287	11.3175	23.9428	15.2195	0.0459122	0.0208086	0	0	2.09939	0.268313	0	0.510069	11.1223	10.326	0	0	0.392458	1.58833	86.5861	0	2.05059	1.50799	0.402544	0.51111	0.534135	0.0845116	0.00853947	1	3	39
ENSG00000129474	AJUBA	ajuba LIM protein [Source:HGNC Symbol;Acc:20250]	5979	26.7057	24.4621	27.5604	27.6815	24.5443	21.9633	25.0934	25.7855	47.6549	48.0848	49.3927	33.0775	41.0661	25.2639	22.351	17.178	28.3716	14.5611	20.1004	24.2289	21.7819	41.8462	21.1549	29.2829	40.9688	0.0941787	0.0321782	0.240411	10.3414	0.96573	0.214791	0	7.6949	3.66354	33.0975	0.206023	0.768219	0.272768	2.8509	0.265963	0.155421	0.127072	1.03612	1078	1494	758
ENSG00000106992	AK1	adenylate kinase 1 [Source:HGNC Symbol;Acc:361]	2667	2.94456	2.68248	3.90357	16.484	8.34692	11.3767	16.1614	16.5979	6.12364	6.28808	9.68585	6.69247	7.43738	7.21056	15.1961	6.94884	8.8672	5.95598	18.202	2.09477	11.3294	7.63677	21.4447	13.3847	10.1099	1.09675	2.09222	1.23701	2.53751	0.496663	2.4533	1.98665	0.939058	1.57166	9.02135	1.15373	0.642228	0.777347	1.37465	1.34996	1.16086	0.739797	1.21218	119	165	119
ENSG00000004455	AK2	adenylate kinase 2 [Source:HGNC Symbol;Acc:362]	5683	118.435	118.402	191.059	63.9925	97.0454	103.285	86.669	80.2002	96.0653	102.632	89.4264	163.03	204.306	50.42	65.3684	106.847	143.571	90.5006	77.7283	72.3069	75.9295	147.242	67.8116	72.3903	65.7808	31.9292	52.168	51.633	76.9009	61.3457	63.7031	66.153	75.6451	75.7029	71.4137	61.8068	52.7481	50.6179	67.6995	57.9158	59.1901	62.9031	65.4214	4781	7245	5520
ENSG00000147853	AK3	adenylate kinase 3 [Source:HGNC Symbol;Acc:17376]	2808	19.5686	17.2223	61.5795	43.8059	16.287	22.0948	26.8159	22.5589	31.6025	35.1497	25.4791	11.2137	15.7832	4.40545	48.6413	20.7359	25.951	21.8161	9.47817	11.2256	39.4596	67.6281	20.4304	29.7227	36.826	9.96934	12.8587	9.23745	30.7073	7.88252	18.5297	24.8375	21.0326	20.3955	40.5092	12.8146	8.00205	13.8855	12.1114	12.189	10.3066	9.0804	8.37293	790	1055	1750
ENSG00000162433	AK4	adenylate kinase 4 [Source:HGNC Symbol;Acc:363]	7578	187.386	163.657	90.8782	43.1033	44.8146	46.2834	56.4153	48.5084	31.1916	36.5461	35.2854	170.947	176.515	14.493	64.4572	106.996	149.208	63.9583	46.3	45.8083	42.8366	103.252	31.1528	43.6101	87.1629	5.35852	24.1364	14.5117	32.8584	8.61571	15.1575	25.8152	48.4964	13.6086	48.5828	11.084	14.2595	13.3193	38.8832	11.2323	8.68581	6.14118	11.1949	7564	9997	2543
ENSG00000154027	AK5	adenylate kinase 5 [Source:HGNC Symbol;Acc:365]	6916	0.0740897	0.0808423	0.238143	0.148758	0.062317	0	0.0312821	0.0546882	0.317873	0	0.034408	0.293226	0.422569	0.0179814	0.0231923	0	0	0.0135885	0.0581425	0.00268317	0.0491635	2.39299	0	0.125678	0.893523	0.0301648	0.0283484	0.320265	0.0368013	0.0988516	0.0470598	0.0299356	0	0	0.0355311	0	0.0288489	0	0.0445551	0.0342225	0.0147838	0.00264659	0	3	5	7
ENSG00000140057	AK7	adenylate kinase 7 [Source:HGNC Symbol;Acc:20091]	5001	0.941384	0.818686	1.2375	29.2937	7.79828	4.89972	2.64831	1.39455	0.807344	0.557688	0.189244	0.397066	0.487876	0.521462	1.09125	0.44019	0.428155	4.38437	0.395973	0.947816	6.51743	0.769919	3.73109	1.88516	0.621427	0	0.217283	0.0991245	2.36116	0.0259421	0.0765703	0.205595	1.43379	0	0.291278	0	0.0966838	0.02666	0	0.115323	0.0328135	0.0174219	0.679465	38	50	34
ENSG00000165695	AK8	adenylate kinase 8 [Source:HGNC Symbol;Acc:26526]	2731	1.53593	1.53894	0.392391	2.17737	1.37403	0.662516	0.645683	0.656258	0.594665	0.247811	0.275264	1.57093	2.04428	1.24072	0.58717	0.575493	0.633835	3.10707	0.708298	1.01161	1.23343	0.0624259	0.108672	0.188516	0.264799	0	0	0	0.196788	0.164237	0	0.00190873	0.93473	0.0547249	0.365297	0.0412045	0.104776	0.0572651	0.0564547	0.0492071	0.0162053	0.0571518	0.123328	62	94	11
ENSG00000155085	AK9	adenylate kinase 9 [Source:HGNC Symbol;Acc:33814]	10098	2.30291	2.14414	5.04318	22.29	3.37229	2.27161	6.27989	4.94928	2.21317	1.97814	1.39352	1.68389	1.88443	0.12587	4.38802	1.19447	1.95779	4.01888	1.01834	1.36359	1.61551	3.26696	2.68059	3.0791	2.75594	4.2323	4.13449	5.1784	4.32441	5.56174	4.20307	5.6974	6.64809	3.24683	0.785824	3.91443	0.963655	1.1986	1.88762	2.357	1.90853	1.67295	1.63059	93	132	157
ENSG00000121057	AKAP1	A kinase (PRKA) anchor protein 1 [Source:HGNC Symbol;Acc:367]	5399	23.1593	21.943	35.7011	27.897	21.8241	18.3026	20.6181	23.7073	36.7365	34.7699	27.7673	22.1287	26.8327	19.2401	31.3231	14.3364	22.2695	33.3834	34.8357	25.3168	36.5391	28.5703	20.9376	17.8462	11.5098	16.5213	10.6354	17.29	19.6692	16.6049	11.1962	31.8127	31.3155	16.6254	23.5585	19.4485	9.05366	7.90806	11.1071	16.5395	11.4596	12.1931	12.8156	935	1345	1070
ENSG00000108599	AKAP10	A kinase (PRKA) anchor protein 10 [Source:HGNC Symbol;Acc:368]	4848	19.391	17.5229	36.4076	30.8847	34.2233	30.3483	25.1965	24.3089	19.7693	21.3415	18.0298	19.6283	22.241	6.50928	18.4962	17.6003	24.2022	16.1475	9.05478	15.3317	15.4182	27.509	29.1604	24.6328	32.5941	51.6053	55.3878	67.8002	63.7166	62.7884	61.1023	77.053	77.958	69.6221	25.6726	55.5849	36.8379	44.3381	39.5969	53.0795	45.8156	54.1123	41.8059	783	1083	1247
ENSG00000023516	AKAP11	A kinase (PRKA) anchor protein 11 [Source:HGNC Symbol;Acc:369]	9913	51.7655	43.4828	64.5393	71.9747	53.4176	57.7296	48.3419	52.0358	35.0044	43.7644	28.8511	59.0249	70.297	14.9606	61.64	38.2654	62.452	30.9119	13.1376	22.3758	24.2299	66.6292	65.4571	47.6946	54.069	75.033	107.916	122.767	79.3376	103.883	54.9391	141.841	123.943	44.8513	43.4936	62.6309	23.8896	33.1821	44.165	62.7536	40.0337	64.1693	40.5957	2090	2671	2058
ENSG00000131016	AKAP12	A kinase (PRKA) anchor protein 12 [Source:HGNC Symbol;Acc:370]	8741	478.003	456.233	40.3297	162.597	151.072	115.083	15.7866	18.1565	139.265	134.277	134.621	322.922	416.964	73.67	108.777	60.0971	110.39	93.9056	129.561	432.382	93.805	90.684	87.5176	145.283	17.2088	13.1409	3.18513	2.05188	73.1794	7.1596	5.74588	34.3032	9.65907	23.2128	115.828	1.68939	11.9004	1.53727	18.6168	1.74007	1.83547	3.21261	6.65229	19295	27863	1115
ENSG00000170776	AKAP13	A kinase (PRKA) anchor protein 13 [Source:HGNC Symbol;Acc:371]	20279	120.463	121.763	77.6473	239.178	230.604	204.726	92.7501	144.541	101.381	98.4836	97.908	66.243	78.1929	86.5267	100.512	53.585	82.5883	138.577	117.087	190.157	66.8083	96.989	187.279	143.021	64.3066	570.93	619.651	506.627	426.374	1021.35	444.412	716.314	711.009	462.426	362.337	442.289	311.505	273.871	317.371	511.073	384.211	553.7	568.745	4867	7554	4212
ENSG00000186471	AKAP14	A kinase (PRKA) anchor protein 14 [Source:HGNC Symbol;Acc:24061]	1173	0	0	0.0364124	4.98172	0.0958812	0.204195	0	0.0546882	0.0849863	0.0309826	0.017204	0.0172641	0	0.0179814	0.011992	0.0112869	0.031721	0.0503962	0.0495274	0.103906	0.0554691	0.0208086	0.0724483	0	0.017758	0	0	0.0348614	0	0	0	0	0	0	0	0	0	0	0	0	0	0.0207238	0	0	0	1
ENSG00000197976	AKAP17A	A kinase (PRKA) anchor protein 17A [Source:HGNC Symbol;Acc:18783]	4075	17.3047	15.944	7.0171	27.6443	18.6442	9.39151	20.7066	22.0393	11.7675	9.69178	11.1998	7.16713	10.3944	23.4298	23.7914	11.2297	17.0403	24.1268	27.6303	38.6188	24.5806	10.3003	17.6774	26.5808	13.5	47.7281	36.5339	33.5576	36.3306	40.1174	39.0046	37.5514	32.6719	30.308	27.6484	30.2853	27.7284	25.1078	33.1184	34.4812	29.499	31.2019	34.1739	699	983	344
ENSG00000241978	AKAP2	A kinase (PRKA) anchor protein 2 [Source:HGNC Symbol;Acc:372]	8444	7.39977	11.559	32.1794	53.8068	27.5607	53.0092	6.47055	21.0549	9.98906	14.0476	21.9007	29.5554	33.5868	2.91299	3.65675	4.76784	9.28787	47.327	43.9811	15.6952	13.594	145.744	76.1794	271.589	271.034	4.6023	18.7411	14.7571	77.4103	35.253	9.68032	29.2323	38.2312	30.961	131.067	15.2869	30.2463	4.66043	13.9873	23.727	13.0789	7.75715	25.5041	299	711	963
ENSG00000111254	AKAP3	A kinase (PRKA) anchor protein 3 [Source:HGNC Symbol;Acc:373]	3668	1.3872	1.86388	0.648958	1.45764	2.20295	1.29872	4.777	2.48831	0.209532	0.185045	0.120428	0.810058	0.794805	0.197796	1.72045	0.381387	0.374101	5.06584	1.70057	1.32678	1.02179	0.332938	2.97038	1.63381	1.24742	0.0825686	0.0685568	0.0459115	1.98415	0.285686	0.320593	0	2.74889	0.801094	0	0.700477	0.250017	0.30269	0	0.576011	0.390279	0.122345	0.393008	56	114	21
ENSG00000147081	AKAP4	A kinase (PRKA) anchor protein 4 [Source:HGNC Symbol;Acc:374]	3047	0	0	0.218474	0.119323	0	0	0	0	0.0212466	0	0	0.0345282	0	0	0.011992	0	0	0	0	0	0.0277346	0	0.144897	0	0.00887899	0	0	0	0	0	0	0	0	0.0357627	0	0	0	0	0	0	0	0	0.0205081	0	0	6
ENSG00000179841	AKAP5	A kinase (PRKA) anchor protein 5 [Source:HGNC Symbol;Acc:375]	7512	0.767278	0.779898	3.05105	3.54365	3.15726	3.80201	1.18878	1.33986	0.610385	0.990344	0.275264	1.67224	2.18507	0.341647	1.24899	0.516134	0.604134	0.587552	0.570816	1.29898	1.1164	1.91439	6.33923	2.95342	2.79581	0.268592	1.17245	0.394541	5.84814	1.60958	0.303884	1.15886	1.4876	0.755146	0.741997	0.906499	0.148002	0.062135	0.381703	0.167163	0.14997	0.233792	0.221685	31	48	89
ENSG00000151320	AKAP6	A kinase (PRKA) anchor protein 6 [Source:HGNC Symbol;Acc:376]	13428	1.3128	1.85939	2.9602	2.49453	3.66985	5.18621	3.90024	5.27741	2.86049	2.3213	1.2731	0.738687	0.910439	0.755221	8.77255	0.749537	1.48971	4.58389	1.46068	1.1309	4.99737	5.41025	6.88259	5.71833	1.03112	1.105	1.47991	3.46187	2.06512	2.32697	0.669332	2.96203	5.25745	1.90246	10.101	1.97782	0.460083	0.620016	0.11665	2.54512	2.93125	0.521422	0.658847	53	114	90
ENSG00000118507	AKAP7	A kinase (PRKA) anchor protein 7 [Source:HGNC Symbol;Acc:377]	4394	0.915756	0.841608	18.5766	4.64604	3.32415	3.84612	3.60464	3.50004	0.888915	0.729127	0.670956	3.32747	3.97403	0.323666	2.26941	0.806265	1.07421	1.50254	0.964276	0.511471	2.04937	8.9269	2.57192	1.948	3.56134	11.218	9.03424	13.7942	11.8656	15.8099	6.33949	16.1533	16.3405	16.4211	1.90758	11.9081	7.52909	6.11651	5.46644	8.12857	3.48648	11.003	6.115	37	54	562
ENSG00000105127	AKAP8	A kinase (PRKA) anchor protein 8 [Source:HGNC Symbol;Acc:378]	4296	14.6574	15.867	38.8852	28.1394	39.1798	27.3304	70.383	88.4034	21.1592	20.3149	21.2814	47.667	57.6278	23.6096	25.3223	14.1194	21.4464	31.6572	20.6745	24.4982	22.7419	38.8913	44.8817	31.2309	25.2264	43.3133	41.8007	36.1155	35.9865	47.523	43.1181	33.5599	62.2377	35.4782	0.92753	33.5405	15.9486	14.7716	7.53929	22.135	20.3191	20.9443	20.0589	592	978	1226
ENSG00000011243	AKAP8L	A kinase (PRKA) anchor protein 8-like [Source:HGNC Symbol;Acc:29857]	5081	38.9368	35.2349	45.4564	25.7612	90.0439	53.0469	72.645	90.8371	29.6612	25.386	26.4081	59.8008	77.1977	40.0627	42.312	23.3315	32.441	31.5672	33.081	29.8098	33.5998	22.723	54.2276	29.2829	19.611	22.484	18.3196	15.8851	19.4586	15.5535	19.5932	9.02083	32.8208	25.0571	1.13402	16.2758	20.8683	14.6377	14.2431	21.2137	16.248	19.0146	16.8952	1572	2157	1331
ENSG00000127914	AKAP9	A kinase (PRKA) anchor protein 9 [Source:HGNC Symbol;Acc:379]	18177	75.9759	65.624	205.766	402.926	174.188	209.616	232.707	264.937	76.7463	100.005	69.3838	97.0201	123.803	14.2952	75.5367	53.775	81.4107	174.498	27.8232	69.9047	77.466	162.453	196.661	178.588	90.9544	238.356	241.405	230.11	295.445	312.372	80.0143	205.273	194.333	55.1421	59.2039	82.2442	24.8783	24.8678	51.716	111.021	48.438	85.0208	61.1191	3068	4032	6055
ENSG00000166452	AKIP1	A kinase (PRKA) interacting protein 1 [Source:HGNC Symbol;Acc:1170]	2300	5.52364	5.00683	2.9865	10.3241	5.94905	6.42057	3.25587	2.543	2.78661	3.48883	5.35045	2.13951	2.90809	3.6862	3.78438	2.74259	3.72132	3.2148	5.53795	3.99577	3.55091	6.88766	12.7509	8.92311	7.35436	7.63985	6.02581	7.38418	9.89291	5.2478	9.99554	8.17826	5.92053	11.4188	6.68533	10.0539	7.04956	9.66374	6.24705	10.3697	7.39305	8.42778	5.50722	223	308	126
ENSG00000174574	AKIRIN1	akirin 1 [Source:HGNC Symbol;Acc:25744]	2741	40.4461	41.899	38.3662	30.9364	76.7192	59.8694	42.6392	58.9265	22.5097	24.912	28.3006	52.5173	66.3322	61.9641	29.5768	36.9516	54.7427	23.3483	23.0272	34.3533	56.4451	44.7594	89.7272	50.7109	30.8056	18.4651	34.7167	25.4054	22.588	27.4858	29.0119	36.7471	27.8799	44.5943	38.6551	23.8986	25.2269	19.8242	28.692	26.3235	26.0391	28.1411	25.8364	1633	2566	1172
ENSG00000135334	AKIRIN2	akirin 2 [Source:HGNC Symbol;Acc:21407]	1999	8.31967	7.92442	7.21796	7.60858	5.72408	3.80265	7.23021	10.9923	5.47779	5.46622	5.76334	10.2937	12.3554	4.47738	7.77528	11.5988	16.4658	21.6931	5.27612	5.88548	13.6987	5.41025	7.82442	4.90142	3.27533	15.6541	24.2916	19.1142	12.2516	37.7508	13.3772	31.1876	34.5788	19.4268	16.4283	14.5864	24.3948	18.5781	20.8772	22.0602	16.4548	27.8024	23.4388	336	488	268
ENSG00000106948	AKNA	AT-hook transcription factor [Source:HGNC Symbol;Acc:24108]	10601	5.36748	6.02589	0	7.75912	6.28021	0	1.36755	2.05081	2.61902	2.20354	1.15267	7.01363	5.39541	16.7767	7.24695	3.19743	4.99476	15.1945	9.5341	3.66522	5.77099	2.66351	4.74536	4.52439	2.20359	43.2436	31.1732	43.3545	15.4373	72.4852	17.2271	52.5507	32.901	26.2749	24.7682	22.4153	38.4044	25.56	35.3739	60.2363	50.8069	38.4348	54.2402	220	395	258
ENSG00000162641	AKNAD1	AKNA domain containing 1 [Source:HGNC Symbol;Acc:28398]	5257	0.222911	0.142315	2.8641	0.886645	1.69035	0.890067	1.22194	2.10549	0.206947	0.153112	0.378488	0.411692	0.207964	0.161833	0.298906	0.107855	0.384736	0.205455	0.153539	0.400979	0.217877	1.33175	1.15917	1.69665	1.36732	0.417738	0.505841	0.441482	0.724008	0.603529	1.42878	0.371534	0	1.44217	0.00870169	1.48336	0.200162	0.157143	0	0.129902	0.175165	0.175496	0.143247	9	9	85
ENSG00000117448	AKR1A1	aldo-keto reductase family 1, member A1 (aldehyde reductase) [Source:HGNC Symbol;Acc:380]	3121	26.0095	26.4685	69.2451	41.1546	37.7029	36.2312	64.7671	59.5554	21.7377	16.2195	15.5352	28.1616	29.9511	67.2146	33.5202	29.1159	38.9599	45.0121	28.678	27.5886	67.0093	42.6369	32.2033	28.4031	39.3492	74.2182	58.3167	86.3915	84.7295	68.398	97.0753	69.3551	96.4172	119.667	23.2586	114.796	65.818	97.616	47.47	97.5811	43.2402	75.1461	74.7687	1050	1640	2390
ENSG00000085662	AKR1B1	aldo-keto reductase family 1, member B1 (aldose reductase) [Source:HGNC Symbol;Acc:381]	3660	23.7545	24.5165	7.9326	3.34537	3.17434	4.26239	4.03766	4.53912	14.8516	23.1265	33.5994	18.1675	22.5577	31.5035	35.3257	8.05525	11.2436	19.205	9.22489	35.1536	23.9873	76.0972	30.9354	138.999	54.5345	4.68897	4.23954	12.112	7.55101	6.21775	8.30386	11.5406	13.1985	12.5402	42.9635	14.4216	14.2762	25.8842	12.3343	31.4133	19.1399	16.1147	11.0568	959	1501	285
ENSG00000198074	AKR1B10	aldo-keto reductase family 1, member B10 (aldose reductase) [Source:HGNC Symbol;Acc:382]	1744	0.123864	0.0654814	2.07524	0.149147	0.0958561	0.067588	1.38875	0.574226	9.24225	7.83861	5.09239	1.31207	1.18601	1.40255	0.215844	1.32057	2.09355	0.13434	0.51166	1.42854	0.41592	1.9352	0.144897	0.314194	1.19861	0	0.0361315	0	0.554407	0.0197521	0	0	0	0	4.27347	0	0.0497989	0.0135655	0.555354	0	0.0347666	0	0	5	4	57
ENSG00000227471	AKR1B15	aldo-keto reductase family 1, member B15 [Source:HGNC Symbol;Acc:37281]	3325	0	0	0.801073	0.089492	0.0319604	0.13613	0.484452	0.164065	2.57084	1.82798	1.37632	0.224433	0.302393	1.81613	0.107928	0.451477	0.491675	0.0335975	0.37971	0.727339	0.346682	0.208086	0	0	0.284128	0	0	0	0.0120539	0	0	0.00129075	0.256459	0.0229297	1.13595	0	0.0547858	0.0143961	0.0973229	0	0	0	0	0	0	22
ENSG00000187134	AKR1C1	aldo-keto reductase family 1, member C1 [Source:HGNC Symbol;Acc:384]	9423	0.693328	0.518224	4.47136	3.95964	7.09008	7.37869	2.73923	2.05081	0.907684	0.432156	0.223652	10.0968	10.9568	1.76218	0.851	0.424446	0.462285	4.9066	2.50777	0.15617	0.737538	1.83116	6.12188	2.63923	2.15849	1.20706	1.58398	3.45581	1.6074	2.59847	2.46482	1.09382	3.99375	1.39714	0.760842	1.31854	0.7959	0.742138	0.913027	0.732544	0.532972	0.753066	0.137317	28	32	129
ENSG00000151632	AKR1C2	aldo-keto reductase family 1, member C2 [Source:HGNC Symbol;Acc:385]	6086	0.29718	0.161684	3.48533	3.24864	2.07566	2.46364	1.06364	0.957043	0.380298	0.185296	0.17204	9.35616	7.49803	0.359629	0.295217	0.303075	0.391677	3.74064	1.91934	0.199173	0.509457	1.51903	3.07905	1.38245	1.93738	0.664464	0.141561	0.719598	0.632956	1.0145	1.37678	0.569321	1.55529	0.88581	0.726762	0.494454	0.268669	0.320513	0.212915	0.220219	0.140989	0.0439238	0.0870993	12	10	98
ENSG00000196139	AKR1C3	aldo-keto reductase family 1, member C3 [Source:HGNC Symbol;Acc:386]	4532	0.718217	0.601013	2.05904	4.67645	3.38374	4.44348	2.99854	3.08988	0.653583	0.494272	0.447304	2.2938	2.12896	0.269722	0.096957	1.05693	1.35266	12.8214	3.66956	0.357178	2.0167	0.998814	3.18773	2.13652	2.56332	0.808948	0.536537	1.18803	1.19263	0.471488	3.05758	0.820575	1.27986	5.32692	0.239595	1.19493	0.201563	0.329727	0.361258	0.573783	0.550217	0.188239	0.0798905	29	37	62
ENSG00000198610	AKR1C4	aldo-keto reductase family 1, member C4 [Source:HGNC Symbol;Acc:387]	1914	0.173382	0.0158272	0.452066	0.476553	0.255191	0.223582	0.128618	0.0546882	0.105672	0.0927979	0.017204	0.828423	0.460793	0.0539443	0.0108212	0.135025	0.141458	1.20804	0.49197	0.101424	0.234639	0.0208086	0.326017	0.125678	0.24451	0.0908673	0	0.0656829	0.25291	0.0876796	0.111559	0.0910599	0.197941	0.101428	0.155056	0.123614	0.0170916	0.0289049	0.0509289	0.0514351	0.0536511	0	0.0362794	7	1	13
ENSG00000196326	AKR1CL1	aldo-keto reductase family 1, member C-like 1 [Source:HGNC Symbol;Acc:23469]	2298	0.0989532	0.0484957	0.317508	0.0295899	0.0949039	0.117529	0	0	0.0207432	0.0929479	0	0.137952	0.151011	0	0	0.0338607	0.0619217	0.552402	0.0116987	0	0.0654939	0	0	0	0.0424114	0.121405	0	0.191997	0.019384	0	0.079264	0.0885346	0	0.24348	0	0	0.0327475	0.0129307	0.0150113	0.154913	0	0.0387307	0.0473868	4	3	9
ENSG00000122787	AKR1D1	aldo-keto reductase family 1, member D1 [Source:HGNC Symbol;Acc:388]	3093	0.0247734	0	0.509773	0.149153	0.159802	0.204195	0.0645936	0	0.0212466	0	0	0.0172641	0	0	0.011992	0.0338607	0.0158605	0	0.0165091	0.0129882	0	0.104043	0.289793	0.125678	0.00887899	0.0607025	0.0725101	0.0350621	0.189887	0.26563	0.0282921	0.0355552	0.087662	0.0715254	0.0596383	0	0	0.0294202	0.0195309	0.0172125	0	0	0	1	0	14
ENSG00000165568	AKR1E2	aldo-keto reductase family 1, member E2 [Source:HGNC Symbol;Acc:23437]	2417	0.619026	0.385968	0.112869	0.944497	6.00266	4.85085	3.70679	2.87113	0.736293	0.648534	0.068816	13.359	16.6981	4.17169	1.86685	0.0618714	0.0787088	1.09014	1.84071	0	0.584763	0.353747	6.23055	2.89058	1.07225	0.96145	1.2583	2.36823	1.63207	2.24315	3.33787	1.31593	2.47332	1.65572	0	1.73059	0.957022	0.961448	1.36116	1.22867	0.639761	1.06696	0.670735	25	24	11
ENSG00000053371	AKR7A2	aldo-keto reductase family 7, member A2 (aflatoxin aldehyde reductase) [Source:HGNC Symbol;Acc:389]	1781	18.3057	18.0186	17.8935	13.4204	11.3213	10.6657	8.69319	10.6642	19.6481	18.9238	19.3545	27.0757	31.4507	22.297	18.8225	20.0497	26.8223	28.0504	34.6577	11.4052	25.1642	16.314	9.01981	12.2536	11.6048	4.0307	5.30212	7.50199	6.23458	3.51585	6.00395	9.69326	4.31909	4.94036	21.3718	5.439	9.12913	13.0922	12.4771	12.5945	9.83644	10.5952	9.22616	739	1102	518
ENSG00000162482	AKR7A3	aldo-keto reductase family 7, member A3 (aflatoxin aldehyde reductase) [Source:HGNC Symbol;Acc:390]	1710	1.83306	1.57075	2.73558	4.35429	2.39553	2.31452	1.58134	1.1758	1.16748	1.61095	0.877404	1.84684	2.33282	1.99594	2.04897	2.95675	2.97893	2.9699	2.17097	1.09507	2.36626	1.14447	1.70254	1.25678	0.704183	0.420908	0.429007	0.112844	0.930176	0.488007	1.54225	0.762758	0.951837	0.221277	1.23591	0.123614	0.603718	0.554498	1.45351	0.90791	0.464781	0.759139	0.463244	74	96	76
ENSG00000142208	AKT1	v-akt murine thymoma viral oncogene homolog 1 [Source:HGNC Symbol;Acc:391]	10838	94.6974	90.0691	32.9451	45.6069	127.001	87.591	65.252	67.868	49.7483	46.0334	41.5477	82.583	99.7466	76.7088	74.1975	71.4352	109.313	113.824	66.7853	70.3208	92.0542	38.2047	79.8018	81.3762	46.0173	40.591	45.9417	50.7078	48.2986	44.269	60.6033	57.5224	80.5654	74.921	64.0105	56.6562	81.21	82.852	80.9843	100.476	79.9174	84.2601	67.916	3823	5515	1166
ENSG00000204673	AKT1S1	AKT1 substrate 1 (proline-rich) [Source:HGNC Symbol;Acc:28426]	5732	9.8085	10.9547	13.1344	5.08619	5.40459	5.29228	7.13601	10.6368	12.2258	10.9897	12.3353	7.99534	9.46941	9.0087	11.2857	9.76026	14.6739	5.4566	5.22007	7.2476	5.6651	9.90491	10.179	7.03794	4.87573	14.1378	14.4409	21.4662	13.73	12.1583	8.77961	8.78383	26.0994	7.98585	21.1536	7.54043	21.9527	8.93022	16.8772	22.3369	10.6508	13.6663	14.4842	396	671	396
ENSG00000105221	AKT2	v-akt murine thymoma viral oncogene homolog 2 [Source:HGNC Symbol;Acc:392]	15035	134.458	120.907	45.256	19.6818	40.0179	37.2385	41.609	38.8013	77.0561	74.1803	77.4868	35.0164	42.2069	68.1137	102.04	42.3066	64.4053	81.5197	69.2507	66.1435	59.754	28.0084	34.1594	40.5939	22.6916	22.6918	20.9079	23.0125	34.5936	20.0683	22.329	29.4997	35.8329	29.6406	82.4065	19.0777	40.6531	38.6678	40.3468	47.3973	40.7384	44.3479	46.4576	5428	7391	1347
ENSG00000117020	AKT3	v-akt murine thymoma viral oncogene homolog 3 [Source:HGNC Symbol;Acc:393]	7499	22.2618	20.0968	8.42094	48.7889	24.3609	25.5689	1.69847	2.18753	2.75423	4.01514	4.26659	2.05991	2.683	0.179814	1.19735	3.24939	4.41763	2.65408	0.231704	0	0.0395108	28.8616	20.1769	43.8615	45.5434	13.1043	23.8185	23.7426	12.6325	44.3336	25.7762	18.3287	14.3299	15.0984	25.7045	10.3835	9.74607	6.97988	11.8302	5.67204	8.72034	9.85222	7.94244	899	1232	294
ENSG00000166971	AKTIP	AKT interacting protein [Source:HGNC Symbol;Acc:16710]	5202	10.3278	10.2596	25.302	20.2012	30.1123	30.5794	23.8111	25.2659	6.01174	6.78095	8.34394	7.1036	8.40095	2.44548	11.533	10.0674	15.1227	6.63621	11.8475	12.8512	9.83503	25.2617	30.863	15.9611	16.8441	5.49848	4.54799	5.58455	5.4104	6.71437	6.08423	3.72562	7.21669	6.7252	0.114258	3.50238	1.62661	2.53582	2.86976	2.53994	3.32034	3.47947	1.89765	417	628	715
ENSG00000269155	AL009178.1	Uncharacterized protein; cDNA FLJ43200 fis, clone FEBRA2007793 [Source:UniProtKB/TrEMBL;Acc:Q6ZUY9]	2718	0.0495469	0.0327487	1.05596	0.865089	0.0958812	0	0	0.0820323	10.5595	10.4721	7.07085	0.328018	0.418698	0.25174	0.179881	0.191878	0.158605	2.6878	0.0330183	0.311717	0.748833	0.124852	0	0.314194	0.017758	0	0	0	0	0	0	0.018423	0	0	4.98121	0	0.0179381	0	0.00959961	0.0341213	0	0	0.0388048	2	2	29
ENSG00000223474	AL020996.1	Uncharacterized protein [Source:UniProtKB/TrEMBL;Acc:F5H7K9]	2077	0.396253	0.276744	0.0862462	0.0874625	0.222159	0	0.353588	0.191409	0.33832	0.0305825	0.017204	0.344566	0.33408	0.287703	0.0806984	0.111755	0.059621	0.381948	0.204573	0.186595	0.19021	0.187278	0.217345	0.125678	0.0329491	0.484968	0.0320546	0.158588	0.105456	0.0900529	0.0505909	0.193105	0.384746	0.193625	0.21332	0.329636	0.163498	0.0716329	0.148665	0.240267	0.14247	0.0830886	0.228612	16	17	4
ENSG00000111780	AL021546.6	Glutamyl-tRNA(Gln) amidotransferase subunit C, mitochondrial [Source:UniProtKB/TrEMBL;Acc:J3KMY1]	552	23.1862	26.0461	21.5568	14.2341	20.71	18.3828	14.2997	14.301	36.5254	32.7063	34.7005	11.9974	15.1707	50.348	22.4945	12.0001	15.5962	38.6868	23.1014	22.4437	43.313	12.7349	14.8519	14.3272	17.2258	4.65568	6.57538	9.22317	15.0191	7.57289	11.307	8.20334	6.61694	19.1817	27.2583	9.39463	10.7736	12.7191	10.537	15.9203	10.4081	11.0062	16.1546	936	1593	635
ENSG00000268991	AL021920.2	Homo sapiens UPF0627 protein ENSP00000341061/ENSP00000339743 (LOC729574), mRNA. [Source:RefSeq mRNA;Acc:NM_001282321]	510	0.148572	0.0975382	0.740749	0.178184	0.0631779	0.0146178	0.0638656	0.0273441	0.105543	0.154763	0.017204	0.0514983	0.132109	0.0179814	0.14261	0.0334429	0.0300445	0	0.0614984	0.229696	0.0117769	0.0416173	0.144897	0.125678	0.0841798	0.242717	0.0701628	0.166258	0.214485	0.178151	0	0.163232	0.573977	0.101808	0.0696012	0.123614	0.0917529	0.028501	0.0921423	0.223662	0.107443	0.113267	0.0333916	6	6	21
ENSG00000268427	AL022328.1	Uncharacterized protein [Source:UniProtKB/TrEMBL;Acc:M0QZK9]	168	0	0	1.63856	0.984412	0.447445	0.40839	0.193781	0.13672	0.0212466	0	0	0	0	0	0	0	0	0	0	0	0	0.395364	0.253569	1.88516	0.0976689	0	0.14502	0.0345602	0.244239	0	0	0.0425566	0.199105	0.489984	0	0	0	0	0	0.0167062	0	0	0	0	0	45
ENSG00000268402	AL031320.1		48	0	0	0.0728248	0.0298307	0	0	0	0	0	0	0	0	0	0	0	0	0	0	0	0	0	0	0.326017	0	0	0	0	0	0	0	0	0	0	0	0	0	0	0	0	0	0	0	0	0	0	2
ENSG00000214854	AL031590.1		39	0	0	0	0.0298307	0	0	0	0	0	0	0	0	0	0	0	0	0	0	0	0	0	0	0	0	0	0	0	0	0.0759548	0	0	0	0	0	0	0	0	0	0	0	0	0	0	0	0	0
ENSG00000268111	AL031663.1	Uncharacterized protein [Source:UniProtKB/TrEMBL;Acc:M0R2E6]	60	0	0.0163744	0.0364124	0	0	0	0.0968904	0.0820323	0	0	0	0	0	0	0	0	0	0	0	0	0	0	0	0	0	0	0	0	0	0	0	0	0	0	0	0	0	0	0	0	0	0	0	0	1	1
ENSG00000269549	AL031663.2	CDNA FLJ26875 fis, clone PRS08969; Uncharacterized protein [Source:UniProtKB/TrEMBL;Acc:Q6ZNY7]	3150	2.32859	1.84791	1.32332	0.652893	0.349517	0	0.126688	0.164065	0.18873	0.495022	0.120428	0.741217	0.959333	0.50348	0.270477	0.336657	0.390898	1.28714	0.745232	0.613463	0.217705	0.187278	0	0.0628388	0.0168844	0.394007	0.358597	0.755687	1.1741	0.838781	0.220788	0.910848	0.416039	0.446454	0.64135	0.576863	0.22081	0.174747	0.191269	0.756744	0.341449	0.354864	0.312107	94	113	39
ENSG00000267882	AL031666.2	HCG2018772; Uncharacterized protein; cDNA FLJ31609 fis, clone NT2RI2002852 [Source:UniProtKB/TrEMBL;Acc:Q96N05]	2222	0.198188	0.309772	1.7939	0.266201	0.478516	0.26044	0.192358	0.957043	0.487189	0.247361	0.361284	0.12013	0.157159	0.0899072	0.152365	0.167911	0.155485	0.903735	0.223813	0.152417	0.290485	1.04043	0.362242	0.565549	0.431804	0.391303	0.580081	0.417232	0.152599	0.8504	0.135958	1.11567	0	0.604632	0.324601	0.412045	0.291219	0.26295	0.138037	0.185793	0.214671	0.227409	0.19979	8	19	51
ENSG00000176515	AL033381.1	Uncharacterized protein; cDNA FLJ34594 fis, clone KIDNE2009109 [Source:UniProtKB/TrEMBL;Acc:Q8NAX6]	3435	0	0	0.546186	0	0.0639208	0	0	0	0	0	0	0.0172641	0.023261	0.0179814	0	0	0	0.0167987	0.0165091	0	0.0277346	0.0624259	0	0	0.026637	0	0	0	0	0	0	0	0	0	0	0	0	0	0	0	0	0	0	0	0	15
ENSG00000268302	AL035252.1	HCG2018895; Uncharacterized protein [Source:UniProtKB/TrEMBL;Acc:M0R2P0]	249	0.0495469	0	0.218474	0.0298307	0.191762	0.13613	0.0968904	0.109376	0	0	0	0.0172641	0	0	0	0.0225738	0	0	0	0	0.0138673	0.208086	0	0.377033	0.026637	0	0	0	0.0586725	0	0	0.0127122	0	0.0272074	0	0	0	0	0	0	0.0178205	0	0	2	0	6
ENSG00000268332	AL035406.1	Uncharacterized protein [Source:UniProtKB/TrEMBL;Acc:M0QY64]	81	0	0	0.0364124	0	0	0	0	0	0	0	0	0	0	0	0	0	0	0	0	0	0	0	0	0	0	0	0	0.0350621	0	0	0	0	0.175324	0.178814	0	0	0	0	0	0	0	0	0	0	0	1
ENSG00000268275	AL035588.1		36	0	0	0	0	0	0	0	0	0	0	0	0	0	0	0	0	0	0	0	0	0	0	0	0.0628388	0	0	0	0	0	0	0	0	0	0	0	0	0	0	0	0.0172125	0	0	0	0	0	0
ENSG00000269104	AL035681.1		39	0	0	0.0364124	0	0	0	0	0	0	0	0	0	0.023261	0	0	0	0	0	0	0	0	0	0	0	0	0	0.0725101	0	0.0759548	0.106252	0	0	0	0	0	0	0	0	0	0	0	0	0	0	0	1
ENSG00000268818	AL049747.1		847	0.0495433	0.0163583	0.108976	0.0298245	0	0.203718	0	0	0.127467	0.0309826	0	0.01726	0.0229581	0.0719258	0.0239717	0	0	0.0671448	0	0.0388036	0.027636	0.0208086	0	0	0	0	0	0	0	0.0513973	0	0.0350903	0	0	0.0590916	0	0.0187795	0.0146645	0.019415	0.0344251	0	0	0.0406537	2	1	3
ENSG00000268702	AL049829.1	Uncharacterized protein [Source:UniProtKB/TrEMBL;Acc:M0R3A9]	279	0.123835	0.0160955	0.209806	0.298024	0.35125	0.661562	0.387277	0.273441	0.190955	0.154863	0.154836	0.0689474	0.0664895	0.0899072	0.107464	0.11273	0.0786397	0.0832026	0.0146675	0.102112	0.109979	0.104043	0.181121	2.2622	0.0871176	0.0901214	0	0	0.332277	0	0	0.116484	0	0.155842	0.019665	0.0412045	0.0523203	0.0137762	0.0244454	0.0506249	0.0892921	0.0565328	0.0508906	5	1	6
ENSG00000224997	AL049840.1	Uncharacterized protein; cDNA FLJ53535 [Source:UniProtKB/TrEMBL;Acc:B4DK98]	1543	0.495242	0.456396	0.442783	0.176775	0.317314	0.191916	0.288534	0.355473	0.167973	0.495322	0.206448	1.10407	0.999863	0.395592	0.344164	0.664814	1.15286	0.397293	0.234014	0.922253	0.561769	0.14566	0.0724483	0.251355	0.200175	0.848623	0.608553	0.915688	0.369526	1.04027	0.102058	0.358689	1.32823	0.42603	0.438843	0.329636	0.630521	0.172966	0.633246	0.756036	0.502142	0.54382	0.357234	20	28	14
ENSG00000256715	AL050302.1	Uncharacterized protein [Source:UniProtKB/TrEMBL;Acc:F5GZX1]	144	0.0495469	0	0.0364124	0.0596613	0	0	0	0	0.0212466	0.0619653	0.017204	0	0	0	0.107928	0	0.0158605	0	0.0165091	0	0	0	0	0.0628388	0	0	0	0	0	0	0	0	0	0	0	0	0	0	0.0195309	0	0	0	0	2	0	1
ENSG00000269011	AL050303.1	Uncharacterized protein; cDNA FLJ43689 fis, clone TBAES2003550 [Source:UniProtKB/TrEMBL;Acc:Q6ZUI3]	1839	0	0	0.291037	0.0298245	0.0319353	0	0	0.0273441	0.0212337	0	0	0	0	0	0	0	0	0	0.0163858	0	0	0.0208086	0.0362242	0	0.00882813	0.0606093	0.0361315	0	0	0	0	0	0	0	0	0	0	0.0146121	0	0.0859615	0	0.0409678	0	0	0	8
ENSG00000225683	AL078585.1	Uncharacterized protein; cDNA FLJ58069 [Source:UniProtKB/TrEMBL;Acc:B4DJX3]	1131	0	0	0.327711	0.119323	0	0	0	0	0	0	0	0	0	0	0	0	0	0	0	0	0	0	0	0	0	0	0	0	0	0	0	0	0	0	0	0	0	0	0	0	0	0	0	0	0	9
ENSG00000203863	AL079342.1	Uncharacterized protein; cDNA FLJ27030 fis, clone SLV07741 [Source:UniProtKB/TrEMBL;Acc:Q6ZNW3]	2440	0.0495361	0.0490748	0.144865	0.0298121	0	0	0.0968428	0	0.063701	0	0	0.0172517	0.115396	0	0.035939	0.0112869	0.0474645	0.100642	0.0491574	0.0514697	0.0413063	0.0624259	0.0362242	0	0.0176054	0.0303513	0	0	0	0	0	0	0.173848	0	0	0	0	0	0.0191833	0	0.017926	0.0397952	0.0809449	2	3	4
ENSG00000269407	AL096677.1		57	0	0.0487638	0.0628486	0	0.0315206	0	0.0319326	0.109376	0	0.0928979	0.017204	0.0171345	0	0.0539443	0	0	0.0308633	0.0157569	0.0470691	0.023378	0.0124151	0	0	0.188516	0.00695236	0.0299783	0.107036	0.0631262	0.0519979	0.394778	0.110525	0.183979	0.134864	0.132033	0.0141081	0.0412045	0.0157938	0.0285721	0.0437286	0.0512325	0.0532771	0.0121323	0.156041	0	3	2
ENSG00000269709	AL109659.1	HCG1780467; PRO0529; Uncharacterized protein [Source:UniProtKB/TrEMBL;Acc:Q9UI23]	573	0	0	0.14565	0.0596613	0	0	0	0	0	0	0	0	0	0	0	0	0	0.0335975	0	0	0	0	0	0	0	0	0	0	0	0	0	0	0	0	0	0	0	0	0	0	0	0	0	0	0	4
ENSG00000268552	AL109927.1	HCG2032222; PRO2047; Uncharacterized protein [Source:UniProtKB/TrEMBL;Acc:Q9UHS2]	171	0	0	0.14565	0.0298307	0.127842	0.068065	0.355265	0.191409	0	0	0	0	0	0	0	0	0	0	0	0	0	0.104043	0	0.188516	0.0443949	0.0600498	0	0	0.0077333	0.0425776	0	0	0.138488	0.128079	0	0	0	0	0	0	0.0718531	0.0413199	0.0153482	0	0	4
ENSG00000267918	AL117190.2		255	0	0	0.291299	0	0	0.204195	0.0322968	0.0273441	0	0	0	0	0	0	0	0	0	0	0	0	0	0.0416173	0	0.439871	0.115427	0	0	0	0	0	0.0281349	0	0	0.105149	0	0	0	0	0	0	0	0	0	0	0	8
ENSG00000269375	AL117190.3	Esophagus cancer-related gene-2 interaction susceptibility protein; Uncharacterized protein [Source:UniProtKB/TrEMBL;Acc:Q8IZW4]	1382	0	0	0	0	0.0636201	0.0623415	0	0.0273441	0	0	0	0	0	0	0.0598117	0	0	0.0161968	0	0.011056	0	0.104043	0.0362242	0.251355	0.0704216	0.030258	0.0347726	0.0293075	0	0	0	0.095376	0	0.174564	1.1171	0	0	0.0288204	0.0148298	0	0	0	0	0	0	0
ENSG00000267848	AL118506.1	Uncharacterized protein [Source:UniProtKB/TrEMBL;Acc:M0R1J9]	489	0.371576	0.179871	0.68369	0.208544	0.255419	0.186061	0	0.164065	0.021008	0.0619153	0.034408	0.0516915	0.0438344	0.0359629	0.0954965	0.0450084	0.0787176	0.0665042	0.0314233	0.0374933	0.0131048	0.0416173	0.108672	0.314194	0.0250664	1.63841	0.796746	0.592156	0.5404	1.30701	0.28097	0.353588	0.778987	0.200512	0	0.0412045	0.110604	0.0140767	0.155104	0.137093	0.0173476	0.0163003	0.0135479	15	11	19
ENSG00000268628	AL121761.2	Uncharacterized protein [Source:UniProtKB/TrEMBL;Acc:Q9BT32]	384	0.0743167	0.196476	0.145388	0.0894858	0.223698	0.203718	0.0322809	0.0820323	0.10622	0	0.120428	0.189901	0.0229581	0.161833	0.0359637	0.191878	0.253729	0.151138	0.0328949	0.181674	0.0831052	0	0.0724483	0	0.0265861	0	0	0.139476	0.0245389	0	0	0.0535132	0	0.064933	0.120142	0	0.0367176	0.0439277	0	0.0169087	0.0178345	0	0.0384423	3	12	4
ENSG00000269650	AL121895.1	Uncharacterized protein [Source:UniProtKB/TrEMBL;Acc:M0R345]	66	0	0	0.0728248	0	0.0639208	0	0	0	0	0	0	0	0	0	0	0	0	0	0	0	0	0	0	0	0	0	0	0	0	0	0	0	0	0	0	0	0	0	0	0	0	0	0	0	0	2
ENSG00000269117	AL121901.1	Nasopharyngeal carcinoma-related protein YH1; Uncharacterized protein [Source:UniProtKB/TrEMBL;Acc:Q9HBK5]	297	0	0	0.0364124	0	0	0	0	0	0	0	0	0	0	0	0	0	0	0	0	0	0	0	0	0	0	0	0	0	0	0	0	0	0	0	0	0	0	0	0	0	0	0	0	0	0	1
ENSG00000234188	AL121963.1	Uncharacterized protein [Source:UniProtKB/TrEMBL;Acc:H7C467]	438	0.718253	0.784645	0.32605	0.356756	0.126258	0.530034	0.0632478	0.0546882	0.168747	0.154713	0.103224	0.310264	0.378325	0.0719258	0.357742	0.236468	0.456796	1.03771	0.321213	0.172568	0.313829	0.166469	0.289793	0	0.294535	0.121219	0.175222	0.29227	0.309794	0.124783	0.0492184	0.143574	0.0905984	0.05863	0.0735505	0.164818	0.106437	0.218311	0.222072	0.395686	0.0697482	0.0949966	0.0627956	29	48	10
ENSG00000268466	AL132989.1		1115	0	0	0.182062	0.149153	0.0319604	0.13613	0.387562	0.0273441	0.0212466	0	0	0.0172641	0	0	0	0	0	0	0	0	0	0.14566	0.0362242	0.50271	0.0532739	0	0	0.105086	0.147589	0.0516191	0	0.100955	0.408002	0.140912	0	0	0	0	0.0162205	0	0	0	0	0	0	5
ENSG00000267849	AL133262.1		249	0	0	0.0364124	0	0.0319604	0.068065	0.0645936	0	0.0212466	0	0	0	0	0	0	0	0	0	0	0	0	0.0208086	0	0	0	0	0	0	0.0379774	0	0	0	0.087662	0	0	0	0	0	0	0	0	0	0	0	0	1
ENSG00000269120	AL133318.1	Uncharacterized protein [Source:UniProtKB/TrEMBL;Acc:M0QYP5]	186	0.173338	0.0979084	0.0309184	0.0893623	0	0.126114	0	0.0546882	0.0634687	0.0929479	0.034408	0.0517057	0.0168985	0	0	0.101582	0.157786	0.0493428	0.0304281	0	0	0	0	0	0	0	0	0.0249665	0	0	0	0	0	0	0.0590387	0	0	0.0136473	0.0104764	0.0342225	0	0.00796428	0	7	6	1
ENSG00000268657	AL133373.1	Uncharacterized protein [Source:UniProtKB/TrEMBL;Acc:M0R207]	2596	0	0.0653688	2.87449	0.387749	0.127641	0.268444	0.03217	0.0273441	0.084883	0.154913	0.154836	0.172608	0.0673593	0.0899072	0.0598612	0.14673	0.253456	0.453164	0.131086	0.167558	0.124017	0.332938	0	0.377033	0.0262301	0	0.107777	0.206503	0.105798	0.197167	0	0.0616804	0	0.0322169	0.135253	0	0.0175454	0	0.0738861	0	0	0	0	0	4	79
ENSG00000235705	AL133481.1		1594	0.0990938	0.0491231	0.0364124	0	0.0958812	0	0	0	0	0	0	0	0	0	0	0	0	0	0	0	0	0	0	0.125678	0	0	0	0	0	0	0	0	0	0	0	0	0	0	0	0	0	0	0	4	3	1
ENSG00000215306	AL135998.1	Uncharacterized protein [Source:UniProtKB/TrEMBL;Acc:H7BYV7]	66	0	0.0163583	0.0361508	0	0.0319353	0	0	0	0	0	0	0	0	0	0	0	0	0	0	0	0	0	0	0	0.0177071	0	0	0	0	0.0513973	0	0.0350903	0	0.0355868	0.0292724	0	0	0	0	0.0172125	0.0180249	0	0	0	1	1
ENSG00000212673	AL136115.1	HCG2032337; PRO1848; Uncharacterized protein [Source:UniProtKB/TrEMBL;Acc:Q9UHT5]	1572	0.0247698	0	1.04307	0.178523	0	0.378323	0.290371	0.109376	0.0209371	0	0	0.0343803	0	0	0	0	0	0	0	0	0	0.14566	0.181121	0.125678	0.015278	0	0	0.0341894	0.0961731	0.0453696	0.112396	0	0.316584	0.170082	0	0.082409	0	0	0	0	0	0	0	1	0	29
ENSG00000215462	AL136218.1	Sarcoma antigen NY-SAR-79; Uncharacterized protein [Source:UniProtKB/TrEMBL;Acc:Q86WE6]	225	0.12382	0.210914	0.970482	1.42883	0.829488	0.618244	1.22522	1.1758	0.231617	0.309176	0.25806	0.361558	0.267825	0.107889	0.582858	0.314223	0.439532	0.16292	0.170487	0.266185	0.178048	1.91439	1.01428	0.879743	0.693868	0.511962	0.61473	0.655739	0.681497	1.0815	0.811839	0.743939	2.10916	1.37201	0.122465	0.535659	0.305848	0.261938	0.012392	0.339896	0.231595	0.239978	0.312229	5	13	29
ENSG00000269279	AL136376.1	Uncharacterized protein [Source:UniProtKB/TrEMBL;Acc:M0R1U3]	342	0.0247338	0.0149903	2.45276	1.22094	0.414409	1.29096	1.4842	0.656258	0.168496	0.0924977	0.068816	0.448174	0.270698	0.0539443	0.128598	0.055181	0.0919266	0.0131905	0.0415869	0.0470844	0.0675975	1.04043	0.652035	2.51355	0.405822	0.0584647	0.179916	0.0975942	0.118926	0.0510701	0.051228	0.106715	0.669776	1.09114	0	0.370841	0.142075	0.0865027	0	0.0836322	0.0521562	0.0339124	0.0398458	1	1	69
ENSG00000203630	AL136531.1	HCG2043693; Uncharacterized protein [Source:UniProtKB/TrEMBL;Acc:G3V1J7]	1328	0.346814	0.277361	0.792244	0.0580445	0.223	0.302917	0.0635345	0	0.105143	0.0616151	0.051612	0.0167444	0	0.0359629	0.117399	0.100607	0.108684	0	0.159477	0.269699	0.0823	0.104043	0.0362242	0.0628388	0.0179315	0.303513	0.072016	0.278612	0.0740478	0.364967	0.112593	0.282582	0.173356	0	0.325824	0.288432	0.0751178	0.0586579	0.136253	0.0516376	0.0540252	0.101615	0.0190581	14	17	23
ENSG00000268130	AL137002.1	Uncharacterized protein [Source:UniProtKB/TrEMBL;Acc:M0R0V9]	60	0.0247698	0.0163583	0.0361508	0	0	0	0	0	0.0212337	0	0	0	0	0.0359629	0	0	0.031682	0.0839435	0	0	0.027636	0	0	0	0	0	0	0	0	0	0	0	0	0	0	0	0	0	0	0	0	0	0	1	1	1
ENSG00000269515	AL137026.1	Uncharacterized protein [Source:UniProtKB/TrEMBL;Acc:M0QY04]	78	0	0	0	0	0	0.54452	0	0	0.0212466	0	0	0	0	0	0	0	0	0	0	0	0	0	0	0.0628388	0.159822	0	0	0	0	0	0	0	0	0.0357627	0	0	0	0	0	0	0	0	0	0	0	0
ENSG00000237847	AL137798.1	Homo sapiens UPF0627 protein ENSP00000341061/ENSP00000339743 (LOC729574), mRNA. [Source:RefSeq mRNA;Acc:NM_001282321]	510	0.148572	0.0975382	0.740749	0.148354	0.0631779	0.0146178	0.0638656	0.0273441	0.105543	0.154763	0.017204	0.0514983	0.132109	0.0179814	0.14261	0.0334429	0.0300445	0	0.0614984	0.229696	0.0117769	0.0416173	0.144897	0.125678	0.0841798	0.242717	0.0701628	0.166258	0.214485	0.178151	0	0.163232	0.573977	0.101808	0.0696012	0.123614	0.0917529	0.028501	0.0921423	0.223662	0.107443	0.113267	0.0333916	6	6	21
ENSG00000226209	AL138764.1	Uncharacterized protein [Source:UniProtKB/TrEMBL;Acc:F5GXB7]	303	0.0742987	0.0981497	0.107667	0.0297936	0	0	0.0967953	0	0.339868	0.340809	0.137632	0.431577	0.370359	0.12587	0.275743	0.733649	0.475581	0.201284	0.0652965	0.0379985	0.290622	0.0208086	0	0	0.00857382	0	0	0.032235	0	0	0	0.0327658	0.172372	0	0.294911	0	0.112677	0.146827	0.272738	0.103275	0.216595	0.204445	0.0593493	3	6	3
ENSG00000215549	AL138815.1	Uncharacterized protein [Source:UniProtKB/TrEMBL;Acc:H7BYW3]	105	0	0	0	0	0	0	0	0	0	0	0	0	0	0	0.011992	0	0	0	0	0	0	0	0	0	0	0	0	0	0	0	0	0	0	0	0	0	0	0	0	0	0	0	0	0	0	0
ENSG00000268344	AL138815.2	Uncharacterized protein [Source:UniProtKB/TrEMBL;Acc:O00246]	258	0	0	0	0.0298307	0	0	0	0	0	0	0	0	0	0	0	0	0	0	0	0	0	0.0416173	0	0	0	0	0	0	0	0	0	0	0	0	0	0	0	0	0	0	0	0	0	0	0	0
ENSG00000269624	AL138847.1	CDNA FLJ26506 fis, clone KDN07105; Uncharacterized protein [Source:UniProtKB/TrEMBL;Acc:Q6ZP49]	1813	0	0.0327326	0.655161	0.119316	0.0319353	0.407913	0.0322809	0	0.0212337	0	0	0.01726	0	0	0	0	0	0.0167486	0	0	0	0.0208086	0	0.125678	0.0443441	0.0607025	0	0	0.265365	0	0	0	0.08717	0.0355868	0.0292724	0	0	0	0	0	0	0	0	0	2	18
ENSG00000268735	AL139080.1	Uncharacterized protein [Source:UniProtKB/TrEMBL;Acc:M0R1P4]	96	0	0	0	0	0	0	0	0	0	0	0	0	0	0	0	0	0	0	0	0	0	0	0	0	0	0	0	0	0	0	0	0.0355552	0	0	0	0.206023	0	0	0	0	0	0	0	0	0	0
ENSG00000253459	AL139099.1	Full-length cDNA clone CS0DK012YO09 of HeLa cells of Homo sapiens (human); Uncharacterized protein [Source:UniProtKB/TrEMBL;Acc:Q86SZ0]	1690	0.346702	0.326254	0.359812	0.1478	0.222401	0.181591	0.160218	0.109376	0.508725	0.12368	0.154836	0.0858167	0.149389	0.25174	0.357562	0.179894	0.155681	0.181332	0.322208	0.30436	0.356737	0.228895	0.217345	0.439871	0.23188	0.0603296	0.466992	0.0882934	0.307828	0.0928449	0.107503	0.174217	0.299856	0.307154	0.300819	0.206023	0.164339	0.115875	0.256135	0.10287	0.196834	0.165845	0.333002	14	20	11
ENSG00000248458	AL139147.1	Uncharacterized protein [Source:UniProtKB/TrEMBL;Acc:F5H5J5]	1156	0.0743203	0.0654975	0.327711	0	0	0.13613	0	0	0	0.0309826	0	0	0	0	0.011992	0	0	0.0167987	0	0.0129882	0	0.0208086	0	0	0.0799109	0	0	0.560994	0.0379774	0	0	0.106665	0.087662	0	0.0298191	0	0.037819	0.0294202	0.156247	0.0516376	0	0.062427	0.0820324	3	4	9
ENSG00000214479	AL139333.1		54	0	0	0.32745	0.119316	0.0638957	0	0.0322809	0.246097	0	0.0309826	0	0	0.0462191	0	0.0479558	0.0112869	0.0158215	0	0	0	0.0137688	0.0416173	0	0	0.0443441	0.0598633	0.253662	0.208998	0.188502	0.090961	0.507698	0.161469	0.0773793	0.159388	0	0	0	0	0.0286829	0.0335136	0.0174538	0.0406271	0.0545277	0	0	9
ENSG00000269223	AL158091.1	Protein LOC100509861 [Source:UniProtKB/TrEMBL;Acc:M0R1Y7]	495	0	0	0.0364124	0.0596613	0.0319604	0	0	0	0	0	0	0	0	0	0	0.0112869	0	0	0	0	0	0	0	0	0	0	0	0	0	0.106252	0	0	0	0	0	0	0	0	0.0195309	0	0	0	0	0	0	1
ENSG00000269305	AL158147.2	HCG2011465; Uncharacterized protein [Source:UniProtKB/TrEMBL;Acc:Q8WW44]	141	0	0	0	0	0	0	0	0	0	0	0	0	0	0	0	0	0	0	0	0	0	0	0	0	0	0	0	0	0	0	0	0	0	0	0	0	0	0	0	0	0	0	0	0	0	0
ENSG00000268457	AL160175.1		51	0	0	0	0.0298183	0	0.135176	0.0968587	0.0273441	0	0.0619653	0.017204	0.0172558	0	0	0.0119673	0	0	0.0166984	0	0	0.0136702	0.0832345	0	0	0	0	0	0	0	0	0	0.0289146	0	0	0.0192566	0	0	0	0.0159887	0	0	0	0	0	0	0
ENSG00000268482	AL160274.1	HCG17281; PRO0038; Uncharacterized protein [Source:UniProtKB/TrEMBL;Acc:Q9UI90]	207	0	0	0	0	0	0	0	0	0	0	0	0	0	0	0	0	0	0	0	0	0	0	0	0	0	0	0	0	0	0	0	0	0	0	0	0	0	0	0	0	0	0	0	0	0	0
ENSG00000269064	AL160286.1	Uncharacterized protein [Source:UniProtKB/TrEMBL;Acc:M0R0W5]	129	0	0	0.109237	0	0	0.068065	0.0322968	0	0	0	0	0	0	0	0	0.0112869	0	0	0	0	0	0	0	0	0	0	0	0	0	0	0	0	0	0	0	0	0	0	0	0	0	0	0	0	0	3
ENSG00000268155	AL161450.1	Uncharacterized protein [Source:UniProtKB/TrEMBL;Acc:M0QZJ9]	66	0	0	0.0728248	0	0	0	0	0	0.0212466	0	0	0	0	0	0	0	0	0	0	0	0	0	0	0	0	0	0	0	0	0	0	0.0711103	0	0	0	0	0	0	0	0	0	0	0	0	0	2
ENSG00000268925	AL161645.2	Uncharacterized protein [Source:UniProtKB/TrEMBL;Acc:M0QZJ1]	60	0	0	0	0.328137	0	0	0	0.0546882	0	0	0	0	0	0	0.011992	0	0	0.0167987	0	0	0	0	0	0	0.00887899	0	0	0	0	0	0.0562697	0	0	0	0	0	0	0	0	0.01701	0	0	0	0	0	0
ENSG00000267987	AL161784.1	Uncharacterized protein [Source:UniProtKB/TrEMBL;Acc:M0R1V0]	180	0.0247734	0	0.179124	0.235916	0.190695	1.31989	0.224371	0.164065	0	0	0	0	0	0	0.00775424	0	0	0.0295221	0.0077308	0	0.0129937	0.0624259	0.108672	0.879743	0.189642	0.0297918	0.0362551	0.209771	0.0120539	0.203462	0.423438	0.107956	0.168797	1.52496	0	0.494454	0	0	0	0.0166049	0.0176936	0.0205535	0	1	0	7
ENSG00000212670	AL161915.1	Uncharacterized protein [Source:UniProtKB/TrEMBL;Acc:E7EM73]	1783	1.56051	1.83097	0.836583	0.622668	0.284831	0.158324	0.352196	0.191409	0.379453	0.154163	0.292468	0.982731	1.11341	0.485499	0.689511	0.246223	0.659161	1.20145	0.427497	0.608771	0.339777	0.561833	0.579586	0.50271	0.182997	0.78848	0.210241	0.602616	0.701175	0.418717	0.160162	0.394813	0.635432	0.439567	0.497844	0.618068	0.292613	0.482375	0.458263	0.756643	0.448497	0.983495	0.629712	63	112	26
ENSG00000214645	AL162389.1	Uncharacterized protein [Source:UniProtKB/TrEMBL;Acc:F8WER4]	772	0.0247554	0.0817914	0.0351043	0	0.0318351	0	0.0322175	0	0.106168	0.0309826	0.017204	0.0172435	0	0	0.0479063	0.0112869	0.142549	0.100542	0.0158924	0.0771241	0.0272419	0	0	0	0.00862468	0	0.0356374	0.0327062	0	0.0976083	0	0	0.085202	0	0	0	0.0749878	0.0291921	0.0775442	0.0344251	0.0359015	0.03858	0.100728	1	5	1
ENSG00000234631	AL162407.1	CDNA FLJ20147 fis, clone COL07954; HCG1781466; Uncharacterized protein [Source:UniProtKB/TrEMBL;Acc:Q9NXN1]	2420	3.36888	2.16755	8.91879	9.23196	6.79954	8.7158	5.73808	5.16803	2.98487	3.77658	1.84083	4.27639	6.03093	1.43852	4.79643	2.12403	3.40192	4.22335	0.915151	2.95072	2.12228	5.43105	4.63669	4.52439	5.55362	3.92804	3.43361	4.18303	7.07969	3.49785	3.49442	6.20505	7.554	5.80335	1.59252	2.7195	1.53493	1.48662	1.86432	2.3734	1.48392	2.97781	1.69575	136	133	257
ENSG00000269738	AL162424.1	Uncharacterized protein [Source:UniProtKB/TrEMBL;Acc:M0QXR1]	87	0	0	0.0364124	0	0	0	0	0	0	0	0	0	0	0	0	0	0	0	0	0	0	0	0	0.0628388	0	0	0	0	0	0	0	0	0	0	0	0	0	0	0	0	0	0	0	0	0	1
ENSG00000234237	AL162431.1	Uncharacterized protein [Source:UniProtKB/TrEMBL;Acc:H0YFY1]	168	0.123864	0.261974	0.0361508	0	0.0319353	0	0	0	0	0	0	0	0	0	0.0119797	0	0.110984	0	0.0163858	0.0258154	0.0137688	0	0	0.0628388	0	0	0	0	0	0	0	0	0.08717	0	0	0	0	0	0	0	0	0.0202014	0	5	16	1
ENSG00000268851	AL162851.1	Uncharacterized protein; cDNA FLJ43689 fis, clone TBAES2003550 [Source:UniProtKB/TrEMBL;Acc:Q6ZUI3]	1839	0	0	0.291037	0.0298245	0.0319353	0	0	0.0273441	0.0212337	0	0	0	0	0	0	0	0	0	0.0163858	0	0	0.0208086	0.0362242	0	0.00882813	0.0606093	0.0361315	0	0	0	0	0	0	0	0	0	0	0.0146121	0	0.0859615	0	0.0409678	0	0	0	8
ENSG00000259171	AL163636.6	Homo sapiens ribonuclease, RNase A family, 4 (RNASE4), transcript variant 4, mRNA. [Source:RefSeq mRNA;Acc:NM_001282192]	1498	1.28817	1.472	3.27124	1.93849	6.44382	4.2195	2.14475	1.55861	0.617497	0.365139	0.395692	1.40604	0.9206	0.0899072	1.02015	0.0717701	0.243454	0.928455	1.96462	0.107834	0.571365	2.66351	1.66631	3.51897	13.1207	1.99787	6.05287	4.26526	5.06389	3.13059	4.17625	7.52567	2.99928	3.77376	7.2354	5.4802	4.34782	2.68833	3.40337	4.52113	3.88167	2.21563	2.76252	52	91	113
ENSG00000215902	AL353354.1	Uncharacterized protein [Source:UniProtKB/TrEMBL;Acc:H3BLX2]	66	4.75566	5.00345	1.63824	1.1861	1.52604	1.96933	2.02745	0.929699	1.79924	1.42395	1.56556	2.84582	4.10222	1.18678	2.95032	4.38713	4.36061	3.25557	3.23829	1.2527	1.99985	4.80679	1.88366	2.01084	1.13869	0.603855	0.116235	0.623106	0.501564	0	1.03622	0.83528	0.432788	1.4241	3.15879	1.03011	3.70277	4.09171	4.54786	3.24973	3.58311	3.66503	2.70008	192	306	51
ENSG00000269804	AL353354.2		350	0	0	1.36326	0.236598	0.702328	0.819755	0.709249	0.300785	0	0	0	0	0	0	0	0	0	0	0	0	0	0.624259	0.144897	0.816904	0.32647	0	0.0362551	0	0.0664058	0.142802	0.139731	0.0438474	0.192578	0.763252	0	0.370841	0	0	0	0	0	0	0	0	0	39
ENSG00000269879	AL353583.1		360	0	0	0.218474	0	0.0639208	0	0	0	0	0	0	0	0	0	0	0	0	0	0	0	0	0	0	0	0	0	0	0	0.0379774	0	0	0	0.175324	0.0357627	0	0	0	0	0	0	0	0	0	0	0	6
ENSG00000228537	AL353608.1	HDCMB45P; Uncharacterized protein [Source:UniProtKB/TrEMBL;Acc:Q9P1R7]	438	0	0	0.473361	0.0596613	0	0	0.0645936	0.0546882	0.0212466	0	0	0.0172641	0	0	0.011992	0	0	0	0	0	0	0.0416173	0	0	0.017758	0	0	0	0	0	0	0.0241337	0.202369	0.031485	0	0	0	0	0	0	0	0	0	0	0	13
ENSG00000233889	AL353698.1	Uncharacterized protein [Source:UniProtKB/TrEMBL;Acc:E7EML2]	1258	0	0	0.32745	0.2983	0.159777	0.544043	0.129171	0.300785	0	0	0	0	0.162524	0	0	0	0.0158215	0.0167486	0	0	0	0	0	0.0628388	0.115376	0	0.181152	0	0.48368	0.0879472	0.0830029	0.114493	0	0.226636	0	0	0	0	0	0.0160985	0	0	0	0	0	9
ENSG00000227921	AL353791.1		3798	0.718426	0.458332	2.28741	4.68318	4.88983	4.06863	0.0644355	0.300785	0.148565	0.0309326	0.034408	1.17388	1.9298	0.0899072	0.44334	0.0675822	0.0789515	0.385981	0.576965	0.0514476	0.221705	1.60226	0.543362	0.754065	1.10861	0	0.181152	0	0.7875	0	0.0830029	0.398934	0	0.083585	1.1477	0.0412045	0	0.0140888	0.00253115	0.0160985	0.0715498	0.019733	0.0325453	29	28	63
ENSG00000268578	AL354718.1	Uncharacterized protein [Source:UniProtKB/TrEMBL;Acc:Q8TBT3]	270	0.619264	0.57144	0.404993	0.146755	0.318213	0.114771	0.0628541	0.0820323	0.423191	0.0924477	0.154836	0.189104	0.220883	0.413573	0.320006	0.0776155	0.265729	0.331575	0.320401	0.473902	0.441055	0.291321	0.144897	0.0628388	0.0933849	0.181828	0.106294	0.0253373	0.0914354	0.120283	0.0815265	0.0446802	0.16222	0.240405	0.199212	0.412045	0.166613	0.072481	0.104936	0.120184	0.215713	0.237428	0.154603	25	35	13
ENSG00000269591	AL354808.2		694	0	0	0.182062	0.119323	0.0639208	0.204195	0.258374	0	0	0	0	0.0517923	0	0	0	0	0	0	0	0	0	0.0416173	0	0.125678	0	0	0	0.0701243	0	0	0.0282921	0.0711103	0.087662	0	0	0	0	0	0	0	0	0	0	0	0	5
ENSG00000215615	AL354822.1		727	8.49721	7.29415	4.47549	2.01401	3.41358	2.93665	0.991875	1.25783	3.60228	3.34297	2.80425	0.599619	0.631894	3.16473	6.5491	1.93257	2.96122	3.85796	8.40376	5.16989	1.71269	2.18491	3.69486	1.88516	0.916759	0	0.86728	0.931223	2.90443	0.475307	2.05478	2.46436	0.873704	1.14926	2.98105	2.59588	2.66726	0.702628	1.75908	6.1058	3.2674	1.79445	3.97734	343	446	134
ENSG00000215428	AL354898.1		2220	0.0247734	0	0.218474	0.089492	0	0.068065	0	0	0.0849863	0.0309826	0.051612	0.0345282	0.0697831	0.0179814	0.491673	0.112869	0.269628	0.0671949	0.0660366	0.0129882	0.0416019	0	0	0	0	0	0	0	0.0759548	0	0	0	0.087662	0	0.0596383	0	0	0.0147101	0.0781237	0	0	0	0	1	0	6
ENSG00000227164	AL354993.1	Cell growth-inhibiting protein 7; HCG1784586; Uncharacterized protein [Source:UniProtKB/TrEMBL;Acc:B1H0U8]	670	0.0493415	0.310196	3.8448	3.43017	0.477977	0.721528	0.677329	1.28517	0.657908	0.58867	0.51612	0.0688213	0.19208	0.179814	4.2085	0.530485	0.774942	0.484304	3.22876	3.88728	1.60299	1.58146	0.0724483	0	0.27235	0	0.101723	0.178797	0.643238	0	0.0127003	0.380644	1.08965	0	0.955108	0	0	0.0390701	0.0721749	0.0296653	0.0845715	0.0257924	0.0882494	2	19	106
ENSG00000268674	AL355149.2	UPF0627 protein ENSP00000364708 [Source:UniProtKB/Swiss-Prot;Acc:A6NCW3]	510	0	0.0327005	0.290514	0.149135	0	0	0.0322492	0	0.0424544	0	0	0.0345158	0.0223521	0.0359629	0.023947	0.0225738	0.0157435	0	0.0326483	0	0	0.0624259	0.217345	0	0.0176054	0.0607025	0	0.0336486	0	0.0479398	0.0278604	0.0697156	0.436834	0.106761	0.0281791	0	0.0185194	0.0145732	0.0191833	0	0.017926	0.0189862	0	0	2	8
ENSG00000177596	AL355390.1	Uncharacterized protein [Source:UniProtKB/TrEMBL;Acc:E7EXB8]	2328	0	0	0.291299	0	0	0	0	0	0	0	0	0.0172641	0	0	0	0	0	0	0	0	0	0	0	0	0	0	0	0	0	0	0	0	0	0	0	0	0	0	0	0	0	0	0	0	0	8
ENSG00000224474	AL355490.1	LOC644215 protein; Uncharacterized protein [Source:UniProtKB/TrEMBL;Acc:Q96GH5]	236	0.272479	0.29461	0.0707318	0	0.223522	0.0642493	0.225951	0.0546882	0.148623	0.154913	0.051612	0.0690234	0.29997	0.179814	0.0838453	0.135443	0.126572	0.0331962	0.0650498	0.0636529	0.0962828	0.104043	0	0.0628388	0.132778	0.060516	0.180287	0.276527	0.139454	0.0362824	0	0.0204145	0.198433	0.101603	0.155603	0	0.0739501	0.0142404	0.0315139	0.01701	0.0537006	0	0.0366419	11	18	2
ENSG00000268421	AL355531.2	Uncharacterized protein [Source:UniProtKB/TrEMBL;Acc:M0R0Y1]	642	0	0	0	0	0	0	0.0322968	0	0	0	0	0	0	0	0	0	0	0	0	0	0	0	0	0	0	0	0	0	0	0.053126	0	0	0	0	0	0	0	0	0	0	0	0	0	0	0	0
ENSG00000269766	AL356215.1		30	0	0	0	0	0	0	0	0	0	0	0	0	0	0	0	0	0	0	0	0	0	0	0	0	0	0	0	0	0	0	0	0	0	0	0	0	0	0	0	0.0172125	0	0	0	0	0	0
ENSG00000225996	AL356356.1	Protein LOC100996516 [Source:UniProtKB/TrEMBL;Acc:Q8WYY2]	1811	0.445918	0.224933	0.890077	0.0523768	0.188891	0.138668	0.156916	0.109376	0.186462	0.215278	0.068816	0.170336	0.0513429	0.161833	0.0966151	0.221281	0.307189	0.123472	0.12505	0.18365	0.191714	0	0.0362242	0	0.00547768	3.70248	1.48633	3.18978	0.931676	3.71106	2.65868	1.54112	2.68346	1.81517	0.52814	1.31854	6.0307	1.92677	5.31858	3.71751	3.1627	5.47199	5.77997	18	14	30
ENSG00000212857	AL356585.1		1668	0.470692	0.491215	0.0361508	0	0.0319353	0	0	0	0	0	0	0.172637	0.30209	3.45244	0.71951	0	0	0.0167486	0	0	0	0	0	0	0	0	0	0	0	0	0	0.212866	0	0	0	0	0.510426	0	0.019415	0	0	0	0	19	30	1
ENSG00000248835	AL357673.1	CDNA: FLJ21031 fis, clone CAE07336; HCG1780521; Uncharacterized protein [Source:UniProtKB/TrEMBL;Acc:Q9H7D2]	2665	1.48627	1.29003	2.40029	0.830026	0.476522	0.950097	0.609923	0.574226	1.16482	0.897396	0.533324	1.1377	1.60459	1.04292	1.4548	0.775733	1.18123	2.40969	0.870836	1.20736	0.799056	1.22771	1.70254	0.691227	0.584048	1.91017	0.974316	1.90888	1.82848	1.02004	0.925012	2.10285	1.44921	2.1301	0.884229	0.906499	0.385488	0.335545	0.609775	1.21996	0.719811	0.954648	0.565843	60	79	70
ENSG00000269295	AL358113.1	Tight junction protein 2 (Zona occludens 2) isoform 1 variant; Uncharacterized protein [Source:UniProtKB/TrEMBL;Acc:Q59F31]	312	0	0	0.430635	0.148926	0.191673	0.1894	0.0644514	0.0273441	0	0	0	0	0	0	0.0116389	0	0	0	0	0.0126441	0	0.124852	0.0724483	0.628388	0.0343014	0	0.0362551	0	0	0	0	0	0.145016	0.105149	0	0.0412045	0	0	0	0.0171113	0	0	0	0	0	12
ENSG00000267802	AL358333.1	HCG2013195; Uncharacterized protein [Source:UniProtKB/TrEMBL;Acc:M0R394]	234	0	0	0.180332	0	0	0.387208	0	0	0	0	0	0	0	0	0	0	0	0	0	0	0	0	0	0	0.0281776	0	0	0.104715	0	0	0.0847323	0.106201	0.174832	0.679316	0	0.247227	0	0	0	0	0	0	0	0	0	6
ENSG00000203815	AL358813.2	Protein LOC644634 [Source:UniProtKB/TrEMBL;Acc:I3L0A6]	632	0.668443	0.749515	0.322955	1.01053	0.443232	0.293996	0.222294	0.355473	0.463922	0.371141	0.189244	0.602805	0.583716	0.683295	1.09717	0.223928	0.451143	0.32544	0.421189	0.937009	0.278247	0.228895	0.543362	0.816904	0.395318	1.66811	1.07258	1.48394	0.835103	1.20391	0.602825	1.36236	2.61413	1.2382	0.764418	0.535659	1.03886	0.493897	0.685001	1.35847	0.535374	1.0282	0.561435	27	46	12
ENSG00000268211	AL359091.2	CDNA: FLJ21673 fis, clone COL09042; HCG2036511; Uncharacterized protein [Source:UniProtKB/TrEMBL;Acc:Q9H6Y8]	1846	0.247691	0.179254	1.09408	0.177773	0.382779	0.192561	0.160583	0.0820323	0.105337	0	0.034408	0.137704	0.0633134	0.143852	0.08203	0.0557381	0.0931354	0.182486	0.0939171	0.0612881	0.0955247	0.270512	0.0362242	0.125678	0.0465907	0.303233	0.288558	0.309604	0.323114	0.240364	0.0826777	0.19062	0.604466	0.0629984	0	0.206023	0.0352872	0.0287157	0.0472708	0.0513338	0.0534394	0.117435	0.075471	10	11	31
ENSG00000204038	AL359195.1	Uncharacterized protein; cDNA FLJ46261 fis, clone TESTI4025062 [Source:UniProtKB/TrEMBL;Acc:Q6ZRL6]	3930	0.0247698	0	0.466786	0.119089	0.479292	0.325053	0.129029	0.109376	0.0210854	0.0309326	0.034408	0.0171881	0	0.0179814	0	0	0.03137	0.453176	0	0.0254712	0	0	0.615811	0.377033	0.0164925	0	0	0	0.0202183	0	0	0	0	0.0270315	0	0.0412045	0.0363938	0	0	0.0684451	0	0.124076	0.0377052	1	0	13
ENSG00000269494	AL359693.1		231	0.0743203	0.0654975	0	0	0.0319604	0	0	0	0	0	0	0	0	0.0179814	0	0.0112869	0.063442	0	0	0	0	0	0	0	0	0.0303513	0	0	0	0.053126	0	0	0.087662	0	0	0	0.037819	0	0.0585928	0.0172125	0.0361486	0.020809	0	3	4	0
ENSG00000205850	AL359736.1	protein PCOTH isoform 1 [Source:RefSeq peptide;Acc:NP_001014442]	303	0.148637	0.049107	0.0361508	0.0298245	0.0319353	0.135653	0.0645777	0	0.0849734	0	0.051612	0.189901	0.209046	0.215777	0.347757	0.112869	0.031682	0.201535	0	0.129721	0.11084	0.0208086	0	0	0	0	0	0	0	0	0	0.0350903	0	0	0.148549	0	0.0376889	0.117635	0	0.0516376	0	0.0826284	0	6	3	1
ENSG00000205740	AL359878.1	Uncharacterized protein [Source:UniProtKB/TrEMBL;Acc:E7EPV4]	1875	0.445915	0.523947	0.472838	0.059649	0.095831	0.067111	0.0322651	0.0820323	0	0.0619653	0.017204	0.0863122	0.0924382	0.0899072	0.0839195	0.0225738	0.063364	0.0334971	0.0492807	0.12956	0.0414048	0.0624259	0.0362242	0.0628388	0.00877727	0.121125	0	0	0	0.204526	0	0	0	0.0289945	0	0	0	0.0291719	0.0679606	0.0857589	0.0177851	0.0402751	0.0175717	18	32	13
ENSG00000196979	AL360004.1	Uncharacterized protein [Source:UniProtKB/TrEMBL;Acc:F2Z3C2]	3258	0.0247626	0.0818236	0.144865	0.149135	0.0638456	0.202764	0.0322492	0.0273441	0.106194	0.0619653	0.051612	0.069044	0.0688742	0.557425	0.0839071	0.0451477	0.063325	0.0166483	0.0161391	0.0254933	0.12451	0.0208086	0	0	0	0	0	0	0.108181	0.205811	0.0277031	0.17067	0.231202	0.21191	0.0187099	0	0.0371051	0.0145209	0.0354037	0.0687489	0.0178626	0	0	1	5	4
ENSG00000215642	AL360154.1		1876	2.18005	1.99761	0.472315	6.17492	1.08655	1.56359	0.613576	0.355473	0.977291	0.557688	0.154836	0.414322	0.27792	0.215777	2.31441	0.169304	0.221891	1.17571	0.891	2.33723	0.374023	0.0208086	0.905604	0.125678	0.124102	0	0	0.0669346	0.739451	0.345377	0	0.599449	1.2696	0.186068	1.48495	0	0.0330896	0.0138473	0.0150935	0.0675336	0	0.017825	0.0094755	88	122	13
ENSG00000268882	AL360181.1	Uncharacterized protein [Source:UniProtKB/TrEMBL;Acc:M0R1D8]	105	0	0	0	0	0	0	0	0	0	0	0	0	0	0	0	0	0	0	0	0	0	0	0	0	0	0	0	0	0	0	0	0	0	0	0	0	0	0	0	0	0	0	0	0	0	0
ENSG00000203286	AL365202.1	Uncharacterized protein [Source:UniProtKB/TrEMBL;Acc:H7BYV5]	312	0.0493234	0.030276	0.678991	0.444575	0.0933492	0	0.288124	0.109376	0.103802	0.154363	0.068816	0.0507458	0.0215029	0	0.0912846	0.0774762	0.168617	0.17794	0	0	0.0762944	0.187278	0	0.0628388	0.0101233	0.0906808	0.137361	0.601504	0.143046	0.205547	0.0187411	0.374995	0.549557	0.0163033	0.0773244	0.45325	0.104099	0.0263821	0.0576969	0.0856576	0.0689787	0.0245856	0.0566089	2	2	21
ENSG00000269408	AL390778.1	Uncharacterized protein [Source:UniProtKB/TrEMBL;Acc:M0QYD9]	735	0	0	0.0364124	0.0298307	0	0	0	0	0.0212466	0	0	0	0	0	0	0	0	0	0	0	0	0	0	0	0	0	0	0	0	0	0	0	0	0	0.0298191	0	0	0	0	0	0	0	0	0	0	1
ENSG00000212928	AL391152.1		1404	0	0	0.91031	0.835258	0.639208	1.3613	1.09809	0.273441	0	0	0	0	0	0	0	0	0	0	0	0	0	0.561833	0.0362242	1.1311	0.43507	0.0294188	0.0362551	0.104183	0.108704	0.0380569	0.253056	0.262889	0.398211	0.264713	0	0	0	0	0	0	0	0	0	0	0	25
ENSG00000204049	AL391421.1	Uncharacterized protein; cDNA FLJ43696 fis, clone TBAES2007964 [Source:UniProtKB/TrEMBL;Acc:Q6ZUH9]	1922	0	0	0.254625	0.0298245	0	0.067588	0.129171	0.109376	0	0.0309826	0.034408	0.01726	0	0	0	0	0	0.0335473	0.0659132	0	0	0.0624259	0	0	0.0265861	0	0	0	0	0	0	0	0.14126	0	0	0	0	0.0144551	0.00617328	0	0	0.0200311	0	0	0	7
ENSG00000268059	AL441883.1	Uncharacterized protein [Source:UniProtKB/TrEMBL;Acc:M0R2E0]	704	0.0495145	0.0634749	2.31247	1.27948	1.1491	2.64731	1.41892	1.01173	0.189027	0.061265	0.08602	0.119805	0.0358602	0	0.126857	0.0996322	0.233189	0.0787876	0.120722	0.0976385	0.136767	1.47741	0.507138	4.58723	0.49752	0.0572525	0.470204	0.167356	0.291576	0.619324	0.219224	0.424512	0.276749	0.70606	0	0.576863	0	0.100624	0	0.168378	0.0514302	0.11781	0.0309882	2	4	66
ENSG00000176134	AL445665.1	Protein LOC100996643 [Source:UniProtKB/TrEMBL;Acc:H0Y2S0]	966	0.0743059	0.147037	1.47923	1.04359	0.447167	0.240762	0.32262	0.382817	0.233364	0	0.103224	0.0343679	0.160482	0	0.0592044	0.056156	0.189546	0.13351	0.0970984	0.115561	0.124266	0.291321	0.43469	0.565549	0.530107	0.727125	0.0357609	0.838201	0.355356	0.928256	0.166976	0.984845	0.362671	0.219692	0	0.082409	0.108404	0.0285051	0.0117831	0.136283	0.0169882	0.0802094	0.111279	3	9	41
ENSG00000226974	AL445989.1	Uncharacterized protein [Source:UniProtKB/TrEMBL;Acc:F5H8E9]	390	0	0	0.14565	0	0	0	0	0	0	0	0	0	0	0	0	0	0	0	0	0	0	0	0	0	0	0	0	0	0	0	0	0	0	0	0	0	0	0	0	0	0	0	0	0	0	4
ENSG00000189275	AL450307.1	Uncharacterized protein; cDNA FLJ46300 fis, clone TESTI4035989 [Source:UniProtKB/TrEMBL;Acc:Q6ZRK0]	3384	0	0	0.109237	0.089492	0	0	0.0645936	0.0273441	0	0	0	0	0	0	0	0	0	0	0	0	0	0	0	0	0	0	0	0	0	0	0	0	0.145016	0	0.02035	0	0	0	0	0	0	0	0	0	0	3
ENSG00000232866	AL513478.1	Uncharacterized protein [Source:UniProtKB/TrEMBL;Acc:M0R309]	420	0.0247734	0.0163744	0.14565	0	0	0	0.0322968	0	0.0212466	0	0	0	0.0697831	0	0.0599602	0	0	0.0167987	0	0	0	0	0	0	0	0	0	0	0	0	0	0	0	0	0	0	0	0	0	0	0	0	0	1	1	4
ENSG00000187461	AL583828.1		1523	5.64818	5.25248	18.8563	0.740479	0.508257	1.69452	0.642077	1.31252	5.03158	6.00953	4.00853	9.78697	14.3024	0.413573	4.93238	9.38765	16.5973	0.628573	4.40268	0.842243	2.91986	7.30383	0.652035	0.942582	0.903234	1.8166	13.4087	2.60317	1.51764	6.38264	1.68336	5.53555	4.74656	2.21382	4.9176	0.906499	2.00179	1.74589	6.02707	3.11061	1.25988	4.52718	1.8552	228	321	522
ENSG00000269753	AL589739.1	Uncharacterized protein [Source:UniProtKB/TrEMBL;Acc:M0QY59]	462	0	0	0.508989	0.0596428	0.0318852	0.0666341	0.064546	0.0546882	0	0	0	0	0	0	0.0119549	0	0	0	0	0	0	0	0	0	0.00872641	0.515785	0.724731	0.419131	0.027906	1.00119	0.0275459	0.0938493	0.0255689	0.0667201	0.0390599	0	0	0	0	0	0	0	0	0	0	14
ENSG00000240510	AL589765.1	Uncharacterized protein; cDNA FLJ36032 fis, clone TESTI2017069 [Source:UniProtKB/TrEMBL;Acc:Q8N9Z1]	1760	0.0247734	0.0327487	0.14565	1.61086	0	0	0.0322968	0	0.0424931	0.0619653	0.051612	0.0172641	0	0	0.251833	0.0112869	0.031721	0	0.0165091	0.0129882	0.0693364	0	0	0	0.142064	0	0.0725101	0	0.0759548	0	0	0	0.087662	0.0357627	0.0894574	0	0	0	0	0	0	0	0	1	2	4
ENSG00000268781	AL590235.1	Uncharacterized protein [Source:UniProtKB/TrEMBL;Acc:M0QXW5]	156	0.297249	0.245471	0	0.0596058	0	0.0637723	0.0967477	0	0.14861	0.216878	0.17204	0.0862833	0.0670563	0.269722	0.47957	0.124156	0.0948121	0.587504	0.0484173	0.128433	0.0407151	0	0	0.125678	0.00842124	0	0	0	0	0	0	0.0669263	0	0	0.502005	0	0.0366486	0.13198	0.174735	0.0172125	0.126075	0.0153406	0.140294	12	15	0
ENSG00000268172	AL590452.1	Uncharacterized protein [Source:UniProtKB/TrEMBL;Acc:M0QZ77]	2057	2.79893	2.5833	4.94497	1.75624	1.05025	1.51487	0.254448	0.382817	1.4199	1.67241	0.395692	0.533712	1.06947	0.809165	0.941159	0.709265	1.16451	0.392184	0.370551	1.19532	0.374431	0.582642	0.253569	0.691227	0.430376	2.45715	0.962703	3.51321	2.4975	6.23381	0.82771	2.77467	4.59562	1.23447	0.720209	0.535659	1.32101	0.316913	1.3447	1.56492	0.354122	0.772978	0.844549	113	158	139
ENSG00000268146	AL590483.1	Uncharacterized protein; cDNA FLJ42623 fis, clone BRACE3015894 [Source:UniProtKB/TrEMBL;Acc:Q6ZVG0]	3580	0	0.0163744	0.946722	0.089492	0	0	0	0	0	0	0	0.0172641	0	0	0	0	0	0	0.0165091	0	0	0	0.181121	0	0	0	0	0	0	0	0	0	0	0	0	0	0	0	0	0.0172125	0	0	0	0	1	26
ENSG00000268276	AL590523.1	LOC644450 protein [Source:UniProtKB/TrEMBL;Acc:Q8TCA7]	183	0.148641	0.145357	0.487895	0.0264189	0.0306264	0	0.0301632	0.0273441	0.0615157	0	0.034408	0.0334498	0.0380202	0.0179814	0.126615	0.0204845	0.106344	0.112497	0.0715728	0.137708	0.109846	0.166469	0.144897	0.0628388	0	0.606932	0.108765	0.350521	0.451408	0.264123	0.197887	0.278731	0.32034	0.105149	0.02035	0.618068	0	0.0146578	0.0552823	0.0343238	0.0360852	0	0.0607872	6	9	16
ENSG00000269620	AL590560.1	HCG1995379; Uncharacterized protein [Source:UniProtKB/TrEMBL;Acc:M0R2Y0]	276	0.0493883	0.113376	0.108884	0	0	0	0.0956238	0.0273441	0.0838253	0	0.034408	0.154908	0.193751	0	0.0100351	0.0333036	0.060479	0.0972269	0.0576833	0.0434915	0.0924447	0.0416173	0.0362242	0.188516	0.0284198	0.0606093	0.0670743	0.224602	0.316499	0.347437	0.502768	0.400496	0.386353	0.168936	0.055934	0.164818	0.107411	0.145041	0.128307	0.154812	0.0881331	0.118886	0.106361	2	7	4
ENSG00000232850	AL590708.2		696	0.123856	0.0818236	0.0720399	0.0596428	0.0318852	0.134699	0.0322492	0.0546882	0.212427	0.0929479	0.034408	0.1381	0.0456131	0.0539443	0.131875	0.0677215	0.0791855	0.302227	0.280285	0.0644579	0.110643	0.0832345	0.398466	0.0628388	0.115274	0	0	0	0.103861	0	0	0.0938493	0	0	0.00924081	0	0	0.0291786	0.0320933	0.01701	0	0.018901	0.0589625	5	5	2
ENSG00000268387	AL590714.1	Uncharacterized protein [Source:UniProtKB/TrEMBL;Acc:M0R2L1]	231	0	0	0	0.0198229	0	0	0	0	0	0	0	0.0141009	0	0	0	0	0.0179954	0.0186545	0	0	0	0	0	0	0	0.667728	2.1753	1.50767	1.25325	5.89698	0.565841	2.02664	2.10389	1.46627	0.208734	1.813	1.13457	0.617824	0.957015	1.377	0.831418	1.6231	2.15335	0	0	6
ENSG00000203301	AL590822.1	Uncharacterized protein [Source:UniProtKB/TrEMBL;Acc:F5H5L2]	2261	0.0495361	0.0490748	0.144865	0.149135	0.0638456	0.0666341	0.0322492	0	0.127441	0.0619653	0.051612	0.0517799	0.0688742	0.0899072	0.167851	0.0338607	0.031604	0.0838432	0.214249	0.0644579	0.0829081	0.0832345	0	0	0.0797583	0.0303513	0.108395	0	0.0365471	0	0.141029	0.0697156	0	0	0.177275	0	0.0563384	0.0292833	0.0387142	0	0.017926	0.0397952	0.0399287	2	3	4
ENSG00000269554	AL590822.2	Uncharacterized protein; cDNA FLJ36608 fis, clone TRACH2015824 [Source:UniProtKB/TrEMBL;Acc:Q8N9S5]	1943	0.693577	0.555972	0.922026	0.0588432	0.158984	0.0812519	0.0961149	0.328129	0.424203	0.185746	0.25806	0.396768	0.410333	0.467518	0.154565	0.0560167	0.140951	1.24098	1.41488	0.0343898	0.4275	0.395364	0.144897	0.188516	0.252728	0.150637	0.251067	0.0585536	0.089574	0.422019	0.0798237	0.027909	0	0.113516	0.32163	0.123614	0.182349	0.20431	0.113973	0.136485	0.16082	0.131785	0.331817	28	34	26
ENSG00000213121	AL590867.1	Uncharacterized protein; cDNA FLJ59044, highly similar to LINE-1 reverse transcriptase homolog [Source:UniProtKB/TrEMBL;Acc:B7Z5F2]	1212	0.0247626	0.0327005	0.217689	0	0	0.0666341	0	0.0820323	0.063701	0.123931	0.017204	0.0517799	0.0456131	0	0.0119549	0.0225738	0.063325	0	0.0161391	0	0.027439	0	0	0	0.0264844	0.0300715	0	0.0684096	0.0615628	0.0434191	0	0.0170283	0	0	0	0	0.0364575	0.0438364	0.0873756	0.102971	0	0.0188585	0.0172092	1	2	6
ENSG00000214239	AL591025.1	Uncharacterized protein [Source:UniProtKB/TrEMBL;Acc:H7BYS0]	66	0.421055	0.343443	0.357322	0.119162	0.0952296	0.123729	0.0641814	0	0.0634041	0.154913	0.034408	0.0862132	0.0851667	0.0179814	0.0356544	0.0677215	0.189312	0	0.0463205	0.0347782	0.0251729	0	0	0.314194	0.00755661	0.303513	0.214318	0.0929356	0.0635592	0.0613051	0.109427	0.201244	0.425518	0.138478	0.0752435	0	0.147895	0.042944	0.172765	0.103275	0.0167891	0.171484	0.0315912	17	21	10
ENSG00000269337	AL591479.1	Uncharacterized protein [Source:UniProtKB/TrEMBL;Acc:M0R1G5]	2368	4.53291	4.17079	2.96114	1.69609	1.59241	1.00311	0.80267	0.929699	3.01269	2.323	1.53116	2.43251	2.82371	2.37355	2.21143	1.18318	1.76522	5.73168	1.98241	4.08442	2.54729	0.957197	0.978052	0.50271	0.773255	1.36264	0.377309	0.685968	0.643625	0.444856	0.422288	0.11605	0.0235063	0.576169	1.879	0.576863	1.13875	0.917018	1.11726	1.20143	1.03755	1.30784	1.30641	183	255	85
ENSG00000215020	AL591684.1	Protein LOC100996760 [Source:UniProtKB/TrEMBL;Acc:A6NLY1]	1970	2.65071	2.97857	7.25209	21.0879	5.71967	10.5316	1.5486	7.10946	2.33546	2.44713	2.82146	3.62468	4.29338	0.0539443	0.547929	0.833839	1.69341	0.617455	0.981507	1.02037	0.122698	31.6499	11.1933	60.9536	52.4975	0.188215	0.397076	0.107552	3.04749	0.752773	0.438074	2.56199	0	0.871948	24.6061	0.412045	0	0.118146	0	0.00809405	0.127404	0.0844664	0	107	182	201
ENSG00000268154	AL591806.1	Uncharacterized protein [Source:UniProtKB/TrEMBL;Acc:M0QZM2]	150	0.0495361	0.0163261	0	0	0	0.134699	0	0	0.0212079	0.0309826	0	0	0	0	0	0	0	0	0.0161391	0	0	0	0	0	0	0.0303513	0	0.0336486	0.0745245	0.0479398	0	0.0697156	0	0.0352351	0.0281791	0	0.0752478	0.0587035	0.077776	0.0516376	0	0	0.0399287	2	1	0
ENSG00000233094	AL592170.1		645	2.13026	2.4114	3.36615	2.9642	3.18706	3.73648	2.86177	3.19926	3.28029	2.44358	2.54619	2.98057	3.63108	3.74014	1.72135	3.63439	5.25351	5.15974	4.76917	4.03899	1.52638	0.769919	2.28212	1.50813	1.25649	4.20792	3.68924	7.03735	3.94198	5.43856	4.97909	5.41432	8.16568	6.74676	4.81712	3.33757	14.343	15.2009	10.698	9.57554	9.47808	11.4801	7.20941	86	148	107
ENSG00000220023	AL592183.1		3060	26.2314	25.8693	25.992	38.2154	42.1915	38.9377	23.9707	23.0784	9.79797	8.97848	5.41926	22.0055	24.4358	1.83411	37.186	10.2345	13.6998	16.4094	4.93975	11.8913	17.0268	17.6041	35.9344	24.1301	26.3059	43.0504	30.8724	42.3872	34.7574	31.1832	18.5635	40.1113	32.9158	32.8131	3.32009	30.8622	6.0237	19.2679	10.2715	10.4486	10.0539	14.2246	13.2418	1059	1587	851
ENSG00000231360	AL592284.1	Protein LOC642441 [Source:UniProtKB/TrEMBL;Acc:F5H305]	1073	3.36117	3.79125	0.80538	4.39347	2.78569	2.11124	3.70632	3.96489	4.34303	2.04315	1.92685	1.68026	1.9351	5.61021	8.05509	2.4671	2.77341	1.97669	4.9671	3.70833	2.5379	0.790728	4.60047	3.70749	2.24287	0.532802	0.268946	0.269418	0	0	0.505779	0	0	1.22974	0.511783	1.40095	1.57357	0.994154	1.91834	1.77542	1.34483	0.452304	0.706694	136	234	44
ENSG00000268662	AL596220.1	Uncharacterized protein [Source:UniProtKB/TrEMBL;Acc:M0R1Z0]	135	0	0	0.0728248	0	0	0	0.0322968	0	0	0	0	0	0	0	0	0	0	0	0	0	0	0.0416173	0	0	0	0	0.0362551	0	0	0	0	0.0355552	0.087662	0.0357627	0	0	0	0	0	0	0	0	0	0	0	2
ENSG00000229631	AL603926.1		1789	3.96303	3.78985	8.37849	6.73071	9.7071	10.0222	8.58164	7.13681	5.53639	4.64525	3.66445	6.22842	7.24195	2.55336	5.69054	1.92407	3.15085	5.08213	2.08994	6.69371	7.99236	6.40906	7.06371	6.59807	6.60567	3.13219	2.18673	2.78925	5.91625	4.89058	2.47633	4.5671	6.63014	2.08862	2.30901	1.77179	1.21302	1.27166	0.636094	2.53824	1.96168	1.38582	2.9135	160	232	239
ENSG00000215033	AL603965.1	Protein LOC100996760 [Source:UniProtKB/TrEMBL;Acc:A6NF06]	1970	2.57642	2.84852	6.56408	16.6744	6.13591	9.87592	1.61419	6.17976	2.50644	2.66431	3.09672	4.14307	4.67168	0.0539443	0.538167	0.857248	1.72735	0.586346	1.10257	0.971933	0.124022	28.3206	10.0341	48.6372	45.2688	0.130683	0.361933	0.115206	3.80632	0.819566	0.303254	2.12034	0	0.624387	25.7381	0.164818	0.00181204	0.105626	0	0.0115373	0.111932	0.0913827	0.0366787	104	174	181
ENSG00000268141	AL606500.1		21	0	0	0	0	0	0	0	0	0	0	0	0	0	0	0	0	0	0	0	0	0.0277346	0	0	0	0	0	0	0	0	0	0	0	0.087662	0	0	0	0	0	0	0	0	0.020809	0	0	0	0
ENSG00000267884	AL626787.1		2031	0.0247662	0	0.217951	0.0298183	0.0638707	0	0	0.0546882	0.0637139	0	0.017204	0.0345199	0	0.0179814	0.0719275	0.0451477	0.0157825	0.0334971	0.0162625	0.064619	0.193945	0.0624259	0	0	0.106446	0	0	0	0	0	0	0.0232039	0.113723	0	0.0694258	0	0	0	0.0126783	0	0	0.0403177	0.0183088	1	0	6
ENSG00000197502	AL627171.1	Uncharacterized protein [Source:UniProtKB/TrEMBL;Acc:H7BY28]	60	0.272436	0.376289	0.286067	0.298183	0.12734	0.126591	0.0965733	0.109376	0.127221	0.154913	0.051612	0.086238	0.0869846	0.12587	0.191625	0.191878	0.173686	0.0829905	0.0140423	0.204591	0.0812332	0.166469	0.0724483	0.0628388	0.0877727	0.0906808	0.323825	0.481045	0.314979	0.118776	0.166245	0.287856	0.657884	0.0236899	0.010828	0	0.241927	0.0282984	0.296935	0.223358	0.161426	0.15415	0.11285	11	23	8
ENSG00000269832	AL627171.2	HCG1786899; PRO2610; Uncharacterized protein [Source:UniProtKB/TrEMBL;Acc:Q9P160]	1266	0	0	0.539872	0.178756	0.191673	0.121335	0.613497	0.191409	0	0	0	0.0171922	0	0	0.0116389	0	0.0155485	0	0	0.0126441	0	0.478599	0.144897	0.439871	0.105333	0	0	0	0.121666	0.0425776	0.0837757	0.102245	0	0.342655	0	0.0412045	0	0	0.0158888	0	0.0176301	0	0	0	0	15
ENSG00000237683	AL627309.1	Uncharacterized protein [Source:UniProtKB/TrEMBL;Acc:R4GN28]	2661	11.7893	10.0932	1.52377	0.77761	1.92093	0	0.942092	0.410161	8.30355	6.87309	4.85153	3.73581	3.96169	5.28654	9.30841	4.42169	8.97837	6.41063	4.8976	4.81332	3.79815	0.249704	0.760707	0.879743	0.130409	13.5656	11.9397	9.30577	3.28272	14.8238	4.77921	8.5093	13.6234	5.51613	8.43419	4.16166	12.9217	12.8347	17.2224	36.7128	21.2699	15.6286	16.2134	476	618	65
ENSG00000268179	AL645608.1	Uncharacterized protein [Source:UniProtKB/TrEMBL;Acc:M0R0C9]	336	0.0247734	0	0.0364124	0	0	0	0	0	0.0424931	0	0	0	0	0.0179814	0	0	0	0	0	0	0	0	0	0	0	0.0607025	0	0	0	0.053126	0	0	0	0	0	0	0	0	0	0	0	0	0	1	0	1
ENSG00000269308	AL645608.2		57	0	0	0.109237	0	0	0	0	0	0.0212466	0	0	0	0	0	0	0	0	0	0	0	0	0	0	0	0	0	0	0	0	0	0	0	0	0	0	0	0	0	0	0	0	0	0	0	0	3
ENSG00000215014	AL645728.1	Uncharacterized protein [Source:UniProtKB/TrEMBL;Acc:H0Y6Q5]	1019	0.148053	0.292117	0.539954	0	0	0	0.320384	0.410161	0.316595	0.0619653	0.25806	0.499986	0.183225	0.12587	0.441689	0.0451477	0.12053	0.294201	0.508187	0.142601	0.178082	0.208086	0.144897	0	0.195926	0.271763	0.596199	0.307375	0.161299	0	0.822948	0.300778	0.0788083	0.618742	0.603788	0	0.200861	0.403661	0.224418	0.46322	0.515146	0.150031	0.647639	6	18	16
ENSG00000227839	AL645730.2		1885	0	0	0.801073	0.149153	0.0319604	0	0	0	0.0424931	0	0	0	0	0	0.011992	0	0	0	0	0	0	0	0	0	0	0	0	0	0	0	0	0	0	0	0	0	0	0	0	0	0	0.020809	0	0	0	22
ENSG00000268923	AL645922.1	Uncharacterized protein [Source:UniProtKB/TrEMBL;Acc:M0R2J5]	69	0	0	0.0364124	0	0	0	0	0	0.0212466	0	0	0	0	0	0	0.0338607	0.0158605	0	0	0	0	0	0	0	0	0	0	0	0	0	0	0	0	0	0	0	0	0	0	0	0	0	0	0	0	1
ENSG00000268365	AL646016.1	Uncharacterized protein [Source:UniProtKB/TrEMBL;Acc:M0R2V9]	69	0	0	0	0	0	0	0	0	0	0	0	0	0	0	0	0	0	0	0	0	0	0	0	0.0628388	0	0	0	0	0	0	0	0	0	0	0	0	0	0	0	0	0	0	0	0	0	0
ENSG00000269831	AL669831.1	Uncharacterized protein [Source:UniProtKB/TrEMBL;Acc:M0QX24]	129	0.0990541	0.114041	0.0874187	0.0290804	0	0.0184334	0.0962893	0.0546882	0.0631529	0.0927979	0	0.0342671	0.06475	0.0179814	0.0347806	0.022156	0.0144958	0.0824231	0	0.0621374	0.0125651	0.0624259	0	0	0	0.0908673	0.651232	0.0647405	0.176002	0.402978	0.0829788	0.303461	0.372281	0.0295504	0.0048673	0.123614	0.035741	0.0141036	0	0.0686476	0.035478	0.0348493	0.0355544	4	7	3
ENSG00000268996	AL807752.1	Uncharacterized protein [Source:UniProtKB/TrEMBL;Acc:Q8WUC7]	315	0	0	0	0	0	0	0.0319163	0.0546882	0.0209368	0	0	0.138014	0.0625117	0.0899072	0.0956394	0.0790084	0.0625064	0.21718	0.0465672	0.022112	0.33045	0.0208086	0.0724483	0	0.0165373	0	0	0	0	0	0	0	0.102899	0	0.176675	0	0.0340505	0.145901	0.224969	0.0858602	0.197504	0.0269505	0.112874	0	0	0
ENSG00000230610	AL929472.1		45	0	0	0.0900349	0.0291421	0	0	0	0	0	0	0	0	0	0.0539443	0	0	0	0	0	0	0.0274177	0	0	0	0.0051844	0.0303513	0.0361315	0.0696531	0.18941	0.210775	0	0.141756	0	0.107112	0	0.123614	0	0.0293746	0	0	0	0	0	0	0	3
ENSG00000236029	AL953854.2		7440	1.16434	0.834926	4.10776	8.35234	5.24136	4.00008	0.225904	0.273441	0.191045	0.0619153	0.034408	2.27878	2.81341	0.107889	0.863049	0.135304	0.126494	1.02428	0.80797	0.259098	0.429616	2.22652	1.01428	1.25678	1.73009	0	0.398559	0.0681781	1.85471	0.0877254	0.0830162	0.973062	0.134241	0.228599	1.9021	0.0412045	0.0154115	0.0435157	0.0447875	0.0161998	0.125787	0.019168	0.0534281	47	51	113
ENSG00000148218	ALAD	aminolevulinate dehydratase [Source:HGNC Symbol;Acc:395]	5170	11.2205	10.1676	6.64073	12.6339	16.451	16.2533	5.56724	5.66023	6.55493	5.25149	5.19561	10.8174	12.3915	5.46636	12.0197	8.29771	11.2866	21.0853	20.0482	6.17427	10.757	6.24259	15.2504	13.259	6.29971	10.3001	9.00014	8.85272	13.6333	11.0699	10.7858	13.725	17.0538	13.0208	16.8426	12.8146	10.2284	13.6166	11.3447	16.5031	11.4205	13.9116	13.8113	453	624	240
ENSG00000023330	ALAS1	aminolevulinate, delta-, synthase 1 [Source:HGNC Symbol;Acc:396]	2536	35.5484	32.3901	16.8117	16.8483	29.3336	34.323	27.7056	38.5005	21.078	19.0517	22.0039	23.2221	29.9438	16.6868	27.3276	24.3653	33.732	13.4089	20.2104	18.0033	22.1815	19.1231	38.4701	28.9058	22.2495	21.6002	17.7505	17.722	24.6723	14.7525	13.1299	24.4434	27.8666	24.2747	23.4185	27.6482	32.7714	21.605	41.228	37.6906	27.7971	31.1535	41.7571	1435	1984	581
ENSG00000158578	ALAS2	aminolevulinate, delta-, synthase 2 [Source:HGNC Symbol;Acc:397]	2134	0	0	0.14565	0.119323	0	0	0	0.0273441	0.0212466	0	0.034408	0	0	0	0.011992	0	0	0	0	0	0	0	0	0	0	0	0	0	0	0	0	0.0298444	0	0	0.02035	0	0	0	0	0	0	0	0	0	0	4
ENSG00000163631	ALB	albumin [Source:HGNC Symbol;Acc:399]	3373	0.495462	0.327455	1.31032	0.178972	0.639158	0.475501	0	0.0273441	0.254933	0.309826	0.120428	0.0172558	0.0226551	0.0179814	0	0.0225738	0.0157825	0.201484	0.329936	0.246454	0.096874	0.478599	0.615811	0.251355	0	0.030258	0.036008	0	0.0327033	0.101288	0	0.0289146	0.144031	0.0690348	0.108714	0	0.0183256	0	0.0159887	0.0171113	0	0	0.019046	20	20	36
ENSG00000170017	ALCAM	activated leukocyte cell adhesion molecule [Source:HGNC Symbol;Acc:400]	7179	135.707	124.86	48.836	548.817	384.284	345.673	37.5976	27.5902	25.2117	14.0729	4.04294	101.974	140.04	1.70824	17.3487	15.8327	17.0926	142.964	11.8915	20.9249	32.169	167.468	357.822	263.546	123.774	55.5701	157.492	211.677	366.095	187.44	106.418	184.895	127.184	91.5797	45.0803	70.9542	33.6527	22.1031	80.0471	73.9634	76.7408	43.5686	63.2946	5478	7640	1644
ENSG00000161618	ALDH16A1	aldehyde dehydrogenase 16 family, member A1 [Source:HGNC Symbol;Acc:28114]	4643	20.212	17.9566	0.53235	4.39957	5.0644	3.56113	8.01672	9.40637	29.9434	22.726	17.5653	9.88396	11.8185	27.2958	9.55862	15.9509	21.948	9.04084	9.70517	7.16926	15.6859	2.26814	4.4918	3.51897	2.47813	8.01101	3.44428	6.984	3.06921	5.82299	8.95762	7.51073	9.74147	11.4118	23.3969	12.6086	17.3222	33.2602	18.6612	33.4608	23.4855	22.1533	20.6123	816	1100	74
ENSG00000059573	ALDH18A1	aldehyde dehydrogenase 18 family, member A1 [Source:HGNC Symbol;Acc:9722]	3756	61.0125	64.8835	30.9862	40.3223	46.8191	43.6774	66.3903	57.4226	50.4916	42.3334	36.765	81.8671	96.2301	100.552	64.5889	37.2591	56.1951	44.8897	44.2279	40.1064	98.6242	29.4026	30.3558	36.0066	47.5503	7.72587	13.0782	16.0282	16.7992	11.2961	10.8345	18.9263	36.8094	20.8582	35.5787	16.3994	9.87866	15.9699	13.8594	18.1531	13.8485	11.9462	18.6491	2463	3967	929
ENSG00000165092	ALDH1A1	aldehyde dehydrogenase 1 family, member A1 [Source:HGNC Symbol;Acc:402]	2849	0.644084	0.63346	4.45215	0.806238	2.41096	26.5875	0.407455	6.04304	0.627787	0.811574	1.59997	0	0	0.161833	1.14622	0.0215943	0.184379	0.37509	0.718277	0	0.188281	69.5841	6.37545	76.1606	17.8604	50.5142	17.5466	40.331	46.5895	11.2363	109.2	23.0544	31.0807	71.0515	62.1637	97.119	9.77938	50.5908	14.0134	37.3288	21.2772	40.0853	21.8397	26	58	531
ENSG00000128918	ALDH1A2	aldehyde dehydrogenase 1 family, member A2 [Source:HGNC Symbol;Acc:15472]	8622	0.148507	3.2967	7.95185	5.82907	1.17476	18.2417	0.925068	6.42586	0.731736	0.36794	1.39352	0.236009	0.294063	0.12587	0.91972	0.632629	0.68826	2.05504	0.913148	0.513048	0.226493	54.1025	14.6708	147.922	39.5937	2.25443	11.9596	6.02473	45.5653	7.44456	3.91862	7.4229	1.09952	6.21426	118.134	3.17275	4.07919	1.86891	5.07704	2.54087	1.79069	1.25767	2.39738	6	202	232
ENSG00000184254	ALDH1A3	aldehyde dehydrogenase 1 family, member A3 [Source:HGNC Symbol;Acc:409]	5772	1.2136	7.35237	29.4333	105.814	1.84184	47.3397	6.92685	23.1604	1.83107	2.93785	6.0042	2.70221	4.09949	1.40255	9.3379	1.02307	1.81813	4.39334	9.36903	3.76731	0.510772	875.856	166.341	555.935	283.626	1.55999	13.1141	4.99494	2.75705	5.75217	11.0303	42.2706	0	7.54364	262.215	4.5325	1.00081	4.10013	0.721538	0.654361	4.27998	1.16204	2.19619	49	450	828
ENSG00000137124	ALDH1B1	aldehyde dehydrogenase 1 family, member B1 [Source:HGNC Symbol;Acc:407]	3066	12.1632	14.1235	61.4744	7.03271	6.08628	7.23651	10.6974	10.9923	27.085	21.6799	21.2469	24.0886	29.2401	6.59919	17.774	11.863	17.7396	21.6755	32.0403	18.1939	15.4624	47.6518	6.08566	42.6675	24.3758	4.30275	5.27347	6.44088	11.2511	4.05834	5.79852	12.5986	7.19822	8.51764	26.4022	6.55152	4.78441	7.09135	7.10755	10.1319	9.11218	8.50059	6.96707	491	864	1717
ENSG00000144908	ALDH1L1	aldehyde dehydrogenase 1 family, member L1 [Source:HGNC Symbol;Acc:3978]	13705	0.0495397	0.0818396	0.982611	0.387786	0.191712	0.271306	0.0968587	1.53127	0.552385	0.46474	0.292468	0.345274	0.301787	0.233759	11.0926	0.0790084	0.142666	1.2766	0.346445	0.337371	0.52676	0.0208086	0.0724483	0.377033	0.239631	0.0251296	0	0	0.174845	0	0.0192	0.105931	0	0	2.8382	0	0.0383364	0.158789	0	0.0631789	0	0	0	2	5	27
ENSG00000136010	ALDH1L2	aldehyde dehydrogenase 1 family, member L2 [Source:HGNC Symbol;Acc:26777]	8501	6.46584	5.40127	10.857	1.69666	15.2435	16.7757	6.84452	7.16415	0.698661	0.370991	0.4301	19.9906	17.4343	6.67112	8.55656	0.0993536	0.153302	4.98339	0.201928	1.57777	23.5031	7.69919	14.1274	15.1441	37.6271	2.16086	1.30419	2.66972	12.5361	1.76952	1.40055	3.69112	7.74673	0.904489	0	0.659272	2.01308	0.574328	0	1.19556	0.633654	0.566634	1.67021	261	330	301
ENSG00000111275	ALDH2	aldehyde dehydrogenase 2 family (mitochondrial) [Source:HGNC Symbol;Acc:404]	2169	13.6251	12.078	30.3518	0.616431	6.49054	11.962	2.88312	3.9102	15.2925	13.6689	12.7998	64.977	77.0281	3.25464	26.8439	4.70033	6.57351	7.95354	24.3681	2.24428	13.5525	16.6053	7.86064	14.0759	10.1096	32.7964	35.8834	27.4395	55.8193	60.0608	50.0438	59.7349	49.191	75.212	86.5421	71.9843	111.642	94.0896	112.836	156.224	92.6181	176.389	116.866	550	752	1137
ENSG00000108602	ALDH3A1	aldehyde dehydrogenase 3 family, member A1 [Source:HGNC Symbol;Acc:405]	3918	0.272501	0.179818	0.533036	0.745299	0.255455	0.0375211	0.225761	0.355473	0.91328	0.309726	0.34408	1.53635	1.37066	0.107889	0.838711	0.0787298	0.189624	0.368793	0.642147	0.349671	0.221534	0.0416173	0	0	0.00634812	0.120193	0	0.0328148	0.284675	0.0300787	0	0.0314961	0	0.222182	0.442371	0.082409	0.0144402	0.087489	0.0348562	0.015896	0.0532991	0	0	11	11	15
ENSG00000072210	ALDH3A2	aldehyde dehydrogenase 3 family, member A2 [Source:HGNC Symbol;Acc:403]	6457	53.4092	47.201	30.1386	43.1529	39.1576	37.0051	29.3918	30.7074	57.4478	58.1443	49.0486	49.2271	59.4162	12.2993	41.3978	21.7934	34.1191	33.4194	24.2951	16.6897	26.8605	39.3907	26.987	51.3393	35.6913	19.4111	17.7555	19.069	41.3537	18.8353	22.7293	31.1088	21.3022	35.7474	61.1356	33.8701	23.3382	31.2434	22.9628	30.0943	22.4888	25.5808	24.6692	2156	2890	975
ENSG00000006534	ALDH3B1	aldehyde dehydrogenase 3 family, member B1 [Source:HGNC Symbol;Acc:410]	6621	3.46817	4.74289	8.93004	26.5506	14.6433	16.3841	6.49574	10.8556	9.84677	8.33285	10.0471	7.27319	7.06629	7.92982	7.4813	8.37479	13.4364	18.6262	13.29	16.8122	10.9049	3.93283	13.258	11.6252	9.90047	51.7422	24.3596	29.0822	23.2211	24.2643	31.6202	40.1002	30.6437	38.2341	33.5275	26.7417	53.7406	67.5707	37.1581	53.749	48.6655	63.6398	46.8853	140	295	358
ENSG00000132746	ALDH3B2	aldehyde dehydrogenase 3 family, member B2 [Source:HGNC Symbol;Acc:411]	3235	11.8416	10.7882	5.50126	1.09997	21.1878	20.0371	5.03571	7.57431	9.98326	7.40405	6.27946	2.65744	3.66011	9.18852	5.93016	8.94829	15.4265	47.6852	7.00221	17.1617	31.0735	3.32938	19.561	11.5623	0.805295	1.55244	0.613865	0.523765	0.920397	0.610531	0.293077	0.791024	3.6044	0.190804	3.12121	0.659272	1.89321	2.19111	3.47515	2.41613	1.64427	1.80724	3.35698	478	659	154
ENSG00000159423	ALDH4A1	aldehyde dehydrogenase 4 family, member A1 [Source:HGNC Symbol;Acc:406]	3687	6.76295	6.20903	5.41281	1.44044	2.86687	1.33523	1.73007	2.07815	8.93046	9.04233	9.42779	5.63852	6.74667	6.23956	10.0521	9.21988	13.0699	11.0196	6.87626	2.34931	4.24514	3.53747	1.15917	2.70207	1.52807	2.39066	2.05974	2.52599	1.73417	1.06542	2.46984	3.62926	3.54285	3.01066	9.00113	3.79082	3.61777	8.30472	5.21069	7.3937	5.74009	6.24767	5.68682	273	380	165
ENSG00000112294	ALDH5A1	aldehyde dehydrogenase 5 family, member A1 [Source:HGNC Symbol;Acc:408]	5525	18.7524	16.3521	13.4887	16.612	37.9287	35.744	15.7549	18.676	17.1197	16.2345	13.5912	24.7894	30.7016	6.9768	28.0788	13.2497	20.1761	39.1232	19.0084	15.0669	38.8119	12.506	19.9595	20.1084	9.21795	0.695096	0.579026	0.805943	8.18435	1.90189	0.556462	0.936892	11.8486	0.774874	8.33669	0.329636	0.155591	0.435912	2.03984	1.01522	0.574332	0.2036	3.28361	757	999	374
ENSG00000119711	ALDH6A1	aldehyde dehydrogenase 6 family, member A1 [Source:HGNC Symbol;Acc:7179]	6680	10.2055	10.3735	15.5129	12.9741	13.4557	12.4918	18.1405	16.2971	13.3633	16.9034	13.1267	15.8627	18.8951	6.99478	20.1576	16.6567	22.0622	15.2482	15.7644	24.0535	25.2701	13.0678	5.79586	14.5786	11.8547	8.29102	9.42193	11.3206	10.5602	6.39578	13.4391	18.381	15.1735	19.6959	13.8572	10.8368	5.664	13.134	8.9457	9.94013	7.60943	10.9075	8.07532	412	636	474
ENSG00000164904	ALDH7A1	aldehyde dehydrogenase 7 family, member A1 [Source:HGNC Symbol;Acc:877]	6911	29.7776	26.5774	20.9131	19.634	9.99371	12.9757	16.4882	18.0744	36.783	42.286	37.4531	13.6827	15.9849	7.98376	21.8475	25.6403	32.5911	32.7876	15.8017	15.4557	17.1168	31.4418	32.0222	20.4226	15.8781	1.9112	1.84715	3.67823	10.8088	2.59057	0.827558	7.80921	22.1241	1.58766	30.2611	4.40888	0.616044	2.61254	6.09117	4.82142	2.07201	1.60665	1.39407	1202	1624	593
ENSG00000118514	ALDH8A1	aldehyde dehydrogenase 8 family, member A1 [Source:HGNC Symbol;Acc:15471]	2868	1.78355	1.42302	4.93436	1.54937	0.126267	1.10348	0.289073	0.929699	0.44465	0.464389	0.292468	0.258301	0.542784	0.0179814	0.296859	0.258624	0.440429	0.48288	0.122265	0.355142	0.0928175	2.10167	0.43469	4.2102	0.797553	1.96966	0.901682	1.13573	0.518577	1.74248	0.922825	3.59257	1.58067	1.56568	3.7425	0.288432	0.34333	0.349529	0.4885	0.547358	0.646639	0.89106	0.412341	72	87	137
ENSG00000143149	ALDH9A1	aldehyde dehydrogenase 9 family, member A1 [Source:HGNC Symbol;Acc:412]	3308	12.011	10.7963	17.3598	30.1001	36.3447	37.1013	32.2399	40.1411	15.0528	15.1731	13.1439	23.4768	25.8825	22.6027	19.6954	20.5719	25.7018	27.9046	18.0947	21.6309	33.7034	42.845	34.1232	69.374	62.4808	33.462	36.6202	37.9829	38.7185	33.1953	47.9827	54.511	36.9914	64.4635	39.0838	57.9748	20.0617	33.542	27.3499	34.81	29.2748	33.5718	22.2278	485	672	729
ENSG00000149925	ALDOA	aldolase A, fructose-bisphosphate [Source:HGNC Symbol;Acc:414]	6153	637.741	648.766	205.181	141.421	320.062	290.102	259.382	260.671	612.078	551.637	683.102	381.209	390.282	644.886	693.508	741.099	953.615	279.449	759.487	425.464	445.289	213.996	265.378	288.619	164.272	197.153	190.472	213.136	124.077	99.0637	227.305	307.255	289.838	176.071	666.263	160.327	476.059	514.309	525.93	407.678	391.114	302.072	389.304	25744	39660	6363
ENSG00000136872	ALDOB	aldolase B, fructose-bisphosphate [Source:HGNC Symbol;Acc:417]	2451	0.0247734	0.0162402	0.35781	0.148926	0.0638318	0	0.0321546	0	0.0635915	0.0309326	0	0.0171922	0	0.0179814	0	0.0111476	0.0155485	0	0	0	0	0	0	0	0	0	0	0	0	0	0	0	0	0	0	0.0412045	0	0	0	0	0	0	0	1	1	10
[truncated: 19,330 more rows]
[truncated: 93 more columns]

## Sheet: S2
Dataset S2: Cytokine and growth factor genes included in the present study.
[truncated: 503 more rows]
[truncated: 3 more columns]

## Sheet: S3
Dataset S3: Cytokine and growth factor genes generically expressed in tumor cells or TAMs (65th quantile TPM >3)
[truncated: 162 more rows]
[truncated: 3 more columns]

## Sheet: S4
Dataset S4: Cytokine and growth factor receptor genes included in the present study.
[truncated: 290 more rows]
[truncated: 3 more columns]

[truncated: 5 more sheets: S5, S6, S7, S8, S9]
