# Supplementary material for: A transcriptome-based global map of signaling pathways in the ovarian cancer microenvironment associated with clinical outcome
Source: Genome Biol. 2016 May 23;17:108. doi: 10.1186/s13059-016-0956-6 (PMC4877997; doi:10.1186/s13059-016-0956-6)
Supplement: Additional file 4: — Supplementary Table S1–S5. (XLS 48 kb) [file 13059_2016_956_MOESM4_ESM.xls]

## Sheet: Table S1
Table S1: Patients included in RNA analyses							Samples used for				Samples used for				Samples used for		Samples used for
ID	Type	Stage, grade	Age group*		Tumor cells / spheroids	Cultured Tumor cells	RNA-Seq	RT-pPCR		TAM	RNA-Seq	RT-pPCR		TAT	RNA-Seq		Fig 1B-E	Fig 2A, 2B, 5A, 5B	Fig 3A, 5C	Fig 3E
22	high-grade serous	G2, pT3c	7		-			x		TAM22	x	x					see legend	OC27L	OC27L	OC28_cu
24	high-grade mucinous	G2, pT1c	3		-			x		TAM24	x	x						OC27s	OC27s	OC28
25	high-grade serous	G2, pT3c	7		-			x		TAM25		x						OC28	OC28sc
27	high-grade serous	G3, pT3c	7		OC27s, OC27L		x	x		TAM27		x						OC34s	OC34sc	OC65L_cu
28	high-grade serous	G3, pT3c	7		OC28sc	OC28sc_cu	x	x		TAM28		x						OC65L	OC65L	OC65L
29	high-grade serous	G3, pT3c	4		-			x		TAM29	x	x						OC66L	OC65s
30	high-grade serous	G3, pT3c	5							TAM30	x							OC66s	OC66L	OC65s_cu
31	high-grade serous	G3, pT3c	6		-			x		TAM31	x			TAT31	x			OC70L	OC66s	OC65s
34	borderline serous	-	2		OC34sc		x	x		-		x						OC70m	OC70L
38	high-grade serous	G2, pT3c	5		-			x		TAM38	x	x						OC70sc	OC70m	OC66s_cu
43	high-grade mixed serous / mucinous	G3, pT3c	5		-			x		TAM43	x	x						OC87L	OC70s	OC66_s
44	high-grade serous	Peritoneal ca. G2	7															OC87m	OC70sc
46	high-grade serous	G3, pT3c	6		-			x		TAM46		x						OC92L	OC82m
47	high-grade serous	G2, pT3c	8		-			x		TAM47		x						OC105L	OC84s
49	high-grade serous	Peritoneal ca. G3	7		-			x		TAM49		x						OC108L	OC87L
50	high-grade serous	G3, pT3c	6											TAT50	x			OC108s	OC87m
51	high-grade serous	G3, pT3c	4											TAT51	x			OC112L
52	high-grade serous	G2, pT3c	8							TAM52	x	x						OC114s	TAM22
54	high-grade serous	G3, pT3c	7							TAM54		x						OC116s	TAM24
65	high-grade serous	G3, pT3c	4		OC65s, OC65L	OC65s_cu, OC65L_cu	x	x		TAM65		x						OC117s	TAM25
66	high-grade serous	G3, pT3c	7		OC66s, OC66L	OC66s_cu, OC66L_cu	x	x		TAM66	x	x							TAM27
69	high-grade serous	G2, pT3c	6							TAM69	x	x						TAM22	TAM28
70	high-grade serous	G3, pT3c	7		OC70sc, OC70m, OC70L		x	x		TAM70	x	x						TAM24	TAM29
72	high-grade serous	Peritoneal ca. G2	7		-			x		TAM72	x	x						TAM29	TAM38
82	high-grade serous	G3, pT3c	4		OC82m			x		-		x						TAM31	TAM43
84	high-grade serous	G2, pT3c	7		OC84s			x		-		x						TAM43	TAM46
87	high-grade serous	G3, pT3c	8		OC87m, OC87L		x	x		-		x						TAM70	TAM47
92	high-grade serous	G3, pT3c	6		OC92L		x			TAM92	x							TAM72	TAM49
101	high-grade serous	G3, pT3c	7											TAT101	x			TAM92	TAM65
105	high-grade serous	G3, pT3c	6		OC105L		x			TAM105	x							TAM105	TAM66
106	high-grade serous	G3, pT3c	4											TAT106	x			TAM108	TAM70
108	high-grade serous	G3, pT3c	6		OC108s, OC108L		x			TAM108	x							TAM112	TAM72
112	high-grade serous	G3, pT3c	5		OC112L		x			TAM112	x							TAM114
114	high-grade serous	G3, pT3c	5		OC114s		x			TAM114	x							TAM116
116	high-grade serous	G3, pT3c	7		OC116s		x			TAM116	x							TAM117
117	high-grade serous	G3, pT3c	4		OC117s		x			TAM117	x
			*age groups (used to ensure anonymity): 2: 20-30 years; 3: 30-40 years; 4: 40-50 years; 5: 50-60 years; 6: 60-70 years; 7: 70-80 years

## Sheet: Table S2
Table S2: Characteristics of tumor cells and spheroids
Sample	Aneuploid (%)*	Chemoresistant (%)	Adherent (%)	Ki67+ (%)	TAMs (%)**
OC27s	0	40	50	18.3	<3
OC27L	0	30	20	20.7	<3
OC28sc	56.1	97	50	3.9	~10
OC34sc	0	64	90	0.2	<3
OC38sc	0	100	<5	3.2	<3
OC65s	11.3	36	70	0	~20
OC65L	86.8	100	<5	0.4	<3
OC66s	22	24	90	5.5	<3
OC66L	79.9	90	10	9.8	<3
OC70sc	0	50	50	n.d.	<3
OC70m	0	41	50	n.d.	<3
OC70L	0	18	50	n.d.	<3
OC82m	68.2	n.d.	n.d.	3.6	~10
OC84s	45.7	47	<5	7	~15
OC87m	63.1	83	40	25.4	<3
OC87L	91.5	92	10	48.5	<3
*assessed by flow cytometry analysis of propidium iodide (DNA content)
**estimated by microscopic inspection and flow cytometry (CD14+)

## Sheet: Table S3
Table S3: Patients included in cytokine expression analyses
ID	Age	Type	Stage, grade
15	69	high-grade serous	G3, pT3c
17	66	high-grade serous	G2, pT3c
18	65	high-grade serous	G2, pT3c
19	74	high-grade serous	G2-3, pT3c
20	48	high-grade serous	G2, pT3c
21	71	high-grade serous	G2, pT3c
23	72	high-grade serous	G2, pT3c
24	35	high-grade mucinous	G2, pT1c
25	76	high-grade serous	G2, pT3c
26	74	high-grade serous	G2, pT3b
27	72	high-grade serous	G3, pT3c
28	71	high-grade serous	G3, pT3c
29	46	high-grade serous	G3, pT3c
30	54	high-grade serous	G3, pT3c
31	60	high-grade serous	G3, pT3c
32	53	high-grade serous	G1, pT3a
36	56	high-grade serous	G2-3, pT3c
37	61	high-grade serous	G2, pT3c
38	53	high-grade serous	G2, pT3c
41	39	high-grade serous	G3, pT3c
42	44	high-grade serous	G3, pT3c
43	55	high-grade mixed serous / mucinous	G3, pT3c
44	72	high-grade serous	Peritoneal ca. G2
46	61	high-grade serous	G3, pT3c
47	85	high-grade serous	G2, pT3c
48	62	high-grade serous	G2, pT2b
49	75	high-grade serous	Peritoneal ca. G3
50	66	high-grade serous	G3, pT3c
51	49	high-grade serous	G3, pT3c
54	75	high-grade serous	G3, pT3c
55	66	high-grade serous	G3, pT3c
58	81	high-grade serous	G3, pT3b
61	44	high-grade serous	G3, pT2a
63	54	high-grade serous	G3, pT3c
65	44	high-grade serous	G3, pT3c
66	71	high-grade serous	G3, pT3c
67	87	high-grade serous	Peritoneal Ca. G2
68	62	high-grade serous	G3, pT3c
69	62	high-grade serous	G2, pT3c
72	78	high-grade serous	Peritoneal ca. G2

## Sheet: Table S4
Table S4: Patient-specific expression of cytokine and growth factor genes by TAMs complementing the signaling networks in Fig. 4 and 6
Gene	Description	Minimum TPM	Maximum TPM
CCL13	chemokine (C-C motif) ligand 13	0.06	67.22
CCL24	chemokine (C-C motif) ligand 24	0	7.13
CXCL14	chemokine (C-X-C motif) ligand 14	0	4.51
CXCL5	chemokine (C-X-C motif) ligand 5	0.25	8.3
DLL1	delta-like 1 (Drosophila)	0.38	4.11
FGF11	fibroblast growth factor 11	0.21	3.68
FGF13	fibroblast growth factor 13	0	5.37
IL1A	interleukin 1, alpha	0	22.36
IL7	interleukin 7	0.438257	4.45009
IL32	interleukin 32	0	6.84
LEP	leptin	0.06	78.54
LTB	lymphotoxin beta (TNF superfamily, member 3)	0	3.76
NRG1	neuregulin 1	0.1	5.71

## Sheet: Table S5
Table S5: Primers used for RT-qPCR-analyses
name	sequence
ALOX5AP_fw	5' CTCTCACTTCCCCTTCCTGTA
ALOX5AP_rv	5' TCTACACAGTTCTGGTTGGC
ANGPTL4_fw	5' TTTTGGTGAACTGCAAGATGA
ANGPTL4_rv	5' GAAGTCCACTGAGCCATCGT
CSF1_fw	5' GCCTGCGTCCGAACTTTCTA
CSF1_rv	5' GTCACCACATCTTGGCTGGA
ENPP2_fw	5' ATGCTTCGGAAAGAAATGGAG
ENPP2_rv	5' TGGAACAGGAATGGAACTGE
FZD6_fw	5' GATCGCTCAGCTCTCGCTC
FZD6_rv	5' CTGGGTCAATTACTCGGGGG
IL10_fw	5' GCGCTGTCATCGATTTCTTCC
IL10_rv	5' GCCACCCTGATGTCTCAGTT
IL10RA_fw	5' CAGACGCTCATGGGACAGAG
IL10RA_rv	5' CAGGGTCTGGCTACAGTTGG
IL6_fw	5' AGGAACAAGCCAGAGCTGTGCAGATG
IL6_rv	5' TTTGTGGTTGGGTCAGGGGTGGTTA
IL6R_fw	5' ACGCCTTGGACAGAATCCAG
IL6R_rv	5' CCTCCAGCAACCAGGAATGT
LIF_fw	5' ACTGGGGATCCCGGCTAA
LIF_rv	5' CACAACTCCTGCCGCC
LIFR_fw	5' GGGAGCGTACCGACTGACT
LIFR_rv	5' ATGAGGAGCCCCCTTTTTCTG
LPAR1_fw	5' CCATCTCTACTTCCATCCCTGTAA
LPAR1_rv	5' ACTCGTTGTAGAAGCACTGTGG
LPAR2_fw	5' ATGGCACCCCTGCTCAGCCGCTCC
LPAR2_rv	5' ACAGCCAGGACATTGCAGGACTCA
LPAR3_fw	5' CGGATCTACGTGTACGTCAAG
LPAR3_rv	5' CCCGGGGTCCAGCATACCACA
LPAR6_fw	5' CCAAGAATTGTGAGAAAGCGACC
LPAR6_rv	5' CCTGCAGTGGATCCCAGATT
LTA4H_fw	5' CAGAGCCATGCCCGAGATAG
LTA4H_rv	5' GTATCCAAAACCAGGCTGCG
PLA2G12A_fw	5' GCC GAG ATG TAC AGA AAA CAC
PLA2G12A_rv	5' GCGGCTCGTTGGCTGTCCAGA
PLA2G7_fw	5' TTCTCATGGTCTTGGGGCATT
PLA2G7_rv	5' AAACCCATGAGATGCCAGGTC
PPARD_fw	5' CGGTGTTCATGCATGTGAG
PPARD_rv	5' AGCTGCGCTCACACTTCTC
PPARG_fw	5' TGCACTGGAATTAGATGACAGC
PPARG_rv	5' TCCGTGACAATCTGTCTGAGG
PTGER2_fw	5' GCTCCTTGCCTTTCACGATTT
PTGER2_rv	5' ACAACAGAGGACTGAACGCA
PTGER4_fw	5' CTCCCTGGTGGTGCTCAT
PTGER4_rv	5' GGCTGATATAACTGGTTGACGA
PTGES_fw	5' TCTGTCGAGCTGATCACACC
PTGES_rv	5' GCAAAGGCCTTCTTCCGCAG
RPL27_fw	5' AAAGCTGTCATCGTGAAGAAC
RPL27_rv	5' GCTGTCACTTTGCGGGGGTAG
S100A13_fw	5' GTGTCCAAAACAAAATGGCCG
S100A13_rv	5' AGACATCAGCTTCTCAACTCTGC
S100A8_fw	5' AGCCCTGCATGTCTCTTGTC
S100A8_rv	5' CTTTCTCCAGCTCGGTCAAC
S100A9_fw	5' AAGAGCTGGTGCGAAAAGAT
S100A9_rv	5' TCAGCTGCTTGTCTGCATTT
TGFB1_fw	5' GCGTGCTAATGGTGGAAAC
TGFB1_rv	5' CGGTGACATCAAAAGATAACCAC
TGFBR1_fw	5' ACTTCCAACTACTGGCCCTT
TGFBR1_rv	5' CGATGGTGAATGACAGTGCG
TGFBR3_fw	5' CTGGTGTGGCATCTGAAGAC
TGFBR3_rv	5' GGACCACAGAACCCTCAGAC
