# Supplementary material for: A transcriptome-based global map of signaling pathways in the ovarian cancer microenvironment associated with clinical outcome
Source: Genome Biol. 2016 May 23;17:108. doi: 10.1186/s13059-016-0956-6 (PMC4877997; doi:10.1186/s13059-016-0956-6)
Supplement: Additional file 5: — Source code. (TXT 9 kb) [file 13059_2016_956_MOESM5_ESM.txt]

# Copyright (c) 2015, Florian Finkernagel, Philipps University Marburg, Germany.
#  All rights reserved.

# Permission is hereby granted, free of charge, to any person obtaining a copy
# of this software and associated documentation files (the "Software"), to deal
# in the Software without restriction, including without limitation the rights
# to use, copy, modify, merge, publish, distribute, sublicense, and/or sell
# copies of the Software, and to permit persons to whom the Software is
# furnished to do so, subject to the following conditions:

# The above copyright notice and this permission notice shall be included in
# all copies or substantial portions of the Software.

# THE SOFTWARE IS PROVIDED "AS IS", WITHOUT WARRANTY OF ANY KIND, EXPRESS OR
# IMPLIED, INCLUDING BUT NOT LIMITED TO THE WARRANTIES OF MERCHANTABILITY,
# FITNESS FOR A PARTICULAR PURPOSE AND NONINFRINGEMENT. IN NO EVENT SHALL THE
# AUTHORS OR COPYRIGHT HOLDERS BE LIABLE FOR ANY CLAIM, DAMAGES OR OTHER
# LIABILITY, WHETHER IN AN ACTION OF CONTRACT, TORT OR OTHERWISE, ARISING FROM,
# OUT OF OR IN CONNECTION WITH THE SOFTWARE OR THE USE OR OTHER DEALINGS IN
# THE SOFTWARE.

""" No RNAseq of primary cells is pure - there are always other cell types
sequenced within your sample.  Given your purest sample(s) (=reference) and
sample(s) consisting just of contamination(s) (=reference contamination(s)), this
module attempts to correct for the contamination.

How much contamination is present is assessed based on a number of genes that
are specific for your contamination - they should not show any expression in
the pure reference.

You first need to define a set of marker genes with
find_good_genes_top_k_skip(), and then correct your samples with correct().

Both take a Pandas DataFrame with samples in columns, genes in rows, all values
in Transcripts Per Million (TPM).

Example usage:

df = load_your_data
marker_genes = find_good_genes_top_k_skip(df, ['reference_sample'], ['contamination_sample'], k=17, j=10)
percentage, percentage_std, corrected = correct(df, 'sample_a', ['reference_sample'], ['contamination_sample'], marker_genes)
print "The predicted percentage of contamination in sample_a is %.2f" % percentage
print 'And the corrected gene expressions are', corrected


"""


import numpy as np


def correct(df, sample_to_correct, reference_columns, contamination_columns,
            genes_for_percentage_calculation):
    """
    Correct a column of RNAseq expression by removing contamination expression.
    Needs a Pandas DataFrame @df, containing a column with the transcripts per million for the sample
    to correct, any number (>=1) of as pure as possible reference and contamination columns,
    and a list of genes to use to judge the percentage of contamination.

    @genes_for_percentage_calculation elements must be in the index of df (can be found via find_good_genes_top_k)

    Returns contamination percentage, corrected Series

    """
    genes = df.ix[genes_for_percentage_calculation]
    reference = genes[reference_columns].median(axis=1)
    contamination = genes[contamination_columns].median(axis=1)
    sample = genes[sample_to_correct]
    percentage = (sample - reference) / contamination
    percentage_std = percentage.std()
    percentage = percentage.median()
    if percentage > 1:
        raise ValueError("Calculated percentage above 1.0")

    if len(contamination_columns) > 1:
        cont = df[contamination_columns].median(axis=1)
    else:
        cont = df[contamination_columns[0]]
    corrected = (df[sample_to_correct] - cont *
                 percentage) / (1.0 - percentage)
    corrected[corrected < 0] = 0
    return percentage, percentage_std, corrected


def calculate_percentage(df, sample_to_correct, reference_columns, contamination_columns,
                         genes_for_percentage_calculation):
    """
    Calculate contamination percentage for an RNAseq sample
    Needs a pandas dataframe @df, containing a column with the transcripts per million for the sample
    to correct, any number (>=1) of as pure as possible reference and contamination columns,
    and a list of genes to use to judge the percentage of contamination.

    @genes_for_percentage_calculation elements must be in the index of df (can be found via find_good_genes_top_k)

    Returns contamination percentage

    """
    genes = df.ix[genes_for_percentage_calculation]
    reference = genes[reference_columns].median(axis=1)
    contamination = genes[contamination_columns].median(axis=1)
    sample = genes[sample_to_correct]
    percentage = (sample - reference) / contamination
    percentage[percentage < 0] = 0
    percentage = percentage.median()
    if percentage > 1:
        raise ValueError("Calculated percentage above 1.0")
    return percentage


def correct_with_percentage(df, sample_to_correct, reference_columns, contamination_columns,
                            percentage):
    corrected = (df[sample_to_correct] - df[contamination_columns].median(axis=1)
                 * percentage) / (1.0 - percentage)
    corrected[corrected < 0] = 0
    return percentage, corrected


def find_good_genes_top_k(df, reference_columns, contamination_columns, k=5):
    """Find decent candidate genes for the correction, bug ignore the most enriched ones
     (they are often not good markers).

    @df Pandas DataFrame
    @reference_columns list of columns to use as pure samples
    @contamination_columns list of columns to use as pure contamination
    @k how many genes to pick
    @skip how many genes to skip
    """
    reference_mean = df[reference_columns].max(axis=1)  # worst case here
    contamination_mean = df[contamination_columns].max(
        axis=1)  # best case here
    contamination_std = df[contamination_columns].std(axis=1)
    contamination_std[np.isnan(contamination_std)] = 0
    enrichment = (contamination_mean + 1) / (reference_mean + 1)

    ok = (
        (reference_mean < 10) &
        # (contamination_mean > min_tpm_threshold) &
        (enrichment > 3)
        # ((contamination_std / contamination_mean).abs() < 0.1)
    )
    if not ok.any():
        raise ValueError("No gene passed the necessary filters")

    selected = df[ok]
    selected.insert(0, 'enrichment', enrichment[ok])
    selected = selected.sort('enrichment', ascending=False)
    # selected = selected.drop(['enrichment'], axis=1)
    return selected.index[:k]


def find_good_genes_top_k_skip(df, reference_columns, contamination_columns, k=5, skip=5):
    """Find decent candidate genes for the correction, bug ignore the very best ones"""
    reference_mean = df[reference_columns].max(axis=1)  # worst case here
    contamination_mean = df[contamination_columns].max(
        axis=1)  # best case here
    contamination_std = df[contamination_columns].std(axis=1)
    contamination_std[np.isnan(contamination_std)] = 0
    enrichment = (contamination_mean + 1) / (reference_mean + 1)

    ok = (
        (reference_mean < 10) &
        # (contamination_mean > min_tpm_threshold) &
        (enrichment > 3)
        # ((contamination_std / contamination_mean).abs() < 0.1)
    )
    if not ok.any():
        raise ValueError("none passed filters")

    selected = df[ok]
    selected.insert(0, 'enrichment', enrichment[ok])
    selected = selected.sort('enrichment', ascending=False)
    return selected.index[skip:skip + k]


def find_good_genes_threeway_top_k_skip(df, reference_columns, contamination1_columns, contamination2_columns, k, skip):
    reference_mean = df[reference_columns].max(axis=1)
    contamination1_mean = df[contamination1_columns].max(axis=1)
    contamination2_mean = df[contamination2_columns].max(axis=1)

    enrichment1 = (contamination1_mean + 1) / (reference_mean + 1)
    enrichment2 = (contamination2_mean + 1) / (reference_mean + 1)

    ok1 = ((reference_mean < 10) & (enrichment1 > 3) & (contamination2_mean < 10))
    ok2 = ((reference_mean < 10) & (enrichment2 > 3) & (contamination1_mean < 10))
    if not ok1.any():
        raise ValueError("None passed filters for contamination 1")
    if not ok2.any():
        raise ValueError("None passed filters for contamination 2")

    selected1 = df[ok1]
    selected1.insert(0, 'enrichment', enrichment1[ok1])
    selected1 = selected1.sort('enrichment', ascending=False)
    marker_genes1 = selected1.index[skip: skip + k]

    selected2 = df[ok2]
    selected2.insert(0, 'enrichment', enrichment2[ok2])
    selected2 = selected2.sort('enrichment', ascending=False)
    marker_genes2 = selected2.index[skip: skip + k]

    return marker_genes1, marker_genes2


def calculate_percentage_threeway(df, sample_to_correct, reference_columns, contamination1_columns, contamination2_columns,
                                  marker_genes1, marker_genes2):
    percentage1 = calculate_percentage(
        df, sample_to_correct, reference_columns, contamination1_columns, marker_genes1)
    percentage2 = calculate_percentage(
        df, sample_to_correct, reference_columns, contamination2_columns, marker_genes2)
    if percentage1 + percentage2 > 1.0:
        raise ValueError("Combined contamination percentage above 1.0 (%.2f, %.2f)" % (
            percentage1, percentage2))
    return percentage1, percentage2


def correct_threeway(df, sample_to_correct, reference_columns, contamination1_columns, contamination2_columns, marker_genes1, marker_genes2):
    print marker_genes1, marker_genes2
    print reference_columns, contamination1_columns, contamination2_columns
    percentage1, percentage2 = calculate_percentage_threeway(
        df, sample_to_correct, reference_columns, contamination1_columns, contamination2_columns, marker_genes1, marker_genes2)
    corrected = (df[sample_to_correct] - df[contamination1_columns].median(axis=1) * percentage1 -
                 df[contamination2_columns].median(axis=1) * percentage2
                 ) / (1.0 - percentage1 - percentage2)
    corrected[corrected < 0] = 0
    return [percentage1, percentage2], corrected


all = [
    correct, correct_with_percentage,
    calculate_percentage, calculate_percentage_threeway,
    find_good_genes_top_k, find_good_genes_top_k_skip, find_good_genes_threeway_top_k_skip,
]
